# Supplementary material for: Single-cell analysis of human ovarian cortex identifies distinct cell populations but no oogonial stem cells
Source: Nat Commun. 2020 Mar 2;11:1147. doi: 10.1038/s41467-020-14936-3 (PMC7052271; doi:10.1038/s41467-020-14936-3)
Supplement: Supplementary file 2 — Supplementary Dataset 1 [file 41467_2020_14936_MOESM2_ESM.xlsx]

## Sheet: Stats
Supplementary Data 1. Cell Ranger metrics and gene expression analysis of unsorted ovarian cortex cells.
Cell Ranger metrics, unsorted dataset
	GRP	C-sec
10X kit version	v2
Estimated number of cells	5.722	6.458
Fraction reads in cells	69.3 %	56.1 %
Mean reads per cell	78.912	65.327
Median genes per cell	1.517	1.481
Total genes detected	22.351	22.852
Median UMI counts per cell	5730	5360

## Sheet: Variable genes clusters
Supplementary Data 1. Cell Ranger metrics and gene expression analysis of unsorted ovarian cortex cells.
Unsorted dataset; FindAllMarkers of all clusters
gene	p_val	avg_logFC	pct.1	pct.2	p_val_adj	cluster
FIGLA	0	2.73492	1	0.009	0	oocytes
C15orf60	0	2.52867	0.944	0.007	0	oocytes
KPNA7	0	2.30626	0.944	0.005	0	oocytes
SHD	0	2.26564	0.833	0.004	0	oocytes
DPPA3	0	2.2385	0.944	0.004	0	oocytes
FOXR1	0	2.14158	0.833	0.005	0	oocytes
OOSP2	0	2.12585	0.889	0.003	0	oocytes
C8orf12	0	2.07363	0.944	0.004	0	oocytes
UNC13C	0	2.01338	0.889	0.006	0	oocytes
GTSF1	0	1.98845	0.889	0.005	0	oocytes
CTRB2	0	1.96754	0.778	0.002	0	oocytes
BAIAP2L1	0	1.88382	1	0.011	0	oocytes
LHX8	0	1.85858	1	0.003	0	oocytes
CA10	0	1.84396	0.833	0.005	0	oocytes
RP11-325I22.2	0	1.84236	0.889	0.004	0	oocytes
TUBB8	0	1.83232	0.944	0.003	0	oocytes
CCNB2	0	1.81214	1	0.004	0	oocytes
EFCAB10	0	1.81163	0.944	0.003	0	oocytes
ACTL8	0	1.68456	0.833	0.002	0	oocytes
UBE2C	0	1.67882	0.889	0.006	0	oocytes
SPC25	0	1.65468	0.944	0.005	0	oocytes
SOHLH2	0	1.63766	0.944	0.01	0	oocytes
BIK	0	1.63722	0.889	0.004	0	oocytes
TKTL1	0	1.59811	0.833	0.004	0	oocytes
C9orf92	0	1.58845	0.722	0.003	0	oocytes
ESCO2	0	1.57183	0.833	0.003	0	oocytes
FTCD	0	1.56737	0.889	0.007	0	oocytes
RP11-679B19.2	0	1.53708	0.778	0.002	0	oocytes
SCGB3A2	0	1.50069	0.778	0.002	0	oocytes
LMOD3	0	1.49517	0.833	0.005	0	oocytes
C5orf58	0	1.44053	0.833	0.002	0	oocytes
SYCP3	0	1.43279	0.667	0.005	0	oocytes
RP3-340B19.3	0	1.40333	0.778	0.001	0	oocytes
AL928742.12	0	1.40045	0.722	0.002	0	oocytes
KRT36	0	1.39045	0.778	0.002	0	oocytes
ADAP1	0	1.38961	0.778	0.004	0	oocytes
SLC3A1	0	1.38016	0.667	0.003	0	oocytes
DLGAP5	0	1.37337	0.833	0.003	0	oocytes
CLDN10	0	1.36055	0.889	0.004	0	oocytes
RP11-11N9.4	0	1.34024	0.667	0.003	0	oocytes
CRABP1	0	1.32777	0.667	0.002	0	oocytes
TMEM163	0	1.28184	0.833	0.005	0	oocytes
RP11-307P5.1	0	1.27608	0.833	0.002	0	oocytes
LDHAL6A	0	1.27503	0.833	0.002	0	oocytes
TMC5	0	1.26116	0.778	0.001	0	oocytes
TMEFF2	0	1.25078	0.833	0.002	0	oocytes
MAEL	0	1.24888	0.722	0.002	0	oocytes
COX8C	0	1.24006	0.833	0.003	0	oocytes
PNLDC1	0	1.21801	0.667	0.003	0	oocytes
FGF14	0	1.20341	0.667	0.001	0	oocytes
LAD1	0	1.19518	0.722	0.001	0	oocytes
MAP7D2	0	1.19415	0.778	0.003	0	oocytes
DCDC2	0	1.18954	0.833	0.004	0	oocytes
CABYR	0	1.18947	0.778	0.006	0	oocytes
BCL2L10	0	1.1761	0.722	0.003	0	oocytes
DPPA5	0	1.12858	0.722	0.002	0	oocytes
C9orf171	0	1.10845	0.611	0.001	0	oocytes
H1FOO	0	1.09105	0.722	0.001	0	oocytes
AC015987.1	0	1.07476	0.722	0.001	0	oocytes
MRVI1-AS1	0	1.06808	0.667	0.002	0	oocytes
TACC3	0	1.0432	0.778	0.006	0	oocytes
F2	0	1.00291	0.556	0.001	0	oocytes
LMO1	0	1.00222	0.722	0.001	0	oocytes
1	0	1.00066	0.5	0.002	0	oocytes
RP11-114M1.1	0	0.993916	0.722	0	0	oocytes
KIF2C	0	0.992236	0.667	0.002	0	oocytes
RSPO2	0	0.988621	0.778	0.001	0	oocytes
HMHA1	0	0.981064	0.611	0.003	0	oocytes
NKD2	0	0.973591	0.722	0.002	0	oocytes
MND1	0	0.971171	0.722	0.006	0	oocytes
UPB1	0	0.953465	0.722	0.004	0	oocytes
GDF9	0	0.946957	0.722	0.003	0	oocytes
TLE6	0	0.938661	0.556	0.003	0	oocytes
ELOVL2	0	0.929301	0.667	0.003	0	oocytes
RBM46	0	0.914248	0.611	0.001	0	oocytes
RP11-683L23.1	0	0.908456	0.611	0.001	0	oocytes
LYPD1	0	0.905042	0.667	0.003	0	oocytes
SLC38A8	0	0.904006	0.5	0.001	0	oocytes
MAGEB2	0	0.89301	0.611	0.001	0	oocytes
BRDT	0	0.882388	0.556	0.001	0	oocytes
MYBPC2	0	0.873837	0.667	0.001	0	oocytes
NLRP5	0	0.854557	0.667	0.003	0	oocytes
TTK	0	0.852643	0.722	0.001	0	oocytes
B3GNT4	0	0.841038	0.611	0.002	0	oocytes
NPAS1	0	0.836276	0.611	0.002	0	oocytes
HJURP	0	0.833312	0.611	0.001	0	oocytes
MTFR2	0	0.821495	0.556	0.002	0	oocytes
UCMA	0	0.803435	0.556	0.002	0	oocytes
SH3GL2	0	0.800897	0.556	0.002	0	oocytes
DDX4	0	0.794497	0.667	0.001	0	oocytes
AC073133.1	0	0.787053	0.556	0.001	0	oocytes
NLRP2	0	0.786457	0.722	0.002	0	oocytes
SLC8A1-AS1	0	0.778554	0.444	0.001	0	oocytes
USP50	0	0.776808	0.722	0.001	0	oocytes
STK31	0	0.775375	0.611	0.001	0	oocytes
SPINK2	0	0.772232	0.611	0.003	0	oocytes
CTD-2357A8.3	0	0.767007	0.556	0.001	0	oocytes
IGF2BP3	0	0.765202	0.444	0.001	0	oocytes
FBXW12	0	0.757615	0.667	0.001	0	oocytes
CXorf67	0	0.753473	0.444	0.001	0	oocytes
RP11-799P8.1	0	0.752481	0.5	0.001	0	oocytes
NLRP9	0	0.74656	0.611	0.001	0	oocytes
HDC	0	0.737772	0.5	0.001	0	oocytes
TCL1A	0	0.736168	0.556	0.001	0	oocytes
ATP6V1C2	0	0.733801	0.556	0.001	0	oocytes
RP11-127H5.1	0	0.733631	0.611	0.001	0	oocytes
RP11-388P9.2	0	0.72905	0.5	0.001	0	oocytes
NLRP13	0	0.723435	0.556	0	0	oocytes
SYCP2L	0	0.713211	0.556	0.003	0	oocytes
NCAPH	0	0.713112	0.611	0.003	0	oocytes
C15orf27	0	0.700789	0.556	0.001	0	oocytes
RP11-1057B8.2	0	0.688931	0.611	0.001	0	oocytes
RP11-10A14.5	0	0.68536	0.611	0.001	0	oocytes
ADAD1	0	0.681148	0.5	0	0	oocytes
AC005042.4	0	0.676939	0.556	0.001	0	oocytes
EIF4E1B	0	0.672114	0.611	0	0	oocytes
LINC00871	0	0.671236	0.556	0.001	0	oocytes
DBH	0	0.666447	0.611	0.001	0	oocytes
CTNNA2	0	0.652355	0.5	0.002	0	oocytes
UBL4B	0	0.644293	0.444	0	0	oocytes
EYA2	0	0.632059	0.611	0.004	0	oocytes
EMX1	0	0.628348	0.5	0	0	oocytes
SOHLH1	0	0.628117	0.556	0.001	0	oocytes
AMZ1	0	0.625856	0.444	0.001	0	oocytes
GPR160	0	0.623446	0.611	0.004	0	oocytes
HABP2	0	0.616966	0.444	0.001	0	oocytes
MGAT5B	0	0.609472	0.444	0.001	0	oocytes
COL22A1	0	0.60778	0.389	0.001	0	oocytes
CLEC4C	0	0.605319	0.5	0	0	oocytes
SLC7A9	0	0.600012	0.444	0.002	0	oocytes
TBPL2	0	0.598409	0.556	0.001	0	oocytes
AGMO	0	0.598279	0.5	0.001	0	oocytes
RP4-597A16.2	0	0.587043	0.444	0.001	0	oocytes
CHRNB4	0	0.583312	0.389	0.001	0	oocytes
DNAH10	0	0.578016	0.5	0.001	0	oocytes
GLIS3-AS1	0	0.554567	0.389	0.001	0	oocytes
RP11-389K14.3	0	0.552867	0.5	0	0	oocytes
AC007403.2	0	0.55255	0.611	0.001	0	oocytes
ZAR1L	0	0.55043	0.444	0.001	0	oocytes
LINC01030	0	0.547321	0.444	0	0	oocytes
NEUROG1	0	0.543894	0.444	0	0	oocytes
AURKC	0	0.543639	0.5	0.001	0	oocytes
CT49	0	0.540345	0.444	0	0	oocytes
AC096559.1	0	0.53922	0.5	0.001	0	oocytes
RP11-369E15.3	0	0.537039	0.389	0.001	0	oocytes
TRPM5	0	0.53602	0.444	0.001	0	oocytes
AC007131.2	0	0.532789	0.389	0	0	oocytes
FAM9B	0	0.526667	0.333	0.001	0	oocytes
CD38	0	0.525848	0.611	0.001	0	oocytes
RP11-82L7.4	0	0.525616	0.5	0	0	oocytes
AUNIP	0	0.521176	0.5	0.001	0	oocytes
RP4-541C22.5	0	0.520814	0.556	0.001	0	oocytes
DLX6	0	0.519183	0.444	0.002	0	oocytes
RP11-260E18.1	0	0.519106	0.444	0.001	0	oocytes
CCNI2	0	0.514388	0.444	0.001	0	oocytes
CNTN5	0	0.51385	0.444	0.001	0	oocytes
ZC2HC1B	0	0.510063	0.389	0.001	0	oocytes
ST14	0	0.506377	0.389	0.001	0	oocytes
RP1-290I10.5	0	0.502661	0.389	0.001	0	oocytes
AMBP	0	0.498537	0.5	0.001	0	oocytes
NLRP4	0	0.497614	0.333	0	0	oocytes
DAZL	0	0.495743	0.444	0.001	0	oocytes
DMRTB1	0	0.490826	0.444	0	0	oocytes
PABPN1L	0	0.489867	0.5	0.001	0	oocytes
GABBR2	0	0.487924	0.5	0	0	oocytes
FGD3	0	0.484731	0.5	0.002	0	oocytes
CALN1	0	0.480352	0.5	0	0	oocytes
RP11-473E2.2	0	0.478321	0.444	0	0	oocytes
GAD2	0	0.477634	0.333	0	0	oocytes
STK32B	0	0.472592	0.444	0.002	0	oocytes
BCAR4	0	0.471047	0.389	0.001	0	oocytes
RP11-369C8.1	0	0.469136	0.444	0.001	0	oocytes
ADAD2	0	0.46783	0.5	0.002	0	oocytes
SNCB	0	0.46179	0.444	0	0	oocytes
FAM19A4	0	0.459227	0.444	0.001	0	oocytes
GCNT3	0	0.456685	0.444	0.001	0	oocytes
RNF17	0	0.454719	0.444	0	0	oocytes
RIT2	0	0.453816	0.389	0.001	0	oocytes
RP11-444A22.1	0	0.453676	0.333	0	0	oocytes
RTN1	0	0.453203	0.444	0.001	0	oocytes
CTD-2384A14.1	0	0.45081	0.389	0	0	oocytes
RLN2	0	0.441831	0.389	0.001	0	oocytes
GKN2	0	0.440568	0.444	0	0	oocytes
SULT2B1	0	0.436918	0.389	0.001	0	oocytes
AC104135.3	0	0.434697	0.333	0	0	oocytes
AKR1B10	0	0.43422	0.389	0.001	0	oocytes
CTD-2576D5.4	0	0.432162	0.389	0	0	oocytes
ALOXE3	0	0.428195	0.333	0	0	oocytes
CTD-3076O17.1	0	0.417649	0.444	0.001	0	oocytes
TFAP2B	0	0.41531	0.278	0	0	oocytes
CTC-254B4.1	0	0.414873	0.333	0	0	oocytes
CTD-2130O13.1	0	0.414584	0.333	0	0	oocytes
LRP1B	0	0.41179	0.389	0.001	0	oocytes
KHDC3L	0	0.409099	0.389	0.001	0	oocytes
DGUOK-AS1	0	0.408709	0.333	0.001	0	oocytes
RP11-454P21.1	0	0.407135	0.389	0.001	0	oocytes
AC015933.2	0	0.399988	0.333	0	0	oocytes
ABHD12B	0	0.392646	0.389	0	0	oocytes
WEE2	0	0.391428	0.389	0.001	0	oocytes
LINC00458	0	0.391416	0.389	0	0	oocytes
RAX2	0	0.388263	0.333	0	0	oocytes
CTC-546K23.1	0	0.387686	0.389	0	0	oocytes
KCNG2	0	0.387491	0.389	0.001	0	oocytes
RP11-297P16.3	0	0.379296	0.333	0	0	oocytes
DSCR8	0	0.376999	0.389	0	0	oocytes
GRIA1	0	0.375665	0.333	0	0	oocytes
RP11-399K21.11	0	0.375332	0.333	0.001	0	oocytes
SLC27A2	0	0.369915	0.389	0	0	oocytes
AC007255.8	0	0.367138	0.333	0.001	0	oocytes
BTBD11	0	0.362361	0.278	0	0	oocytes
CSMD1	0	0.358943	0.333	0	0	oocytes
FCGR1A	0	0.358564	0.333	0.001	0	oocytes
KRT7	0	0.358009	0.333	0.001	0	oocytes
PIWIL3	0	0.352625	0.333	0	0	oocytes
SMC1B	0	0.347356	0.333	0.001	0	oocytes
DNAJB13	0	0.341646	0.389	0.001	0	oocytes
TCL1B	0	0.340793	0.333	0	0	oocytes
CPNE4	0	0.338945	0.333	0	0	oocytes
RP1-276N6.2	0	0.337708	0.278	0	0	oocytes
CDC45	0	0.336749	0.444	0.001	0	oocytes
GML	0	0.336603	0.333	0	0	oocytes
RP11-242J7.1	0	0.335651	0.222	0	0	oocytes
RP11-946L20.2	0	0.33151	0.222	0	0	oocytes
AC098973.2	0	0.330009	0.333	0	0	oocytes
ITIH2	0	0.327798	0.278	0	0	oocytes
RIIAD1	0	0.324758	0.333	0.001	0	oocytes
S100Z	0	0.323484	0.333	0	0	oocytes
DOC2B	0	0.32323	0.333	0	0	oocytes
CTB-186G2.1	0	0.322154	0.333	0	0	oocytes
CYP1B1-AS1	0	0.321493	0.389	0.001	0	oocytes
RP11-85O21.2	0	0.320077	0.278	0	0	oocytes
LL22NC03-75H12.2	0	0.318761	0.278	0	0	oocytes
C5orf47	0	0.317871	0.222	0	0	oocytes
SKOR1	0	0.316116	0.333	0.001	0	oocytes
RP11-449P1.1	0	0.31578	0.333	0	0	oocytes
RTP1	0	0.314798	0.278	0	0	oocytes
DPP6	0	0.310344	0.389	0.001	0	oocytes
PBK	0	0.309031	0.333	0.001	0	oocytes
C2orf61	0	0.305326	0.333	0	0	oocytes
LINC00707	0	0.305293	0.333	0	0	oocytes
SEMA3E	0	0.304321	0.333	0.001	0	oocytes
NEK2	0	0.301786	0.389	0.001	0	oocytes
RP11-525K10.3	0	0.300762	0.389	0	0	oocytes
LINC00943	0	0.300743	0.389	0	0	oocytes
CDC25C	0	0.298248	0.278	0	0	oocytes
AC016723.4	0	0.294496	0.222	0	0	oocytes
RP11-813I20.2	0	0.292552	0.278	0	0	oocytes
RP11-388N2.1	0	0.291425	0.278	0	0	oocytes
NXPH1	0	0.291399	0.278	0	0	oocytes
CCL20	0	0.291177	0.278	0	0	oocytes
FEZF2	0	0.288357	0.222	0	0	oocytes
C1orf146	0	0.287387	0.333	0	0	oocytes
RP11-761B3.1	0	0.286032	0.333	0	0	oocytes
INA	0	0.28599	0.278	0	0	oocytes
JPH3	0	0.283734	0.333	0.001	0	oocytes
CASC8	0	0.281532	0.222	0	0	oocytes
ESX1	0	0.281486	0.278	0	0	oocytes
HPSE2	0	0.276095	0.278	0	0	oocytes
CTD-3049M7.1	0	0.267099	0.278	0	0	oocytes
ACTL7B	0	0.261608	0.333	0	0	oocytes
TMEM61	0	0.260507	0.333	0.001	0	oocytes
CATSPERD	0	0.259339	0.222	0	0	oocytes
DNAH3	0	0.255626	0.278	0	0	oocytes
RP11-723O4.6	0	0.253319	0.278	0	0	oocytes
RALYL	0	0.251802	0.278	0	0	oocytes
KRT31	0	0.250682	0.278	0	0	oocytes
BFSP2-AS1	0	0.250434	0.278	0	0	oocytes
TEKT5	1.57287e-306	0.271301	0.278	0.001	3.21951e-302	oocytes
RP11-125O18.1	1.57287e-306	0.26955	0.278	0.001	3.21951e-302	oocytes
FAM154A	1.80708e-306	0.306544	0.278	0.001	3.69891e-302	oocytes
RIMKLA	9.10237e-306	0.7916	0.556	0.003	1.86317e-301	oocytes
DND1	9.4244e-303	0.991975	0.667	0.005	1.92908e-298	oocytes
TPO	4.92851e-300	0.499915	0.389	0.001	1.00882e-295	oocytes
SH3GL3	8.01023e-300	0.472246	0.389	0.001	1.63961e-295	oocytes
C2orf88	4.40224e-297	0.607137	0.5	0.003	9.01095e-293	oocytes
MYH13	1.63589e-294	0.256761	0.222	0	3.34851e-290	oocytes
DNAH12	1.05248e-293	0.276091	0.333	0.001	2.15432e-289	oocytes
AP3B2	1.17598e-293	0.28472	0.333	0.001	2.40712e-289	oocytes
AC144449.1	7.6426e-290	1.0825	0.667	0.005	1.56436e-285	oocytes
PRSS21	2.36078e-287	0.38174	0.389	0.001	4.83229e-283	oocytes
SMKR1	7.24861e-287	1.22625	0.722	0.006	1.48372e-282	oocytes
SAMD12	8.66997e-287	0.737776	0.778	0.007	1.77466e-282	oocytes
AP000695.4	4.8721e-283	0.332912	0.278	0.001	9.97271e-279	oocytes
RP1-293L8.2	6.5697e-283	0.297624	0.278	0.001	1.34475e-278	oocytes
CNTD2	6.5697e-283	0.255635	0.278	0.001	1.34475e-278	oocytes
NRG4	7.46753e-283	0.313268	0.278	0.001	1.52853e-278	oocytes
CDCA8	1.33775e-282	0.615544	0.5	0.003	2.73824e-278	oocytes
TPPP	2.0567e-278	0.31726	0.333	0.001	4.20986e-274	oocytes
RRM2	1.57091e-276	0.391881	0.389	0.002	3.2155e-272	oocytes
TDRD1	1.68719e-276	0.763632	0.5	0.003	3.4535e-272	oocytes
CTB-178M22.2	1.81272e-276	0.629045	0.444	0.002	3.71046e-272	oocytes
MICALL2	4.45474e-270	0.864663	0.722	0.007	9.11842e-266	oocytes
HRASLS	1.5998e-269	0.529978	0.5	0.003	3.27464e-265	oocytes
KCNQ1-AS1	5.84259e-263	2.78511	0.889	0.011	1.19592e-258	oocytes
MAL2	7.51178e-263	0.299135	0.278	0.001	1.53759e-258	oocytes
OXT	1.40178e-262	0.993692	0.556	0.004	2.86931e-258	oocytes
PRKCG	4.62958e-252	0.393191	0.333	0.001	9.47628e-248	oocytes
GALNT13	4.77874e-252	0.482072	0.333	0.001	9.78159e-248	oocytes
CPA1	5.59972e-252	0.348093	0.333	0.001	1.14621e-247	oocytes
PPAPDC1A	1.98906e-251	0.296338	0.333	0.001	4.07141e-247	oocytes
SGOL1	2.63324e-251	0.834503	0.667	0.006	5.38998e-247	oocytes
ELAVL2	5.9529e-251	1.14496	0.778	0.008	1.2185e-246	oocytes
NUF2	2.02015e-248	0.738374	0.556	0.004	4.13505e-244	oocytes
BIRC5	2.2615e-248	0.69932	0.556	0.004	4.62907e-244	oocytes
HIPK4	6.38028e-248	0.438789	0.389	0.002	1.30598e-243	oocytes
BARX2	2.94767e-245	0.309176	0.278	0.001	6.03358e-241	oocytes
GPR158	3.68026e-245	0.273046	0.278	0.001	7.53312e-241	oocytes
SLC7A11	3.81894e-245	0.256509	0.278	0.001	7.817e-241	oocytes
ROPN1L	3.81894e-245	0.252713	0.278	0.001	7.817e-241	oocytes
NLRP11	4.59472e-245	0.275154	0.278	0.001	9.40494e-241	oocytes
TTC39A	4.60444e-240	0.267094	0.333	0.001	9.42483e-236	oocytes
EMB	1.57551e-239	0.518874	0.389	0.002	3.22492e-235	oocytes
RBFOX3	3.33511e-239	0.310893	0.389	0.002	6.82665e-235	oocytes
NMRK2	3.61078e-238	0.760412	0.5	0.003	7.39091e-234	oocytes
IQUB	8.57853e-237	0.878318	0.611	0.005	1.75594e-232	oocytes
OOEP	2.51993e-236	0.753577	0.667	0.006	5.15804e-232	oocytes
LINC01118	2.72282e-233	0.740768	0.5	0.003	5.57335e-229	oocytes
MEIOB	4.1095e-232	0.492089	0.389	0.002	8.41174e-228	oocytes
SVOPL	4.28282e-232	0.655566	0.556	0.004	8.7665e-228	oocytes
MAPK4	5.98328e-232	0.400587	0.389	0.002	1.22472e-227	oocytes
SYTL3	3.50113e-230	1.50793	0.833	0.011	7.16645e-226	oocytes
SYCP2	1.23542e-229	0.880949	0.556	0.004	2.52877e-225	oocytes
ARHGAP8	6.60742e-229	0.512388	0.444	0.003	1.35247e-224	oocytes
LINC01091	8.80332e-224	0.644497	0.444	0.003	1.80195e-219	oocytes
CRYM	7.03757e-221	0.47317	0.556	0.005	1.44052e-216	oocytes
HOXB7	2.10661e-220	0.324115	0.333	0.001	4.31203e-216	oocytes
FMN1	2.28934e-220	0.315775	0.333	0.001	4.68604e-216	oocytes
CYP19A1	3.37482e-220	0.250774	0.333	0.001	6.90792e-216	oocytes
ZNF560	2.09562e-214	0.330583	0.222	0.001	4.28953e-210	oocytes
BUB1	2.35159e-213	0.463437	0.444	0.003	4.81348e-209	oocytes
GRIK4	6.09158e-212	0.596559	0.556	0.005	1.24689e-207	oocytes
RASL10A	1.40903e-211	0.397713	0.389	0.002	2.88415e-207	oocytes
ZP4	1.61587e-211	0.523101	0.389	0.002	3.30753e-207	oocytes
HOXA7	4.74967e-208	0.735296	0.611	0.006	9.7221e-204	oocytes
LINC00937	1.16462e-205	1.05143	0.833	0.012	2.38387e-201	oocytes
SLC14A2	1.51333e-205	0.530088	0.389	0.002	3.09764e-201	oocytes
EPCAM	2.31915e-205	2.03503	0.944	0.016	4.74706e-201	oocytes
C4orf45	2.31922e-204	0.340077	0.278	0.001	4.74722e-200	oocytes
CLSPN	1.3934e-203	0.857981	0.556	0.005	2.85215e-199	oocytes
CDC6	6.01739e-203	0.64278	0.556	0.005	1.2317e-198	oocytes
PDE8B	2.77764e-202	1.36029	0.667	0.008	5.68556e-198	oocytes
C6orf52	7.65146e-200	2.61703	0.944	0.016	1.56618e-195	oocytes
TNNT1	5.71176e-196	0.349096	0.333	0.002	1.16914e-191	oocytes
SYNGR3	2.0994e-195	0.546975	0.444	0.003	4.29726e-191	oocytes
PSTPIP1	3.41367e-194	1.62681	0.722	0.01	6.98745e-190	oocytes
ITGA4	7.02668e-194	0.906561	0.722	0.009	1.43829e-189	oocytes
KIF4A	1.06486e-193	0.338361	0.278	0.001	2.17965e-189	oocytes
AC006277.2	1.38478e-193	0.25373	0.278	0.001	2.8345e-189	oocytes
HIST1H2AA	5.30366e-190	0.286614	0.167	0	1.08561e-185	oocytes
PRR23A	6.41607e-190	0.293801	0.167	0	1.3133e-185	oocytes
TROAP	9.91175e-189	0.258653	0.333	0.002	2.02884e-184	oocytes
POLR3G	1.02131e-187	0.549963	0.444	0.003	2.09052e-183	oocytes
RAD51	1.2413e-187	0.534993	0.444	0.003	2.54082e-183	oocytes
CCNA2	3.20947e-184	0.420273	0.389	0.003	6.56947e-180	oocytes
USP3-AS1	2.56622e-183	1.13304	0.667	0.009	5.2528e-179	oocytes
SIX1	1.56249e-181	0.25612	0.222	0.001	3.19826e-177	oocytes
NTN1	2.73503e-179	0.310178	0.389	0.003	5.59833e-175	oocytes
GATA3	3.93097e-176	0.257748	0.333	0.002	8.04631e-172	oocytes
TDRKH	1.82452e-170	0.420241	0.333	0.002	3.73461e-166	oocytes
PATL2	2.57947e-169	0.574813	0.5	0.005	5.27993e-165	oocytes
PLEK2	1.37209e-168	0.276822	0.222	0.001	2.80852e-164	oocytes
CHRNA5	3.81531e-166	0.927573	0.611	0.008	7.80955e-162	oocytes
SMPD3	3.98938e-165	0.271442	0.333	0.002	8.16587e-161	oocytes
PITX1	4.61844e-163	0.350169	0.389	0.003	9.45349e-159	oocytes
TNIK	8.96624e-162	1.35014	0.722	0.012	1.8353e-157	oocytes
PLS1	1.23432e-159	0.404931	0.389	0.003	2.52652e-155	oocytes
IRF6	2.93413e-156	0.454894	0.444	0.004	6.00586e-152	oocytes
LMO3	4.01396e-156	0.423005	0.389	0.003	8.21617e-152	oocytes
C15orf48	4.18155e-156	0.545672	0.444	0.004	8.55921e-152	oocytes
MAP4K1	1.794e-155	0.33584	0.333	0.002	3.67213e-151	oocytes
AURKA	2.32529e-155	1.36346	0.833	0.016	4.75963e-151	oocytes
RP11-219B17.1	2.70401e-155	0.265164	0.333	0.002	5.53484e-151	oocytes
ZFR2	2.3852e-153	0.307165	0.278	0.002	4.88227e-149	oocytes
PALM3	3.37217e-153	0.281071	0.278	0.002	6.90249e-149	oocytes
SERINC2	5.3036e-151	0.299501	0.333	0.002	1.08559e-146	oocytes
DTL	4.60278e-150	0.412594	0.389	0.003	9.42142e-146	oocytes
CHEK1	5.89615e-148	0.888568	0.667	0.011	1.20688e-143	oocytes
STAG3	7.23521e-148	2.49337	1	0.026	1.48097e-143	oocytes
TPX2	1.62836e-146	0.417668	0.389	0.003	3.33308e-142	oocytes
C10orf95	1.65733e-146	0.274645	0.333	0.002	3.39239e-142	oocytes
CACNA2D2	2.19711e-146	0.604253	0.444	0.005	4.49727e-142	oocytes
MAP7	2.42051e-146	0.50776	0.444	0.005	4.95455e-142	oocytes
DERL3	2.16282e-145	0.858709	0.667	0.011	4.42707e-141	oocytes
C16orf74	6.33921e-143	1.10361	0.667	0.011	1.29757e-138	oocytes
BCAS1	1.05417e-141	0.423601	0.278	0.002	2.15777e-137	oocytes
CSF1R	1.87402e-141	0.254752	0.278	0.002	3.83594e-137	oocytes
AK5	7.19702e-141	0.6809	0.556	0.008	1.47316e-136	oocytes
EXOC3L2	1.17209e-140	0.409666	0.5	0.006	2.39915e-136	oocytes
HDAC9	1.54739e-140	0.880206	0.556	0.008	3.16735e-136	oocytes
TUBA3D	3.49728e-139	0.377558	0.333	0.003	7.15859e-135	oocytes
SKA3	4.23876e-139	0.310937	0.333	0.003	8.67633e-135	oocytes
DGAT2	6.5605e-139	0.337253	0.333	0.003	1.34287e-134	oocytes
CIT	8.08994e-139	0.259698	0.333	0.003	1.65593e-134	oocytes
GCNT2	5.3397e-138	1.80335	0.833	0.019	1.09298e-133	oocytes
MTL5	6.28312e-137	0.420347	0.5	0.006	1.28609e-132	oocytes
AC018816.3	7.6397e-136	0.517121	0.389	0.004	1.56377e-131	oocytes
GINS2	7.13171e-134	1.75847	0.833	0.02	1.45979e-129	oocytes
PCP4L1	1.05943e-133	0.469464	0.444	0.005	2.16855e-129	oocytes
BCORL1	3.04881e-133	0.876681	0.667	0.012	6.2406e-129	oocytes
ASPM	1.98553e-131	0.596832	0.556	0.008	4.06418e-127	oocytes
CPEB1	2.0569e-129	1.19254	0.778	0.017	4.21028e-125	oocytes
C4orf47	4.26211e-127	0.867107	0.556	0.009	8.72412e-123	oocytes
NUP62CL	8.33768e-127	0.285401	0.278	0.002	1.70664e-122	oocytes
GFRA3	1.5703e-122	0.264653	0.278	0.002	3.21424e-118	oocytes
RP4-625H18.2	6.09444e-122	0.589258	0.444	0.006	1.24747e-117	oocytes
ARHGAP15	1.30054e-121	1.20643	0.667	0.013	2.66208e-117	oocytes
RTKN2	2.43309e-119	0.358612	0.444	0.006	4.9803e-115	oocytes
CDK1	4.63189e-119	0.772791	0.667	0.014	9.48101e-115	oocytes
CENPU	4.14177e-118	1.07756	0.667	0.014	8.47778e-114	oocytes
ST8SIA1	5.55047e-118	0.712459	0.556	0.009	1.13612e-113	oocytes
ZP3	1.13243e-116	2.95897	1	0.033	2.31797e-112	oocytes
ALDH1A2	1.72637e-116	0.464264	0.5	0.008	3.53371e-112	oocytes
CNTNAP2	1.06609e-115	0.970548	0.722	0.017	2.18217e-111	oocytes
HMMR	4.8098e-115	0.396004	0.278	0.002	9.84518e-111	oocytes
MAPK13	5.33572e-115	0.302471	0.278	0.002	1.09217e-110	oocytes
SARDH	1.79825e-114	0.706552	0.611	0.012	3.68084e-110	oocytes
ASF1B	2.07247e-112	0.344118	0.333	0.003	4.24213e-108	oocytes
NDC80	3.33461e-111	0.476325	0.5	0.008	6.82562e-107	oocytes
DEGS2	8.69322e-111	0.496765	0.389	0.005	1.77941e-106	oocytes
PTPRE	1.4043e-109	1.38451	0.722	0.018	2.87447e-105	oocytes
RECQL4	2.91784e-108	0.262571	0.278	0.002	5.97252e-104	oocytes
NEFM	4.45371e-108	0.277402	0.278	0.002	9.1163e-104	oocytes
TPD52	1.76594e-104	0.94755	0.667	0.016	3.61471e-100	oocytes
ZNF57	5.76003e-104	0.806888	0.611	0.013	1.17902e-99	oocytes
DLGAP1	9.53629e-104	0.349966	0.389	0.005	1.95198e-99	oocytes
CDCA2	1.02585e-102	0.368495	0.167	0.001	2.09982e-98	oocytes
SYT17	4.38263e-102	0.256527	0.278	0.003	8.97081e-98	oocytes
RFESD	6.36276e-102	0.932721	0.722	0.019	1.30239e-97	oocytes
RGS14	1.85551e-101	0.602119	0.667	0.016	3.79804e-97	oocytes
RAD51AP1	2.7239e-98	0.678193	0.5	0.009	5.57555e-94	oocytes
CCNO	1.02897e-97	0.32042	0.333	0.004	2.10619e-93	oocytes
HSF2BP	6.79126e-97	0.588043	0.444	0.007	1.3901e-92	oocytes
ARG2	4.41716e-96	1.52946	0.889	0.032	9.04149e-92	oocytes
DNAH9	2.71202e-94	0.505598	0.444	0.007	5.55123e-90	oocytes
WDR76	9.33046e-94	0.581995	0.556	0.012	1.90985e-89	oocytes
RP11-680F8.1	3.37206e-93	0.531938	0.389	0.006	6.90226e-89	oocytes
UBE2T	5.04614e-93	0.681696	0.556	0.012	1.0329e-88	oocytes
FBLN7	1.97361e-92	0.813341	0.556	0.012	4.03978e-88	oocytes
SYT2	7.11308e-92	0.426718	0.389	0.006	1.45598e-87	oocytes
PCAT7	6.40165e-91	0.260371	0.222	0.002	1.31035e-86	oocytes
COCH	4.59209e-90	0.352793	0.444	0.008	9.39955e-86	oocytes
PPP2R2B	1.03772e-89	0.302479	0.278	0.003	2.12411e-85	oocytes
ERI1	1.11934e-88	1.11116	0.833	0.03	2.29118e-84	oocytes
MCTP1	6.14096e-88	0.719562	0.444	0.008	1.25699e-83	oocytes
ZNF93	1.07775e-87	0.756495	0.722	0.022	2.20606e-83	oocytes
ADCY9	2.38972e-87	1.29275	0.722	0.023	4.89151e-83	oocytes
EPS8L1	3.15644e-87	0.619954	0.556	0.013	6.46093e-83	oocytes
PTTG1	2.65511e-85	1.46897	0.722	0.023	5.43474e-81	oocytes
HMGA1	3.80588e-85	1.20985	0.667	0.02	7.79025e-81	oocytes
EFNA3	1.75261e-84	0.612908	0.556	0.013	3.58742e-80	oocytes
ZWINT	5.45468e-83	0.716674	0.556	0.014	1.11652e-78	oocytes
NRG1	2.84447e-82	0.338801	0.333	0.005	5.82236e-78	oocytes
JAZF1	3.64391e-82	1.66869	0.889	0.038	7.45873e-78	oocytes
APITD1	5.26749e-82	1.4599	0.833	0.033	1.0782e-77	oocytes
NRCAM	7.40561e-82	0.327574	0.278	0.003	1.51585e-77	oocytes
PDE9A	1.38131e-80	1.03522	0.667	0.021	2.8274e-76	oocytes
GRIK2	4.37173e-80	0.334263	0.278	0.003	8.94849e-76	oocytes
CDK3	9.82988e-80	0.52311	0.556	0.014	2.01208e-75	oocytes
SLC29A4	1.91293e-79	0.350611	0.389	0.007	3.91558e-75	oocytes
SNX10	6.34832e-79	0.332956	0.333	0.005	1.29944e-74	oocytes
MFSD4	1.06105e-78	0.314244	0.333	0.005	2.17186e-74	oocytes
AVEN	1.64562e-78	1.27663	0.722	0.026	3.36842e-74	oocytes
NEURL1	2.67642e-78	0.709945	0.667	0.021	5.47837e-74	oocytes
CGREF1	3.4254e-78	1.11119	0.667	0.021	7.01145e-74	oocytes
EFHC2	3.04872e-77	0.407157	0.444	0.009	6.24043e-73	oocytes
OIP5	1.14395e-76	0.582155	0.444	0.009	2.34155e-72	oocytes
LINC00632	1.89234e-76	0.292183	0.222	0.002	3.87342e-72	oocytes
KPNA2	1.89761e-75	1.86244	0.889	0.042	3.88422e-71	oocytes
TLE2	2.13267e-75	0.917292	0.556	0.015	4.36536e-71	oocytes
OSBPL10	1.19059e-73	0.634091	0.5	0.013	2.43702e-69	oocytes
PPP1R14C	1.31275e-73	0.318632	0.278	0.004	2.68706e-69	oocytes
ANKH	1.00662e-72	1.74932	0.889	0.044	2.06044e-68	oocytes
CCDC150	2.72425e-72	0.355614	0.333	0.006	5.57627e-68	oocytes
LRRC38	3.35842e-72	0.306697	0.278	0.004	6.87435e-68	oocytes
ATAD3C	3.43443e-72	0.715898	0.611	0.019	7.02993e-68	oocytes
VAV3	4.12469e-72	0.286561	0.278	0.004	8.44282e-68	oocytes
CCNB1	4.59818e-72	1.32949	0.778	0.033	9.41201e-68	oocytes
PRAME	1.84341e-71	0.512331	0.444	0.01	3.77328e-67	oocytes
IL3RA	3.52932e-71	0.977761	0.556	0.016	7.22417e-67	oocytes
DGCR6	3.70514e-71	0.474323	0.5	0.013	7.58405e-67	oocytes
HENMT1	5.11099e-71	1.53513	0.778	0.033	1.04617e-66	oocytes
DEPDC7	5.18358e-71	0.269907	0.333	0.006	1.06103e-66	oocytes
WFDC2	1.00194e-70	1.86687	0.833	0.039	2.05087e-66	oocytes
EGFL6	1.15192e-69	0.401957	0.222	0.002	2.35786e-65	oocytes
NTRK3	1.59813e-68	0.716893	0.611	0.02	3.27122e-64	oocytes
CDKN3	2.28987e-67	0.488285	0.444	0.011	4.68713e-63	oocytes
CHAF1A	3.5835e-67	0.528146	0.556	0.017	7.33507e-63	oocytes
USP45	3.92464e-67	0.938249	0.667	0.025	8.03334e-63	oocytes
BMP6	1.07129e-66	0.477417	0.556	0.017	2.19282e-62	oocytes
SAMD3	1.58206e-66	0.294053	0.333	0.006	3.23833e-62	oocytes
C6orf136	2.36503e-66	0.907171	0.778	0.034	4.84098e-62	oocytes
FBXO16	1.24457e-65	0.251499	0.278	0.004	2.54752e-61	oocytes
TOM1L1	2.07564e-65	0.568219	0.556	0.017	4.24863e-61	oocytes
MESP1	2.42472e-65	0.735885	0.611	0.021	4.96317e-61	oocytes
BPGM	1.05189e-64	1.60593	0.944	0.055	2.15312e-60	oocytes
DLX5	2.54802e-64	0.417725	0.5	0.014	5.21554e-60	oocytes
RP11-378J18.3	2.88038e-64	0.333485	0.333	0.006	5.89584e-60	oocytes
JPH2	1.10853e-63	0.323406	0.389	0.009	2.26905e-59	oocytes
MON1A	2.39998e-63	0.75392	0.556	0.018	4.91253e-59	oocytes
CD36	2.67936e-63	0.851244	0.556	0.018	5.48438e-59	oocytes
CENPW	1.05146e-62	0.858077	0.667	0.027	2.15223e-58	oocytes
GGH	8.80287e-62	1.42651	0.889	0.052	1.80186e-57	oocytes
C16orf59	3.52899e-61	0.25866	0.278	0.005	7.22348e-57	oocytes
ATG7	9.44033e-61	2.41015	0.889	0.053	1.93234e-56	oocytes
TMEM232	1.59945e-60	0.397524	0.278	0.005	3.27391e-56	oocytes
TDRD12	1.74869e-60	0.407774	0.389	0.009	3.5794e-56	oocytes
DSCC1	2.37946e-60	0.581784	0.556	0.019	4.87052e-56	oocytes
LOXL2	3.80608e-60	1.20186	0.778	0.039	7.79067e-56	oocytes
CTRB1	4.71736e-60	0.509838	0.111	0.001	9.65597e-56	oocytes
ASB6	1.25427e-59	0.498816	0.5	0.015	2.56736e-55	oocytes
PTPN6	2.52763e-59	0.278145	0.278	0.005	5.17381e-55	oocytes
ZNF385D	5.38486e-59	1.15052	0.722	0.034	1.10223e-54	oocytes
TDP1	1.16975e-58	0.50515	0.556	0.019	2.39437e-54	oocytes
CHRNE	1.98821e-58	0.468774	0.444	0.012	4.06968e-54	oocytes
RP11-423H2.3	2.88625e-58	0.37437	0.444	0.012	5.90787e-54	oocytes
ERCC2	4.26993e-58	0.718825	0.722	0.033	8.74011e-54	oocytes
GSKIP	1.11259e-57	0.984711	0.778	0.04	2.27737e-53	oocytes
DNAJC15	1.28622e-57	1.48069	0.833	0.048	2.63276e-53	oocytes
ULK4	1.7307e-57	0.476809	0.556	0.02	3.54256e-53	oocytes
PARPBP	2.58554e-57	0.418832	0.333	0.007	5.29235e-53	oocytes
HIST1H2BC	3.33741e-57	0.61282	0.5	0.016	6.83135e-53	oocytes
FHOD3	4.21687e-57	0.504112	0.444	0.013	8.63151e-53	oocytes
HES6	1.73801e-56	0.655589	0.5	0.016	3.55754e-52	oocytes
DLEU1	5.60999e-56	0.572959	0.5	0.017	1.14831e-51	oocytes
PCCB	1.79048e-55	1.29255	0.833	0.049	3.66493e-51	oocytes
NDRG4	4.50757e-55	0.376808	0.333	0.007	9.22654e-51	oocytes
VAMP8	8.50168e-55	0.778508	0.611	0.026	1.74021e-50	oocytes
MAD2L1	2.13661e-54	1.0554	0.722	0.037	4.37342e-50	oocytes
CDT1	3.66416e-54	0.377158	0.278	0.005	7.50017e-50	oocytes
STXBP6	6.44674e-54	0.484168	0.5	0.017	1.31958e-49	oocytes
USP18	1.19303e-53	0.825921	0.722	0.036	2.44201e-49	oocytes
RAB6B	1.3216e-53	0.331843	0.333	0.008	2.70519e-49	oocytes
PRC1	2.31964e-53	0.799612	0.611	0.026	4.74806e-49	oocytes
PPP2R3B	2.80423e-53	0.524913	0.556	0.021	5.73999e-49	oocytes
TNFAIP8	4.40259e-53	0.511475	0.5	0.017	9.01165e-49	oocytes
CLUH	5.14861e-53	0.728052	0.5	0.018	1.05387e-48	oocytes
DUSP22	5.48353e-53	1.14796	0.833	0.051	1.12242e-48	oocytes
FAM228A	3.82361e-52	0.489033	0.389	0.011	7.82655e-48	oocytes
BAIAP2	1.12792e-51	0.948182	0.833	0.052	2.30874e-47	oocytes
PEBP4	1.35165e-51	0.384976	0.333	0.008	2.7667e-47	oocytes
CCDC146	4.88848e-51	1.119	0.667	0.033	1.00062e-46	oocytes
DAAM2	5.8172e-51	0.718271	0.667	0.032	1.19072e-46	oocytes
ADA	6.91946e-51	0.633503	0.444	0.014	1.41634e-46	oocytes
DSN1	8.48767e-51	0.643505	0.611	0.027	1.73734e-46	oocytes
BBS9	9.16486e-51	0.547441	0.611	0.027	1.87595e-46	oocytes
THRB	4.26725e-50	0.361635	0.389	0.011	8.73464e-46	oocytes
HAP1	5.16997e-50	0.30877	0.333	0.008	1.05824e-45	oocytes
CENPK	7.65441e-50	0.450527	0.333	0.008	1.56678e-45	oocytes
CENPP	1.16768e-49	0.781978	0.556	0.024	2.39013e-45	oocytes
KHDRBS3	1.18363e-49	0.509567	0.5	0.019	2.42278e-45	oocytes
C20orf112	1.38347e-49	0.741371	0.5	0.019	2.83182e-45	oocytes
CLEC16A	7.60357e-49	0.445511	0.444	0.015	1.55637e-44	oocytes
HAUS8	8.62677e-49	0.530558	0.5	0.019	1.76581e-44	oocytes
SASS6	1.02071e-48	1.06324	0.722	0.042	2.08929e-44	oocytes
FANCD2	2.70773e-48	0.279522	0.278	0.006	5.54245e-44	oocytes
POLE2	3.21738e-48	0.363528	0.333	0.008	6.58565e-44	oocytes
HMGB3	4.8181e-48	1.54209	0.833	0.059	9.86217e-44	oocytes
NR6A1	5.07894e-48	0.444253	0.278	0.006	1.03961e-43	oocytes
TOX2	5.27372e-48	0.265606	0.333	0.008	1.07948e-43	oocytes
C10orf35	1.22851e-47	0.287226	0.333	0.009	2.51465e-43	oocytes
TRIP13	2.02941e-47	0.308293	0.389	0.012	4.15401e-43	oocytes
SIRPA	2.20392e-47	0.396095	0.444	0.015	4.5112e-43	oocytes
KLHL35	3.69006e-47	0.346753	0.389	0.012	7.55319e-43	oocytes
TESC	6.80354e-47	1.12504	0.722	0.043	1.39262e-42	oocytes
CDC23	8.68975e-47	0.745698	0.667	0.036	1.7787e-42	oocytes
DFNA5	8.70056e-47	0.744578	0.833	0.054	1.78092e-42	oocytes
DPP3	1.71678e-46	0.544013	0.5	0.02	3.51407e-42	oocytes
TEX29	1.92698e-46	0.262295	0.111	0.001	3.94434e-42	oocytes
ZCCHC12	2.22091e-46	0.268122	0.278	0.006	4.54599e-42	oocytes
SYCE1	3.22845e-46	0.440473	0.444	0.016	6.60832e-42	oocytes
MAPT	7.45256e-46	0.341144	0.278	0.006	1.52546e-41	oocytes
SEMA4D	2.02264e-45	0.272765	0.333	0.009	4.14015e-41	oocytes
TRMT44	3.45579e-45	1.32212	0.944	0.08	7.07366e-41	oocytes
SGOL2	5.69884e-45	0.801929	0.722	0.043	1.1665e-40	oocytes
VRK1	8.05451e-45	1.36006	0.889	0.071	1.64868e-40	oocytes
ZNF571	1.07535e-44	0.425124	0.444	0.016	2.20114e-40	oocytes
C1orf167	1.70639e-44	0.488876	0.389	0.013	3.49281e-40	oocytes
SLC19A1	1.78129e-44	0.506492	0.389	0.013	3.64612e-40	oocytes
PDCD2L	8.63037e-44	0.829694	0.722	0.045	1.76655e-39	oocytes
C16orf62	1.43052e-43	1.65431	0.833	0.066	2.92814e-39	oocytes
FAM46B	1.77927e-43	0.391181	0.333	0.009	3.64198e-39	oocytes
BRCA2	5.55008e-43	0.320445	0.389	0.013	1.13605e-38	oocytes
KHK	8.76254e-43	0.847266	0.667	0.039	1.7936e-38	oocytes
HHEX	1.30384e-42	0.464432	0.444	0.017	2.66883e-38	oocytes
RHEBL1	2.78625e-42	0.306668	0.278	0.007	5.70317e-38	oocytes
CENPH	4.11959e-42	1.25066	0.722	0.049	8.43239e-38	oocytes
GCAT	1.68957e-41	1.03181	0.833	0.065	3.45837e-37	oocytes
GABPB1	2.10898e-41	0.747202	0.611	0.033	4.31686e-37	oocytes
GLRX	2.26864e-41	2.1406	0.889	0.082	4.64368e-37	oocytes
FANCI	2.76884e-41	0.354725	0.333	0.01	5.66754e-37	oocytes
PRKCQ-AS1	3.37144e-41	0.527699	0.444	0.018	6.90099e-37	oocytes
ARHGEF33	5.14513e-41	0.457705	0.444	0.018	1.05316e-36	oocytes
CCDC73	8.1334e-41	0.298795	0.333	0.01	1.66482e-36	oocytes
FAM227B	9.04648e-41	1.00724	0.667	0.042	1.85172e-36	oocytes
AC091801.1	1.02362e-40	0.288869	0.333	0.01	2.09525e-36	oocytes
FAM19A5	2.41362e-40	0.39904	0.5	0.023	4.94044e-36	oocytes
NECAB1	2.45377e-40	0.411389	0.389	0.014	5.02262e-36	oocytes
DGKB	2.57503e-40	0.288926	0.222	0.005	5.27084e-36	oocytes
PSTK	2.60125e-40	0.794851	0.611	0.035	5.3245e-36	oocytes
DDX43	6.25235e-40	0.472968	0.444	0.018	1.27979e-35	oocytes
MAD1L1	1.0488e-39	1.02201	0.722	0.052	2.14679e-35	oocytes
C11orf80	1.07227e-39	0.327023	0.333	0.01	2.19484e-35	oocytes
CCDC88C	1.49028e-39	0.472073	0.389	0.014	3.05045e-35	oocytes
SPOCK3	1.51466e-39	0.493017	0.5	0.023	3.10036e-35	oocytes
UBXN11	1.91323e-39	1.57189	0.889	0.084	3.91619e-35	oocytes
LMO7	2.43787e-39	0.737287	0.722	0.048	4.99008e-35	oocytes
HOMER2	4.67233e-39	0.367412	0.389	0.014	9.56379e-35	oocytes
LRRC6	4.83686e-39	0.318651	0.444	0.018	9.90057e-35	oocytes
RPP40	5.40808e-39	0.543635	0.611	0.035	1.10698e-34	oocytes
RNF2	6.95462e-39	0.837652	0.722	0.051	1.42354e-34	oocytes
PFKP	9.13429e-39	1.67277	0.833	0.075	1.8697e-34	oocytes
NUP88	1.92365e-38	0.842079	0.722	0.051	3.93752e-34	oocytes
HYLS1	1.97139e-38	0.742599	0.556	0.03	4.03523e-34	oocytes
TEX30	2.35083e-38	1.50475	0.833	0.075	4.8119e-34	oocytes
GFRA1	3.93537e-38	0.486374	0.333	0.011	8.05531e-34	oocytes
PRKCE	4.92904e-38	0.382559	0.389	0.015	1.00893e-33	oocytes
TUBA4A	8.81985e-38	0.830537	0.611	0.038	1.80533e-33	oocytes
KCNIP4	1.50511e-37	0.340471	0.389	0.015	3.08081e-33	oocytes
IL16	1.86644e-37	0.279377	0.278	0.008	3.82042e-33	oocytes
PARP16	3.06214e-37	0.539635	0.611	0.036	6.2679e-33	oocytes
CDK7	3.52228e-37	0.98355	0.667	0.046	7.20976e-33	oocytes
PCCA	3.71235e-37	1.349	0.833	0.074	7.59882e-33	oocytes
DUSP10	4.18088e-37	0.321168	0.333	0.011	8.55785e-33	oocytes
CCDC11	4.73866e-37	0.579085	0.333	0.011	9.69956e-33	oocytes
GPSM2	4.89961e-37	0.572803	0.444	0.02	1.0029e-32	oocytes
ZFAND2A	5.76666e-37	3.41653	1	0.125	1.18038e-32	oocytes
ANO7	6.31522e-37	0.286987	0.333	0.011	1.29266e-32	oocytes
WWOX	9.3759e-37	1.22941	0.833	0.077	1.91915e-32	oocytes
CDCA7L	9.90668e-37	1.09574	0.889	0.085	2.0278e-32	oocytes
NPM2	1.03229e-36	0.440545	0.444	0.02	2.113e-32	oocytes
TAF9B	1.56904e-36	0.650947	0.611	0.038	3.21166e-32	oocytes
AC002467.7	2.4965e-36	0.305968	0.389	0.015	5.11008e-32	oocytes
ADAM19	2.50089e-36	0.293815	0.278	0.008	5.11906e-32	oocytes
PRKD2	2.91232e-36	0.988592	0.722	0.056	5.96122e-32	oocytes
CRMP1	3.49184e-36	0.356447	0.333	0.011	7.14745e-32	oocytes
ERMARD	7.25924e-36	0.843759	0.611	0.039	1.48589e-31	oocytes
TRAF2	9.00097e-36	0.741036	0.556	0.032	1.84241e-31	oocytes
FER	9.05029e-36	1.27846	0.722	0.058	1.8525e-31	oocytes
TOMM34	1.09058e-35	1.10138	0.778	0.066	2.23231e-31	oocytes
KIAA1731	1.36351e-35	0.931251	0.722	0.056	2.79097e-31	oocytes
RASGRF2	1.49152e-35	0.780951	0.667	0.047	3.053e-31	oocytes
CDH13	1.55e-35	0.454314	0.389	0.016	3.17269e-31	oocytes
RBFOX1	4.08388e-35	0.412084	0.333	0.012	8.35928e-31	oocytes
FRMD3	4.11391e-35	0.575657	0.5	0.027	8.42077e-31	oocytes
STK24	5.54347e-35	0.870094	0.833	0.077	1.13469e-30	oocytes
HIST1H3D	6.1607e-35	0.318568	0.278	0.008	1.26103e-30	oocytes
C1orf51	1.07012e-34	0.846963	0.667	0.048	2.19044e-30	oocytes
ZNF280B	1.18647e-34	0.322183	0.389	0.016	2.42858e-30	oocytes
EPB41L3	3.85321e-34	0.251089	0.333	0.012	7.88714e-30	oocytes
FHIT	4.11006e-34	1.60684	0.833	0.084	8.41289e-30	oocytes
WDR41	5.80039e-34	0.832158	0.667	0.05	1.18728e-29	oocytes
KLF5	1.09706e-33	0.488372	0.5	0.027	2.24558e-29	oocytes
NEK6	1.14539e-33	0.539363	0.444	0.022	2.34449e-29	oocytes
TCOF1	1.18727e-33	0.868016	0.722	0.06	2.43022e-29	oocytes
NFATC1	5.45891e-33	0.517853	0.5	0.028	1.11738e-28	oocytes
NUFIP1	5.52561e-33	0.814439	0.722	0.059	1.13104e-28	oocytes
RAE1	1.23697e-32	1.35548	0.889	0.102	2.53195e-28	oocytes
RHPN2	1.36211e-32	0.274626	0.222	0.006	2.78811e-28	oocytes
MNS1	1.36717e-32	1.00334	0.722	0.062	2.79846e-28	oocytes
BRAP	1.53417e-32	0.720556	0.611	0.043	3.1403e-28	oocytes
AGK	1.70637e-32	0.558238	0.556	0.035	3.49276e-28	oocytes
WDR66	2.40113e-32	0.308677	0.333	0.013	4.91488e-28	oocytes
ELMO1	3.02824e-32	0.590493	0.556	0.036	6.1985e-28	oocytes
SPDL1	3.95013e-32	0.714281	0.556	0.036	8.08552e-28	oocytes
SMC2	5.67983e-32	0.851664	0.833	0.078	1.16261e-27	oocytes
IMMT	5.94807e-32	1.14638	0.944	0.117	1.21751e-27	oocytes
KIFC1	8.3413e-32	0.269276	0.278	0.009	1.70738e-27	oocytes
BNIP1	9.64669e-32	0.501178	0.556	0.035	1.97458e-27	oocytes
CCDC160	2.30394e-31	0.335765	0.278	0.009	4.71593e-27	oocytes
HSPA4L	3.74631e-31	0.359609	0.333	0.013	7.66832e-27	oocytes
TMEM206	8.77519e-31	0.273988	0.333	0.013	1.79619e-26	oocytes
GPM6B	1.0067e-30	1.16919	0.722	0.067	2.06062e-26	oocytes
LRWD1	1.11164e-30	0.97684	0.611	0.046	2.27541e-26	oocytes
PNPLA6	1.11441e-30	0.556744	0.444	0.024	2.28108e-26	oocytes
MSL3	1.29729e-30	0.926068	0.722	0.065	2.65542e-26	oocytes
SLC25A19	1.44505e-30	0.37125	0.389	0.018	2.95787e-26	oocytes
ORC5	1.47248e-30	0.757659	0.611	0.045	3.01402e-26	oocytes
AFAP1	2.0253e-30	0.47123	0.556	0.037	4.14558e-26	oocytes
LOH12CR1	2.78387e-30	0.963396	0.667	0.057	5.6983e-26	oocytes
NSDHL	3.19675e-30	0.89212	0.667	0.056	6.54342e-26	oocytes
FAM71E1	3.58434e-30	0.600052	0.611	0.045	7.33678e-26	oocytes
RBKS	3.91467e-30	0.41379	0.444	0.024	8.01295e-26	oocytes
SCN9A	4.23671e-30	0.28296	0.222	0.006	8.67212e-26	oocytes
PIAS2	5.81325e-30	0.380439	0.556	0.037	1.18991e-25	oocytes
ZUFSP	8.30147e-30	0.415609	0.389	0.019	1.69923e-25	oocytes
SMYD3	1.23507e-29	1.20601	0.778	0.086	2.52806e-25	oocytes
C12orf29	1.39887e-29	0.745297	0.667	0.056	2.86334e-25	oocytes
FAM227A	1.44194e-29	0.298477	0.278	0.01	2.9515e-25	oocytes
IQCD	1.54396e-29	0.253869	0.333	0.014	3.16034e-25	oocytes
TTLL11	2.73787e-29	0.358559	0.278	0.01	5.60415e-25	oocytes
WDR4	4.67347e-29	0.45153	0.389	0.019	9.56613e-25	oocytes
RABIF	7.4986e-29	0.508719	0.611	0.047	1.53489e-24	oocytes
TRAF3	9.18405e-29	0.251359	0.278	0.01	1.87988e-24	oocytes
SCML2	9.75105e-29	0.257808	0.278	0.01	1.99594e-24	oocytes
SLC25A22	1.00948e-28	0.492383	0.444	0.025	2.0663e-24	oocytes
SNX11	2.65522e-28	0.422935	0.5	0.032	5.43496e-24	oocytes
LHPP	2.65872e-28	0.391451	0.5	0.032	5.44213e-24	oocytes
NKIRAS1	3.68584e-28	0.674932	0.611	0.049	7.54454e-24	oocytes
GCA	7.4474e-28	0.817734	0.667	0.059	1.52441e-23	oocytes
MFI2-AS1	7.5664e-28	0.708998	0.611	0.049	1.54877e-23	oocytes
STXBP2	7.57914e-28	0.380751	0.333	0.015	1.55138e-23	oocytes
UNG	8.38445e-28	0.877937	0.722	0.072	1.71621e-23	oocytes
GNPDA2	9.94067e-28	1.04449	0.889	0.113	2.03476e-23	oocytes
MSANTD3	1.08734e-27	0.468748	0.5	0.033	2.22569e-23	oocytes
TRAM2	1.12993e-27	0.53418	0.556	0.041	2.31285e-23	oocytes
USP2	1.66121e-27	0.413787	0.389	0.021	3.40034e-23	oocytes
CCDC15	1.73302e-27	0.260146	0.278	0.011	3.54733e-23	oocytes
HOXD1	3.49873e-27	0.305996	0.278	0.011	7.16155e-23	oocytes
CKAP2	4.34992e-27	0.422391	0.5	0.034	8.90386e-23	oocytes
TRMT1L	5.37973e-27	0.649092	0.556	0.043	1.10118e-22	oocytes
OXNAD1	5.60778e-27	0.419425	0.389	0.021	1.14786e-22	oocytes
HEY2	7.61071e-27	0.685183	0.556	0.043	1.55784e-22	oocytes
NUP93	1.20906e-26	0.868905	0.611	0.054	2.47483e-22	oocytes
AIMP2	1.60304e-26	0.710167	0.611	0.053	3.28127e-22	oocytes
CADM1	2.12397e-26	0.779391	0.667	0.061	4.34755e-22	oocytes
DAPL1	2.17787e-26	0.371089	0.333	0.016	4.45787e-22	oocytes
TRPM4	3.37053e-26	0.405055	0.444	0.028	6.89914e-22	oocytes
C4orf36	3.40744e-26	0.37324	0.389	0.021	6.9747e-22	oocytes
PSMG1	4.53264e-26	1.27572	0.889	0.129	9.27786e-22	oocytes
CREB5	5.05646e-26	0.873328	0.667	0.063	1.03501e-21	oocytes
PCNA	5.99765e-26	1.58156	0.944	0.157	1.22766e-21	oocytes
KLHL7	8.67424e-26	0.957774	0.611	0.056	1.77553e-21	oocytes
FAM184B	9.05071e-26	1.06178	0.722	0.079	1.85259e-21	oocytes
BANP	9.77504e-26	0.779869	0.667	0.065	2.00085e-21	oocytes
CIRH1A	1.36703e-25	0.877007	0.667	0.067	2.79817e-21	oocytes
TEX9	2.07229e-25	0.328279	0.389	0.022	4.24178e-21	oocytes
TSSC1	3.42287e-25	0.655107	0.611	0.055	7.00627e-21	oocytes
HVCN1	3.42437e-25	1.25433	0.722	0.083	7.00934e-21	oocytes
BAZ1A	3.67575e-25	1.07602	0.944	0.13	7.52388e-21	oocytes
COPS7B	3.76595e-25	1.33602	0.778	0.097	7.70852e-21	oocytes
AP2A2	5.135e-25	1.20336	0.778	0.1	1.05108e-20	oocytes
CCDC167	5.16685e-25	0.899263	0.722	0.08	1.0576e-20	oocytes
THNSL1	6.22953e-25	0.331877	0.389	0.022	1.27512e-20	oocytes
GSAP	1.02146e-24	0.288032	0.278	0.012	2.09082e-20	oocytes
ACTR3B	1.02534e-24	0.477836	0.444	0.029	2.09877e-20	oocytes
ARHGAP18	1.05399e-24	0.850447	0.667	0.068	2.1574e-20	oocytes
EPSTI1	1.47663e-24	0.680242	0.611	0.057	3.02251e-20	oocytes
LYSMD4	1.62263e-24	0.250695	0.389	0.022	3.32135e-20	oocytes
CKS2	1.71066e-24	1.79489	0.889	0.142	3.50156e-20	oocytes
FBXL22	2.17224e-24	0.286269	0.278	0.012	4.44637e-20	oocytes
TOR3A	2.9807e-24	0.944742	0.722	0.084	6.10119e-20	oocytes
STC1	3.8546e-24	0.365576	0.222	0.008	7.88999e-20	oocytes
POP4	3.93401e-24	0.690659	0.833	0.103	8.05252e-20	oocytes
NOP2	5.08695e-24	0.255492	0.333	0.017	1.04125e-19	oocytes
POMZP3	6.46799e-24	0.422542	0.5	0.038	1.32393e-19	oocytes
SUGP1	7.14332e-24	0.555687	0.611	0.056	1.46217e-19	oocytes
PLA2G4C	7.50222e-24	0.319338	0.333	0.017	1.53563e-19	oocytes
NPAS3	7.79252e-24	0.276791	0.389	0.023	1.59505e-19	oocytes
THOC3	8.19655e-24	0.852157	0.778	0.094	1.67775e-19	oocytes
ASF1A	8.30493e-24	1.38887	0.833	0.126	1.69994e-19	oocytes
LGALS8	8.6365e-24	0.748313	0.722	0.081	1.76781e-19	oocytes
TADA1	2.30324e-23	0.327825	0.333	0.018	4.7145e-19	oocytes
SSH2	2.64291e-23	0.379961	0.444	0.031	5.40978e-19	oocytes
RBPMS2	2.91644e-23	0.386493	0.5	0.039	5.96966e-19	oocytes
PCYOX1L	3.44084e-23	0.332119	0.333	0.018	7.04305e-19	oocytes
UHRF2	3.45713e-23	0.569116	0.556	0.049	7.0764e-19	oocytes
SENP8	3.59845e-23	0.318136	0.278	0.013	7.36566e-19	oocytes
SPATA7	4.66565e-23	0.868286	0.833	0.117	9.55012e-19	oocytes
POLB	5.19311e-23	0.46852	0.5	0.04	1.06298e-18	oocytes
SLC29A1	6.32669e-23	1.09229	0.667	0.078	1.29501e-18	oocytes
ZNF256	6.99221e-23	0.315895	0.333	0.018	1.43123e-18	oocytes
ZSCAN16	8.27244e-23	0.316513	0.278	0.013	1.69329e-18	oocytes
C16orf46	8.31296e-23	0.256563	0.333	0.018	1.70158e-18	oocytes
TBC1D17	8.56625e-23	1.3591	0.889	0.156	1.75343e-18	oocytes
ZFP64	1.07753e-22	0.487229	0.389	0.025	2.2056e-18	oocytes
UCHL1	1.09839e-22	2.62871	1	0.22	2.2483e-18	oocytes
DDX31	1.17034e-22	0.319467	0.333	0.018	2.39558e-18	oocytes
CRYZ	1.20402e-22	1.13394	0.667	0.076	2.4645e-18	oocytes
KIAA1279	1.66476e-22	0.693224	0.722	0.086	3.4076e-18	oocytes
BLOC1S3	1.83854e-22	0.294351	0.278	0.013	3.7633e-18	oocytes
TCHP	2.13488e-22	0.552318	0.556	0.049	4.36989e-18	oocytes
C2orf47	2.13579e-22	0.759617	0.667	0.072	4.37175e-18	oocytes
SURF2	2.28297e-22	1.25788	0.833	0.133	4.67301e-18	oocytes
GEMIN2	2.39827e-22	0.634722	0.611	0.061	4.90903e-18	oocytes
GNG4	2.72065e-22	0.816605	0.778	0.1	5.5689e-18	oocytes
NGLY1	2.89624e-22	0.65476	0.667	0.074	5.92831e-18	oocytes
C12orf75	4.93584e-22	0.575552	0.667	0.07	1.01032e-17	oocytes
XKR9	5.32834e-22	0.272329	0.111	0.002	1.09066e-17	oocytes
RUSC1	5.38557e-22	0.521572	0.611	0.061	1.10237e-17	oocytes
TTC39C	7.99378e-22	0.630265	0.556	0.052	1.63625e-17	oocytes
RALB	8.00943e-22	1.21208	0.833	0.134	1.63945e-17	oocytes
SEC22A	8.02748e-22	0.800461	0.611	0.063	1.64314e-17	oocytes
DLL3	8.4724e-22	0.590678	0.333	0.019	1.73422e-17	oocytes
STX8	1.61288e-21	2.09088	1	0.246	3.3014e-17	oocytes
RRAS2	1.64534e-21	1.21862	0.778	0.118	3.36785e-17	oocytes
CKS1B	1.96114e-21	1.57683	1	0.235	4.01426e-17	oocytes
HCCS	2.12231e-21	0.545088	0.556	0.052	4.34415e-17	oocytes
SLC39A4	2.14477e-21	1.1573	0.778	0.115	4.39013e-17	oocytes
ATP6V1C1	2.38637e-21	0.766671	0.778	0.103	4.88466e-17	oocytes
PRIM1	2.70944e-21	0.456989	0.556	0.051	5.54596e-17	oocytes
GMNN	2.74397e-21	1.36136	0.778	0.122	5.61664e-17	oocytes
AGGF1	3.25147e-21	0.79817	0.889	0.131	6.65543e-17	oocytes
REEP4	3.26924e-21	0.283544	0.389	0.026	6.69181e-17	oocytes
DCAF13	3.42194e-21	1.06434	0.833	0.132	7.00436e-17	oocytes
TMEM52	3.87402e-21	0.277356	0.333	0.019	7.92972e-17	oocytes
LCMT1	4.53527e-21	1.4291	1	0.222	9.28325e-17	oocytes
PRKAR1B	4.58966e-21	1.11995	0.722	0.099	9.39457e-17	oocytes
HAPLN3	4.79131e-21	0.309461	0.333	0.02	9.80732e-17	oocytes
MTERFD1	4.87165e-21	0.723368	0.611	0.064	9.97178e-17	oocytes
UTP14A	4.94829e-21	0.582593	0.556	0.053	1.01286e-16	oocytes
MBP	5.19091e-21	0.58713	0.611	0.064	1.06253e-16	oocytes
PSMG4	6.12335e-21	1.56979	0.889	0.173	1.25339e-16	oocytes
SFXN5	6.77986e-21	0.380724	0.389	0.027	1.38777e-16	oocytes
FPGT	8.17498e-21	0.332605	0.389	0.027	1.67334e-16	oocytes
C15orf61	1.04881e-20	1.46944	0.833	0.154	2.14682e-16	oocytes
ADCY5	1.30714e-20	0.362428	0.389	0.027	2.67559e-16	oocytes
PHACTR3	1.65406e-20	0.762	0.556	0.055	3.3857e-16	oocytes
RAB3IP	2.08891e-20	0.30977	0.278	0.014	4.27579e-16	oocytes
MED16	2.13007e-20	0.719491	0.667	0.082	4.36004e-16	oocytes
FBXO5	2.33022e-20	0.297851	0.389	0.027	4.76972e-16	oocytes
KIF20B	2.44547e-20	0.567739	0.611	0.064	5.00564e-16	oocytes
PDPK1	2.62003e-20	1.42216	0.722	0.104	5.36293e-16	oocytes
FAM220A	2.73156e-20	0.276976	0.389	0.027	5.59122e-16	oocytes
ALG6	3.28893e-20	0.277191	0.444	0.035	6.73211e-16	oocytes
DTX2	3.69222e-20	0.356976	0.333	0.021	7.5576e-16	oocytes
C1orf50	3.97525e-20	0.733926	0.722	0.096	8.13695e-16	oocytes
TRMT6	4.40341e-20	0.724169	0.556	0.059	9.01334e-16	oocytes
FAM207A	4.90702e-20	0.822971	0.722	0.099	1.00442e-15	oocytes
EIF4ENIF1	5.33051e-20	0.562099	0.5	0.046	1.0911e-15	oocytes
NIPSNAP3A	5.35807e-20	0.666409	0.722	0.094	1.09674e-15	oocytes
PRR15	7.11727e-20	0.665431	0.444	0.037	1.45683e-15	oocytes
ELP3	7.34188e-20	0.527704	0.5	0.046	1.50281e-15	oocytes
WDR25	7.74135e-20	0.385292	0.444	0.036	1.58458e-15	oocytes
HN1	7.76819e-20	1.08075	0.778	0.125	1.59007e-15	oocytes
HIST1H2BK	7.86353e-20	2.31486	0.944	0.236	1.60959e-15	oocytes
UBE2E2	8.05575e-20	1.7616	0.944	0.219	1.64893e-15	oocytes
PDHA1	1.20923e-19	1.76843	0.889	0.189	2.47516e-15	oocytes
TBCD	1.47658e-19	0.693658	0.444	0.038	3.02242e-15	oocytes
ITGBL1	1.54368e-19	0.290454	0.278	0.015	3.15976e-15	oocytes
TMEM97	1.94483e-19	1.08518	0.833	0.148	3.98086e-15	oocytes
PPP1R7	2.28232e-19	1.19542	1	0.236	4.67169e-15	oocytes
AC023490.1	2.33365e-19	0.264265	0.278	0.015	4.77675e-15	oocytes
STPG1	2.41164e-19	0.309919	0.333	0.021	4.93639e-15	oocytes
C18orf8	2.56637e-19	0.428032	0.444	0.037	5.2531e-15	oocytes
GKAP1	2.66891e-19	0.849748	0.778	0.121	5.463e-15	oocytes
TTC9C	3.16805e-19	1.07985	0.833	0.154	6.48468e-15	oocytes
NDUFAF4	3.61135e-19	1.04563	0.778	0.133	7.39206e-15	oocytes
AIFM1	3.94946e-19	0.562194	0.5	0.049	8.08414e-15	oocytes
NOL12	4.19614e-19	0.755221	0.667	0.085	8.58908e-15	oocytes
ARMC1	4.43874e-19	0.832145	0.778	0.115	9.08567e-15	oocytes
ALAS1	4.60776e-19	0.412968	0.5	0.047	9.43163e-15	oocytes
PI4K2B	4.77499e-19	0.39983	0.333	0.022	9.77392e-15	oocytes
PROSER1	6.56894e-19	0.32207	0.278	0.015	1.3446e-14	oocytes
INPP5F	7.54727e-19	0.311812	0.389	0.029	1.54485e-14	oocytes
NRN1	8.67502e-19	0.38626	0.333	0.022	1.77569e-14	oocytes
UNC13D	1.03956e-18	0.2665	0.278	0.016	2.12787e-14	oocytes
GRPEL1	1.14654e-18	0.947972	0.889	0.161	2.34686e-14	oocytes
SERHL2	1.16998e-18	0.588071	0.611	0.072	2.39482e-14	oocytes
UCHL3	1.4542e-18	0.647074	0.611	0.074	2.97661e-14	oocytes
B3GNTL1	1.46148e-18	0.315843	0.333	0.022	2.99149e-14	oocytes
PDXDC1	1.49085e-18	0.674641	0.778	0.115	3.05162e-14	oocytes
NUSAP1	1.59168e-18	0.443931	0.5	0.048	3.258e-14	oocytes
RPA1	1.60428e-18	0.8357	0.778	0.124	3.2838e-14	oocytes
LONP1	1.75251e-18	0.570089	0.5	0.05	3.58722e-14	oocytes
SUPT3H	1.94042e-18	0.813529	0.667	0.091	3.97185e-14	oocytes
NAALADL2	2.00993e-18	0.385845	0.389	0.03	4.11412e-14	oocytes
TPK1	2.27084e-18	0.36442	0.389	0.03	4.64818e-14	oocytes
STRADB	2.79189e-18	0.44936	0.5	0.049	5.71472e-14	oocytes
TUBA1C	3.10534e-18	1.70437	0.944	0.24	6.35631e-14	oocytes
UTP18	3.4396e-18	0.935208	0.722	0.11	7.04052e-14	oocytes
NSUN5	4.00504e-18	0.768334	0.722	0.108	8.19792e-14	oocytes
UNKL	4.12254e-18	0.555691	0.5	0.05	8.43842e-14	oocytes
APOO	4.26469e-18	0.728852	0.556	0.065	8.7294e-14	oocytes
SNX29	4.27368e-18	0.671137	0.667	0.087	8.7478e-14	oocytes
THEM6	4.43687e-18	0.35626	0.333	0.023	9.08183e-14	oocytes
CEP152	4.7143e-18	0.347816	0.333	0.023	9.6497e-14	oocytes
CNOT11	5.08079e-18	0.413672	0.389	0.031	1.03999e-13	oocytes
TXNDC9	5.24138e-18	0.778551	0.667	0.091	1.07286e-13	oocytes
SF3A3	5.30239e-18	1.14916	0.833	0.168	1.08535e-13	oocytes
PARP1	6.25629e-18	1.04979	0.833	0.154	1.2806e-13	oocytes
AP1M1	7.12901e-18	0.550749	0.611	0.074	1.45924e-13	oocytes
ARMC7	7.34858e-18	0.432772	0.333	0.024	1.50418e-13	oocytes
TMEM9B	7.89774e-18	0.919683	0.778	0.128	1.61659e-13	oocytes
PCGF5	8.1519e-18	0.585367	0.5	0.053	1.66861e-13	oocytes
NDE1	8.80417e-18	0.493559	0.5	0.051	1.80213e-13	oocytes
RNF114	1.06874e-17	1.60154	0.944	0.24	2.1876e-13	oocytes
RPN2	1.20586e-17	1.91664	1	0.344	2.46828e-13	oocytes
RPP30	1.2136e-17	1.06511	0.833	0.166	2.48412e-13	oocytes
GYG1	1.28182e-17	2.17478	0.889	0.227	2.62375e-13	oocytes
TSPAN15	1.54043e-17	0.281375	0.278	0.017	3.15311e-13	oocytes
WDSUB1	1.68988e-17	0.394984	0.556	0.061	3.45902e-13	oocytes
TMEM243	1.79489e-17	1.41894	0.944	0.245	3.67396e-13	oocytes
AFF1	1.85952e-17	0.773722	0.722	0.108	3.80625e-13	oocytes
DDX52	2.04929e-17	0.558605	0.778	0.116	4.19469e-13	oocytes
DEDD	2.08928e-17	0.643866	0.556	0.065	4.27655e-13	oocytes
PAIP1	2.16171e-17	2.02751	0.889	0.236	4.4248e-13	oocytes
DTNBP1	2.3465e-17	0.565724	0.667	0.091	4.80305e-13	oocytes
DEAF1	2.74479e-17	0.555827	0.611	0.077	5.61832e-13	oocytes
MEST	2.94776e-17	0.516952	0.611	0.074	6.03377e-13	oocytes
DOK5	2.95823e-17	0.262637	0.278	0.017	6.0552e-13	oocytes
HERC5	2.97783e-17	0.812371	0.667	0.099	6.09532e-13	oocytes
RNF34	3.13855e-17	0.74349	0.667	0.093	6.4243e-13	oocytes
KIAA0930	3.21514e-17	0.34078	0.333	0.024	6.58107e-13	oocytes
SLC9A3R1	3.44222e-17	0.346513	0.389	0.032	7.04589e-13	oocytes
TFB2M	3.75523e-17	0.443962	0.444	0.042	7.68658e-13	oocytes
DLGAP4	4.19081e-17	1.18293	0.722	0.122	8.57817e-13	oocytes
AKR1C3	4.19567e-17	0.380097	0.444	0.041	8.58811e-13	oocytes
RAMP1	4.63079e-17	0.798291	0.833	0.138	9.47876e-13	oocytes
MRRF	5.14219e-17	0.342276	0.5	0.051	1.05255e-12	oocytes
WARS	5.25801e-17	0.42169	0.444	0.042	1.07626e-12	oocytes
MYCBP	5.75696e-17	0.588101	0.444	0.044	1.17839e-12	oocytes
ZNF143	5.8523e-17	0.361932	0.5	0.051	1.19791e-12	oocytes
EZR	6.4108e-17	1.69521	0.833	0.189	1.31223e-12	oocytes
ABCA5	6.71704e-17	0.808544	0.667	0.1	1.37491e-12	oocytes
CCDC148	6.7831e-17	0.338656	0.389	0.032	1.38843e-12	oocytes
CCDC101	7.25811e-17	1.10992	0.889	0.215	1.48566e-12	oocytes
BRIX1	7.4851e-17	1.47146	0.833	0.193	1.53213e-12	oocytes
KIAA1598	8.7068e-17	0.628598	0.389	0.034	1.7822e-12	oocytes
GIT2	1.00935e-16	0.443593	0.611	0.076	2.06605e-12	oocytes
PPP1R37	1.08884e-16	0.445976	0.5	0.054	2.22875e-12	oocytes
COPS8	1.11167e-16	1.9851	1	0.335	2.27547e-12	oocytes
PPIL2	1.2375e-16	0.276267	0.444	0.042	2.53303e-12	oocytes
MTMR14	1.43723e-16	0.566528	0.556	0.068	2.94186e-12	oocytes
RFC3	1.54379e-16	0.561807	0.444	0.044	3.15998e-12	oocytes
RMDN1	1.56115e-16	0.364418	0.444	0.043	3.19552e-12	oocytes
SLC29A3	1.8387e-16	0.315862	0.389	0.033	3.76364e-12	oocytes
GIPC2	2.02429e-16	0.386457	0.278	0.018	4.14352e-12	oocytes
KRT18	2.14301e-16	0.64321	0.556	0.069	4.38653e-12	oocytes
LCOR	2.19232e-16	0.558278	0.556	0.069	4.48747e-12	oocytes
NARF	2.20989e-16	0.869956	0.778	0.143	4.52343e-12	oocytes
RIOK1	2.23204e-16	0.661887	0.611	0.083	4.56875e-12	oocytes
PDCD5	2.4246e-16	3.40074	1	0.41	4.96291e-12	oocytes
PAM16	2.50914e-16	0.378677	0.333	0.025	5.13595e-12	oocytes
NAALAD2	2.54368e-16	0.445968	0.333	0.026	5.20666e-12	oocytes
MAP2K1	2.73501e-16	0.816234	0.611	0.086	5.59828e-12	oocytes
PITHD1	2.99216e-16	1.17239	0.944	0.238	6.12466e-12	oocytes
COX4I2	3.0212e-16	0.421286	0.556	0.065	6.1841e-12	oocytes
GNB4	3.18857e-16	0.325125	0.333	0.026	6.52669e-12	oocytes
CIAPIN1	3.19102e-16	0.682017	0.556	0.071	6.53171e-12	oocytes
MORC4	3.20751e-16	0.508794	0.5	0.055	6.56546e-12	oocytes
VPS72	3.30704e-16	1.1133	0.833	0.187	6.76918e-12	oocytes
SPG21	3.64971e-16	1.12903	1	0.266	7.47059e-12	oocytes
XRCC4	3.84644e-16	0.287732	0.389	0.034	7.87328e-12	oocytes
HACL1	3.8534e-16	0.526416	0.5	0.056	7.88751e-12	oocytes
POLR2D	3.93563e-16	0.423653	0.444	0.044	8.05585e-12	oocytes
ARPC1B	4.09838e-16	1.08968	0.833	0.181	8.38897e-12	oocytes
SIKE1	4.70693e-16	0.605355	0.722	0.111	9.63462e-12	oocytes
ATP6V1D	5.02452e-16	1.25572	0.833	0.207	1.02847e-11	oocytes
RARS	5.1666e-16	0.721533	0.778	0.139	1.05755e-11	oocytes
SUDS3	5.27267e-16	1.35853	0.833	0.185	1.07926e-11	oocytes
SMC4	7.08745e-16	0.762354	0.722	0.119	1.45073e-11	oocytes
GTPBP10	7.41276e-16	0.462703	0.444	0.046	1.51732e-11	oocytes
GTF3C2	7.49011e-16	0.320874	0.389	0.035	1.53315e-11	oocytes
CGNL1	7.7243e-16	0.289743	0.389	0.034	1.58109e-11	oocytes
RMI2	8.33174e-16	0.346244	0.389	0.035	1.70542e-11	oocytes
PCID2	8.53227e-16	1.00228	0.833	0.187	1.74647e-11	oocytes
TSG101	8.71947e-16	1.61176	0.889	0.254	1.78479e-11	oocytes
ZFAND3	9.1459e-16	0.721872	0.611	0.083	1.87207e-11	oocytes
JARID2	1.0167e-15	0.468427	0.444	0.046	2.08109e-11	oocytes
NUP35	1.34537e-15	0.587786	0.556	0.072	2.75385e-11	oocytes
C16orf87	1.34853e-15	0.589459	0.611	0.082	2.7603e-11	oocytes
SCCPDH	1.66455e-15	1.0845	0.833	0.203	3.40717e-11	oocytes
RP11-522I20.3	1.71923e-15	0.399824	0.278	0.019	3.51909e-11	oocytes
PDLIM1	1.72852e-15	0.736922	0.778	0.136	3.5381e-11	oocytes
ACTG2	1.75041e-15	0.766284	0.722	0.12	3.58292e-11	oocytes
DTNB	1.91697e-15	0.36267	0.389	0.036	3.92384e-11	oocytes
RBM11	1.93666e-15	0.373713	0.333	0.027	3.96416e-11	oocytes
B3GAT2	1.9794e-15	0.458319	0.444	0.046	4.05164e-11	oocytes
IQCH-AS1	2.13431e-15	0.345181	0.278	0.019	4.36873e-11	oocytes
ODC1	2.1668e-15	1.2979	0.889	0.219	4.43522e-11	oocytes
NFKB2	2.1798e-15	0.571558	0.556	0.073	4.46183e-11	oocytes
ACTL6A	2.35995e-15	1.14854	0.778	0.172	4.83059e-11	oocytes
CHD7	2.3605e-15	0.316223	0.278	0.019	4.83172e-11	oocytes
G6PD	2.47025e-15	0.883342	0.611	0.096	5.05636e-11	oocytes
FARSB	2.80039e-15	0.9027	0.667	0.111	5.73212e-11	oocytes
NR2C1	3.19959e-15	0.47781	0.556	0.07	6.54923e-11	oocytes
MIS18A	3.33286e-15	0.533848	0.611	0.085	6.82203e-11	oocytes
DECR2	3.33797e-15	0.25833	0.389	0.036	6.83249e-11	oocytes
NDUFA6	3.77446e-15	1.35583	1	0.347	7.72595e-11	oocytes
MKRN2	3.98539e-15	0.490651	0.5	0.058	8.1577e-11	oocytes
CDK11B	4.54791e-15	0.854298	0.722	0.129	9.30912e-11	oocytes
RPL39L	4.62108e-15	1.08706	0.833	0.189	9.45888e-11	oocytes
TSGA10	4.94903e-15	0.431392	0.444	0.048	1.01302e-10	oocytes
SPATA33	5.19419e-15	0.475197	0.5	0.06	1.0632e-10	oocytes
FDFT1	5.31298e-15	1.5008	0.889	0.259	1.08751e-10	oocytes
GCLM	5.43824e-15	0.456645	0.444	0.047	1.11315e-10	oocytes
MKNK1	5.55384e-15	0.534809	0.556	0.073	1.13682e-10	oocytes
AKR1B1	6.45582e-15	1.57341	0.889	0.275	1.32144e-10	oocytes
EXOSC9	7.74204e-15	0.491571	0.556	0.072	1.58472e-10	oocytes
ETFA	8.45979e-15	1.0397	0.889	0.232	1.73163e-10	oocytes
EI24	8.78389e-15	1.23575	0.944	0.28	1.79797e-10	oocytes
FAM46C	8.80489e-15	0.35032	0.444	0.047	1.80227e-10	oocytes
HSPA4	8.90044e-15	0.744281	0.556	0.077	1.82183e-10	oocytes
FAM49B	9.17406e-15	0.393026	0.5	0.059	1.87784e-10	oocytes
PIAS4	9.27461e-15	0.455128	0.5	0.061	1.89842e-10	oocytes
PIAS1	9.45198e-15	0.778928	0.889	0.194	1.93473e-10	oocytes
ZNF593	9.57835e-15	1.37433	0.833	0.231	1.96059e-10	oocytes
GPR180	1.01285e-14	0.285141	0.333	0.028	2.07321e-10	oocytes
UBE2W	1.05899e-14	0.604169	0.611	0.088	2.16764e-10	oocytes
TMSB15A	1.07417e-14	0.42851	0.556	0.072	2.19871e-10	oocytes
SLBP	1.08926e-14	1.20232	0.833	0.21	2.2296e-10	oocytes
HAGH	1.10625e-14	1.00394	0.778	0.165	2.26439e-10	oocytes
WDR18	1.12846e-14	0.579556	0.667	0.106	2.30985e-10	oocytes
BDNF-AS	1.17824e-14	0.312191	0.278	0.02	2.41175e-10	oocytes
MED8	1.22235e-14	0.654117	0.722	0.128	2.50202e-10	oocytes
PSMD6	1.33172e-14	1.17494	0.833	0.223	2.7259e-10	oocytes
POLR3H	1.34098e-14	0.694386	0.611	0.09	2.74485e-10	oocytes
UBAP2	1.39179e-14	0.574435	0.611	0.092	2.84886e-10	oocytes
PINX1	1.41e-14	0.577372	0.5	0.062	2.88612e-10	oocytes
PDGFRL	1.42391e-14	0.851224	0.778	0.156	2.91461e-10	oocytes
C4orf27	1.69893e-14	1.20163	0.889	0.25	3.47753e-10	oocytes
SNAP29	1.86302e-14	0.702479	0.667	0.11	3.81341e-10	oocytes
PEX14	1.91848e-14	0.457333	0.5	0.062	3.92695e-10	oocytes
SDCCAG8	2.0143e-14	0.965476	0.833	0.194	4.12307e-10	oocytes
NUDT1	2.09756e-14	0.600553	0.611	0.092	4.2935e-10	oocytes
FAM122A	2.11399e-14	0.557726	0.611	0.09	4.32712e-10	oocytes
MRPS28	2.16179e-14	0.872165	0.778	0.166	4.42496e-10	oocytes
THYN1	2.18357e-14	1.69473	0.944	0.327	4.46955e-10	oocytes
TMOD1	2.26276e-14	0.753694	0.667	0.107	4.63165e-10	oocytes
BCAS4	2.31013e-14	0.43401	0.333	0.029	4.7286e-10	oocytes
ATAD3A	2.42608e-14	0.275706	0.389	0.038	4.96595e-10	oocytes
RAD51C	2.42894e-14	0.78255	0.667	0.114	4.9718e-10	oocytes
KIF13B	2.55531e-14	0.315257	0.333	0.029	5.23047e-10	oocytes
AKIRIN2	2.59391e-14	0.914618	0.778	0.164	5.30947e-10	oocytes
ISOC1	2.71975e-14	0.713476	0.667	0.113	5.56706e-10	oocytes
IMPA1	3.03229e-14	0.412088	0.5	0.061	6.20679e-10	oocytes
TDRP	3.54621e-14	0.33556	0.389	0.039	7.25875e-10	oocytes
ZFP62	3.6659e-14	0.425983	0.444	0.05	7.50373e-10	oocytes
CWC25	4.98741e-14	0.61621	0.778	0.148	1.02087e-09	oocytes
COPS3	5.28873e-14	0.854377	0.722	0.145	1.08255e-09	oocytes
EEF1E1	5.31132e-14	0.903428	0.778	0.162	1.08717e-09	oocytes
P4HA1	5.33969e-14	0.634051	0.722	0.129	1.09298e-09	oocytes
BRIP1	5.34137e-14	0.290564	0.111	0.004	1.09332e-09	oocytes
ATG3	5.34573e-14	1.07399	0.833	0.212	1.09422e-09	oocytes
FIP1L1	5.39259e-14	1.09325	0.833	0.229	1.10381e-09	oocytes
TXNDC17	5.79697e-14	1.11109	0.833	0.225	1.18658e-09	oocytes
SUPV3L1	6.01229e-14	0.344241	0.444	0.05	1.23066e-09	oocytes
NEK1	6.05677e-14	0.783353	0.667	0.113	1.23976e-09	oocytes
DYM	6.31975e-14	0.570643	0.5	0.066	1.29359e-09	oocytes
POLR1C	6.59065e-14	0.520713	0.556	0.077	1.34904e-09	oocytes
WDR34	6.68275e-14	0.853585	0.667	0.116	1.36789e-09	oocytes
TUBG1	6.89318e-14	0.408322	0.444	0.051	1.41097e-09	oocytes
TMEM69	7.06703e-14	0.81982	0.722	0.144	1.44655e-09	oocytes
SAE1	7.35564e-14	0.891417	0.778	0.164	1.50563e-09	oocytes
WDR45B	7.51742e-14	1.06037	0.889	0.233	1.53874e-09	oocytes
PIBF1	7.79142e-14	0.427783	0.556	0.076	1.59483e-09	oocytes
DRG1	7.86152e-14	1.34473	0.833	0.233	1.60917e-09	oocytes
NDUFA8	7.91953e-14	1.19544	0.889	0.276	1.62105e-09	oocytes
POC5	8.06087e-14	0.281637	0.389	0.039	1.64998e-09	oocytes
IAH1	8.21886e-14	1.63718	0.889	0.293	1.68232e-09	oocytes
NIF3L1	9.97267e-14	0.522894	0.444	0.052	2.04131e-09	oocytes
FBXO25	9.99668e-14	0.94446	0.611	0.108	2.04622e-09	oocytes
CCT2	1.00238e-13	1.48029	0.944	0.382	2.05177e-09	oocytes
LDB2	1.06472e-13	0.546813	0.611	0.091	2.17938e-09	oocytes
PRKAR2A	1.0753e-13	0.668993	0.667	0.111	2.20104e-09	oocytes
GPN1	1.1673e-13	0.518046	0.556	0.079	2.38935e-09	oocytes
C8orf76	1.17352e-13	0.321416	0.389	0.04	2.40207e-09	oocytes
PTPLB	1.22925e-13	0.366331	0.5	0.063	2.51615e-09	oocytes
SMAP1	1.23995e-13	0.941837	0.778	0.181	2.53805e-09	oocytes
AGTRAP	1.26888e-13	0.588195	0.667	0.113	2.59726e-09	oocytes
C12orf45	1.29742e-13	1.01849	0.611	0.104	2.65568e-09	oocytes
CTU2	1.30845e-13	0.458379	0.389	0.04	2.67828e-09	oocytes
STAU1	1.33027e-13	0.934734	0.944	0.295	2.72294e-09	oocytes
CAPRIN2	1.38782e-13	0.590116	0.444	0.054	2.84072e-09	oocytes
PFDN6	1.38837e-13	0.948376	0.889	0.254	2.84185e-09	oocytes
ANO10	1.4497e-13	0.586513	0.444	0.055	2.96738e-09	oocytes
HOXC9	1.4616e-13	0.261911	0.389	0.04	2.99175e-09	oocytes
SEC13	1.4776e-13	0.67516	0.889	0.198	3.02449e-09	oocytes
MTIF3	1.5834e-13	1.57761	0.944	0.355	3.24105e-09	oocytes
UBE2D3	1.64228e-13	1.7371	1	0.597	3.36158e-09	oocytes
RFC4	1.77425e-13	0.466998	0.5	0.065	3.6317e-09	oocytes
C1QBP	1.81481e-13	1.02432	1	0.384	3.71473e-09	oocytes
MICU2	2.09632e-13	0.857265	0.722	0.142	4.29096e-09	oocytes
VPS37A	2.29728e-13	0.618319	0.611	0.098	4.70231e-09	oocytes
C2orf76	2.70325e-13	0.683388	0.667	0.124	5.53328e-09	oocytes
SSFA2	2.71088e-13	0.440917	0.444	0.054	5.5489e-09	oocytes
PEX11B	2.75832e-13	0.588731	0.444	0.054	5.646e-09	oocytes
GPATCH11	2.94302e-13	0.453769	0.444	0.054	6.02408e-09	oocytes
C5orf45	2.98698e-13	0.829634	0.778	0.167	6.11406e-09	oocytes
CSTF2	3.14778e-13	0.311287	0.278	0.022	6.4432e-09	oocytes
CIR1	3.21884e-13	1.27978	1	0.417	6.58864e-09	oocytes
HIST2H2AA3	3.24336e-13	0.807752	0.5	0.066	6.63884e-09	oocytes
ZC3H15	3.26898e-13	1.14757	0.944	0.347	6.69127e-09	oocytes
CNTROB	3.3146e-13	0.287222	0.333	0.031	6.78466e-09	oocytes
DNAJA2	3.33756e-13	1.13177	0.722	0.177	6.83166e-09	oocytes
RSU1	3.9396e-13	1.08329	0.833	0.248	8.06397e-09	oocytes
PSMA3	3.9429e-13	1.22193	0.944	0.316	8.07071e-09	oocytes
MYO1E	4.12727e-13	0.329471	0.333	0.032	8.44811e-09	oocytes
NUP85	4.9878e-13	0.732299	0.5	0.072	1.02095e-08	oocytes
SMAGP	5.55481e-13	0.489963	0.556	0.083	1.13701e-08	oocytes
TMEM14B	5.58723e-13	1.28123	1	0.453	1.14365e-08	oocytes
PPAT	5.60488e-13	0.430335	0.444	0.053	1.14726e-08	oocytes
ICT1	5.88459e-13	0.492635	0.556	0.079	1.20452e-08	oocytes
CISD2	6.2668e-13	0.616308	0.722	0.139	1.28275e-08	oocytes
C1orf131	6.26748e-13	0.582273	0.667	0.119	1.28289e-08	oocytes
MSRA	8.43464e-13	0.537258	0.5	0.07	1.72649e-08	oocytes
KALRN	8.86312e-13	0.267606	0.333	0.032	1.81419e-08	oocytes
KRBOX1.1	8.93597e-13	0.55259	0.5	0.069	1.8291e-08	oocytes
LRRC28	8.95281e-13	0.497999	0.5	0.07	1.83255e-08	oocytes
C20orf196	9.4502e-13	0.495765	0.333	0.033	1.93436e-08	oocytes
RNF125	9.66068e-13	0.264714	0.222	0.015	1.97744e-08	oocytes
DUSP23	1.03566e-12	1.11755	0.833	0.222	2.11989e-08	oocytes
WDR12	1.1236e-12	0.354534	0.444	0.054	2.29989e-08	oocytes
SAP18	1.17763e-12	1.45468	1	0.754	2.4105e-08	oocytes
COMMD8	1.21201e-12	0.603722	0.611	0.104	2.48086e-08	oocytes
NFYC	1.22111e-12	0.902462	0.778	0.184	2.49949e-08	oocytes
MIOS	1.22978e-12	0.360948	0.278	0.023	2.51724e-08	oocytes
HEXIM2	1.25066e-12	0.370662	0.444	0.055	2.55998e-08	oocytes
SQRDL	1.25831e-12	0.443175	0.444	0.056	2.57563e-08	oocytes
PTOV1	1.26195e-12	0.895473	0.944	0.296	2.58309e-08	oocytes
RAN	1.28266e-12	1.33197	1	0.634	2.62548e-08	oocytes
ITGA6	1.31237e-12	0.271635	0.389	0.042	2.6863e-08	oocytes
NSFL1C	1.32438e-12	0.99917	0.833	0.262	2.71087e-08	oocytes
MT-CO3	1.36166e-12	-1.50468	1	1	2.78717e-08	oocytes
DGCR14	1.4844e-12	0.397916	0.444	0.056	3.03841e-08	oocytes
ZNF770	1.51077e-12	0.836823	0.556	0.092	3.09239e-08	oocytes
WRAP53	1.59541e-12	0.266159	0.278	0.023	3.26564e-08	oocytes
ICA1	1.6174e-12	0.32182	0.278	0.023	3.31066e-08	oocytes
BUB3	1.64928e-12	1.07564	0.778	0.214	3.37591e-08	oocytes
FBXO6	1.68478e-12	0.272477	0.389	0.043	3.44857e-08	oocytes
EFCAB11	1.74605e-12	0.297631	0.389	0.043	3.57398e-08	oocytes
IFT57	1.79513e-12	0.880055	0.889	0.258	3.67445e-08	oocytes
ATF6	1.84526e-12	0.504062	0.556	0.087	3.77707e-08	oocytes
CDCA4	1.93542e-12	0.490622	0.444	0.058	3.9616e-08	oocytes
PFDN2	1.95269e-12	2.01403	0.944	0.458	3.99695e-08	oocytes
UBFD1	1.95347e-12	0.27069	0.444	0.054	3.99856e-08	oocytes
RBBP4	2.07295e-12	0.763786	1	0.305	4.24313e-08	oocytes
PPP4R2	2.30754e-12	0.62901	0.944	0.234	4.72331e-08	oocytes
MPP5	2.32301e-12	0.402996	0.389	0.045	4.75498e-08	oocytes
RABEP1	2.39101e-12	0.780655	0.611	0.11	4.89415e-08	oocytes
HSD11B1L	2.46061e-12	0.301777	0.444	0.055	5.03662e-08	oocytes
SBNO1	2.61015e-12	0.49901	0.722	0.135	5.34272e-08	oocytes
PSMC5	2.83964e-12	1.10884	0.944	0.385	5.81245e-08	oocytes
NUDT21	3.14796e-12	0.733353	0.722	0.155	6.44357e-08	oocytes
ALG3	3.25431e-12	0.430353	0.556	0.085	6.66125e-08	oocytes
NR1H4	3.27615e-12	0.401356	0.444	0.056	6.70595e-08	oocytes
UPF3B	3.33348e-12	1.12762	0.722	0.167	6.8233e-08	oocytes
PSMD1	3.4391e-12	0.61509	0.611	0.109	7.03949e-08	oocytes
RCCD1	3.60873e-12	0.49788	0.444	0.059	7.38672e-08	oocytes
UBE2N	3.7633e-12	0.857252	0.944	0.297	7.70311e-08	oocytes
MAT2B	4.14127e-12	0.768306	0.778	0.182	8.47676e-08	oocytes
HIST1H2AC	4.15762e-12	0.594562	0.556	0.091	8.51023e-08	oocytes
CUL5	4.69491e-12	0.867816	0.667	0.135	9.61e-08	oocytes
PPIL1	4.85725e-12	0.459091	0.556	0.087	9.94231e-08	oocytes
KIFAP3	4.96055e-12	0.453363	0.611	0.102	1.01538e-07	oocytes
SVIP	5.37406e-12	1.16062	0.889	0.286	1.10002e-07	oocytes
PXK	5.45413e-12	0.40557	0.5	0.071	1.11641e-07	oocytes
SMN1	5.75744e-12	0.315847	0.333	0.034	1.17849e-07	oocytes
TMEM116	6.29692e-12	0.318177	0.389	0.045	1.28892e-07	oocytes
DLD	6.55821e-12	0.46704	0.611	0.104	1.3424e-07	oocytes
PSMD10	6.61724e-12	0.846565	0.556	0.1	1.35448e-07	oocytes
LINC00665	6.74664e-12	0.615805	0.5	0.075	1.38097e-07	oocytes
GIPC1	7.68029e-12	0.679702	0.667	0.134	1.57208e-07	oocytes
POLR2K	8.70156e-12	1.03609	0.944	0.416	1.78112e-07	oocytes
GOLGA7	8.94034e-12	1.00265	0.833	0.252	1.83e-07	oocytes
ITGB3BP	9.55775e-12	0.916626	0.778	0.196	1.95638e-07	oocytes
GPX1	9.89586e-12	1.64398	1	0.566	2.02558e-07	oocytes
SLC25A5	9.96472e-12	1.40844	0.944	0.49	2.03968e-07	oocytes
TUBGCP3	1.01671e-11	0.255837	0.389	0.045	2.0811e-07	oocytes
CDC42	1.09326e-11	1.14319	1	0.478	2.2378e-07	oocytes
CALM1	1.10531e-11	1.21259	1	0.661	2.26246e-07	oocytes
GOLM1	1.14318e-11	0.456561	0.5	0.072	2.33997e-07	oocytes
RFWD2	1.19362e-11	0.303151	0.389	0.046	2.44323e-07	oocytes
ANKRD39	1.27368e-11	0.55777	0.556	0.091	2.6071e-07	oocytes
NCKIPSD	1.29864e-11	0.379232	0.389	0.047	2.65818e-07	oocytes
COX10	1.31653e-11	0.282636	0.278	0.025	2.6948e-07	oocytes
PPP4C	1.32395e-11	0.969594	0.833	0.272	2.71e-07	oocytes
RND1	1.42935e-11	0.368767	0.333	0.036	2.92573e-07	oocytes
SKA2	1.4631e-11	0.58104	0.667	0.132	2.99483e-07	oocytes
UBE2L3	1.48058e-11	1.00121	0.944	0.361	3.03059e-07	oocytes
BCAP29	1.56097e-11	0.74179	0.778	0.18	3.19516e-07	oocytes
TIMM17B	1.59397e-11	0.907607	0.778	0.209	3.26269e-07	oocytes
RP11-452F19.3	1.63378e-11	0.275143	0.333	0.035	3.34419e-07	oocytes
POLR2E	1.64584e-11	1.22878	0.944	0.35	3.36887e-07	oocytes
MRPL19	1.65784e-11	0.749494	0.722	0.167	3.39342e-07	oocytes
NAA50	1.69486e-11	0.427835	0.5	0.075	3.46922e-07	oocytes
REXO2	1.76451e-11	1.62963	0.944	0.523	3.61178e-07	oocytes
SOD1	1.765e-11	1.09465	1	0.94	3.61279e-07	oocytes
DCUN1D5	1.77293e-11	0.669943	0.611	0.117	3.62901e-07	oocytes
YPEL5	1.84609e-11	1.12696	0.944	0.357	3.77876e-07	oocytes
IQCB1	1.85133e-11	0.389394	0.5	0.074	3.78949e-07	oocytes
SMYD2	1.85754e-11	0.30657	0.389	0.047	3.8022e-07	oocytes
PARL	1.98372e-11	0.967403	0.778	0.217	4.06047e-07	oocytes
STIP1	2.05856e-11	1.00723	0.722	0.202	4.21367e-07	oocytes
ATP6V1B2	2.09413e-11	0.400162	0.5	0.075	4.28647e-07	oocytes
CRBN	2.16515e-11	1.19097	0.833	0.323	4.43184e-07	oocytes
HMCES	2.17439e-11	0.577492	0.667	0.134	4.45076e-07	oocytes
SMS	2.22435e-11	2.04865	0.944	0.546	4.55303e-07	oocytes
PSMD14	2.25364e-11	0.653972	0.667	0.135	4.61298e-07	oocytes
ATP6V1F	2.25538e-11	1.04001	1	0.496	4.61654e-07	oocytes
PMS1	2.37175e-11	0.454917	0.556	0.089	4.85473e-07	oocytes
LACTB2	2.39412e-11	0.386544	0.5	0.075	4.90053e-07	oocytes
DCP2	2.52241e-11	0.557914	0.667	0.133	5.16311e-07	oocytes
DESI2	2.56658e-11	0.518783	0.667	0.128	5.25354e-07	oocytes
FLOT1	2.57655e-11	1.24574	0.833	0.278	5.27393e-07	oocytes
SLU7	2.60559e-11	0.872594	0.778	0.219	5.33338e-07	oocytes
PPFIBP2	2.75543e-11	0.272215	0.222	0.017	5.64008e-07	oocytes
FBXO8	2.77926e-11	0.49868	0.667	0.129	5.68886e-07	oocytes
PCGF3	2.81977e-11	0.459082	0.5	0.078	5.77178e-07	oocytes
EIF1B	2.91742e-11	1.40914	1	0.711	5.97166e-07	oocytes
GNL3	3.15598e-11	1.0291	0.778	0.218	6.45997e-07	oocytes
RPF1	3.26315e-11	0.810936	0.722	0.174	6.67934e-07	oocytes
CENPQ	3.28149e-11	0.336979	0.444	0.06	6.71688e-07	oocytes
BRMS1	3.62013e-11	0.52657	0.611	0.115	7.41005e-07	oocytes
CCDC59	3.62546e-11	0.920039	0.944	0.364	7.42096e-07	oocytes
POLR3C	3.69094e-11	0.282864	0.444	0.06	7.55498e-07	oocytes
CACYBP	3.89686e-11	1.21125	0.944	0.486	7.97648e-07	oocytes
PFN2	4.02827e-11	1.12826	0.889	0.333	8.24547e-07	oocytes
TRAPPC6B	4.07485e-11	0.462766	0.444	0.064	8.34081e-07	oocytes
SPINT2	4.51385e-11	0.838623	0.944	0.348	9.2394e-07	oocytes
ENY2	4.62647e-11	1.2339	1	0.531	9.46991e-07	oocytes
PAK1IP1	4.64194e-11	0.498886	0.5	0.079	9.50159e-07	oocytes
TOB1	4.67901e-11	0.570877	0.667	0.13	9.57747e-07	oocytes
POLE4	4.92116e-11	0.998694	0.944	0.363	1.00731e-06	oocytes
VKORC1	5.36781e-11	1.15734	1	0.525	1.09874e-06	oocytes
KIF3A	5.39222e-11	0.574746	0.556	0.098	1.10373e-06	oocytes
GPN2	5.45365e-11	0.299819	0.389	0.049	1.11631e-06	oocytes
DNAJB6	5.58325e-11	1.20045	1	0.5	1.14284e-06	oocytes
PSMD2	5.68455e-11	0.698338	0.778	0.2	1.16357e-06	oocytes
COPE	5.7514e-11	1.40981	0.944	0.481	1.17725e-06	oocytes
BBS4	5.7913e-11	0.328163	0.5	0.075	1.18542e-06	oocytes
CYSTM1	6.11884e-11	0.854278	0.889	0.3	1.25247e-06	oocytes
PRMT5	6.55664e-11	0.407065	0.611	0.109	1.34208e-06	oocytes
DYNC1LI1	6.63531e-11	0.724855	0.667	0.153	1.35818e-06	oocytes
VIMP	6.83607e-11	0.965506	0.944	0.441	1.39928e-06	oocytes
PIGG	6.93371e-11	0.307122	0.333	0.038	1.41926e-06	oocytes
SRPRB	7.01044e-11	0.690752	0.556	0.102	1.43497e-06	oocytes
UBE2G1	7.08288e-11	0.765403	0.556	0.107	1.44979e-06	oocytes
CCDC109B	7.26826e-11	0.565613	0.5	0.081	1.48774e-06	oocytes
CCDC112	7.91359e-11	0.40617	0.444	0.064	1.61983e-06	oocytes
MRPL22	7.96262e-11	0.834783	0.889	0.281	1.62987e-06	oocytes
COX5A	8.01952e-11	1.06969	0.889	0.374	1.64152e-06	oocytes
ZNF586	8.78053e-11	0.276065	0.333	0.038	1.79729e-06	oocytes
DZIP3	9.06837e-11	0.490893	0.444	0.065	1.8562e-06	oocytes
RNF167	9.26727e-11	0.930405	0.833	0.286	1.89692e-06	oocytes
CDC123	9.55381e-11	0.798596	0.722	0.177	1.95557e-06	oocytes
NSG1	1.00318e-10	1.14692	0.889	0.358	2.05341e-06	oocytes
NOP58	1.01259e-10	0.756823	0.833	0.232	2.07268e-06	oocytes
TIMM23	1.03713e-10	0.391927	0.444	0.065	2.1229e-06	oocytes
TBC1D23	1.04824e-10	0.401068	0.444	0.064	2.14563e-06	oocytes
FUNDC1	1.05056e-10	0.684216	0.722	0.158	2.1504e-06	oocytes
ZNF354A	1.05098e-10	0.33403	0.333	0.037	2.15126e-06	oocytes
VPS26B	1.10503e-10	0.379955	0.5	0.077	2.26188e-06	oocytes
DPF2	1.1583e-10	0.720199	0.778	0.214	2.37092e-06	oocytes
DCUN1D1	1.22557e-10	0.34442	0.444	0.064	2.50863e-06	oocytes
GLRX2	1.23066e-10	0.423221	0.444	0.066	2.51904e-06	oocytes
C11orf24	1.23219e-10	0.267716	0.333	0.038	2.52217e-06	oocytes
MYL6	1.24882e-10	-1.56045	0.611	0.968	2.55621e-06	oocytes
MVK	1.25979e-10	0.265668	0.389	0.05	2.57867e-06	oocytes
ZNF414	1.30419e-10	0.803316	0.611	0.125	2.66955e-06	oocytes
SPRYD7	1.34005e-10	0.336655	0.556	0.093	2.74294e-06	oocytes
C14orf166	1.34565e-10	1.14442	1	0.698	2.75442e-06	oocytes
PTGES3	1.34684e-10	0.866481	1	0.806	2.75684e-06	oocytes
TSPAN7	1.35386e-10	0.451833	0.556	0.098	2.77122e-06	oocytes
PPP2R5C	1.35683e-10	0.596746	0.611	0.12	2.77729e-06	oocytes
SQLE	1.43401e-10	0.328279	0.556	0.092	2.93527e-06	oocytes
TMEM183A	1.43708e-10	0.505017	0.722	0.157	2.94156e-06	oocytes
RPS27	1.59912e-10	-0.926356	1	1	3.27323e-06	oocytes
LCORL	1.669e-10	0.26491	0.389	0.05	3.41628e-06	oocytes
EIF2S1	1.68027e-10	0.575666	0.667	0.147	3.43935e-06	oocytes
SLC2A8	1.71488e-10	0.313632	0.389	0.051	3.51018e-06	oocytes
COX7A2L	1.78631e-10	1.09609	1	0.758	3.65639e-06	oocytes
ORC4	1.7898e-10	0.669089	0.611	0.131	3.66354e-06	oocytes
C3orf14	1.79609e-10	0.510887	0.5	0.085	3.67641e-06	oocytes
SRRT	1.84284e-10	0.337556	0.556	0.094	3.7721e-06	oocytes
ZSCAN9	1.88827e-10	0.341333	0.333	0.039	3.8651e-06	oocytes
ATP6V1G1	1.92936e-10	0.940566	1	0.771	3.9492e-06	oocytes
SNAPC2	2.02154e-10	0.506696	0.667	0.136	4.13789e-06	oocytes
CHIC2	2.0727e-10	0.863263	0.611	0.148	4.2426e-06	oocytes
PTCD3	2.22915e-10	0.539461	0.556	0.103	4.56286e-06	oocytes
MT-ATP6	2.24214e-10	-1.29546	0.778	1	4.58944e-06	oocytes
CPSF3	2.29133e-10	0.403387	0.389	0.053	4.69012e-06	oocytes
KDM1A	2.33715e-10	0.266064	0.5	0.078	4.78391e-06	oocytes
FAM204A	2.41024e-10	0.676594	1	0.32	4.93353e-06	oocytes
C20orf24	2.44019e-10	0.786919	0.667	0.16	4.99483e-06	oocytes
RPS16	2.47426e-10	-0.72382	1	1	5.06456e-06	oocytes
SLC25A39	2.53232e-10	0.636844	0.722	0.176	5.18342e-06	oocytes
MT-ND2	2.55357e-10	-1.38608	0.778	1	5.22691e-06	oocytes
MRPS23	2.56637e-10	0.558	0.722	0.162	5.25311e-06	oocytes
LGALSL	2.59976e-10	0.401825	0.333	0.04	5.32144e-06	oocytes
CMC2	2.68519e-10	0.869176	0.611	0.13	5.49632e-06	oocytes
TXLNG	2.76583e-10	0.639181	0.722	0.163	5.66137e-06	oocytes
SH3GLB1	2.83376e-10	0.852669	0.778	0.245	5.80042e-06	oocytes
RPL27A	2.8714e-10	-0.828968	1	1	5.87746e-06	oocytes
FLYWCH2	2.87201e-10	0.785176	0.833	0.236	5.87872e-06	oocytes
CENPF	2.89544e-10	0.277106	0.222	0.019	5.92668e-06	oocytes
RLF	2.95654e-10	0.347666	0.389	0.053	6.05174e-06	oocytes
CREM	3.02693e-10	0.597838	0.833	0.214	6.19581e-06	oocytes
MOCS2	3.05792e-10	0.956125	0.833	0.239	6.25925e-06	oocytes
AKTIP	3.0806e-10	0.587161	0.611	0.125	6.30568e-06	oocytes
C4orf48	3.26595e-10	0.823344	0.722	0.191	6.68508e-06	oocytes
TMEM54	3.26925e-10	0.294353	0.444	0.065	6.69183e-06	oocytes
OFD1	3.39801e-10	0.952382	0.833	0.281	6.95538e-06	oocytes
COIL	3.40612e-10	0.739934	0.611	0.131	6.972e-06	oocytes
ATP5J2	3.55137e-10	1.06379	1	0.624	7.26929e-06	oocytes
AMZ2	3.58047e-10	0.650236	0.778	0.21	7.32887e-06	oocytes
PDLIM2	3.74342e-10	0.815048	0.833	0.262	7.6624e-06	oocytes
CCDC6	3.78574e-10	0.506917	0.5	0.084	7.74904e-06	oocytes
VAMP3	3.84479e-10	0.571666	0.833	0.211	7.8699e-06	oocytes
EIF3J	3.94352e-10	0.969656	0.889	0.347	8.072e-06	oocytes
GLIPR1	4.03513e-10	0.460754	0.611	0.119	8.2595e-06	oocytes
RPAP3	4.09171e-10	0.378413	0.556	0.098	8.37532e-06	oocytes
GMDS	4.2801e-10	0.331542	0.389	0.053	8.76093e-06	oocytes
DPH3	4.37658e-10	0.422324	0.5	0.085	8.95843e-06	oocytes
KAT7	4.42909e-10	0.465776	0.444	0.07	9.06591e-06	oocytes
SLC25A26	4.44873e-10	0.668341	0.722	0.179	9.1061e-06	oocytes
VAMP7	4.51287e-10	0.409258	0.444	0.069	9.23738e-06	oocytes
CCDC181	4.69475e-10	0.360612	0.333	0.04	9.60967e-06	oocytes
RAC1	4.75045e-10	1.09923	1	0.871	9.72369e-06	oocytes
FANCL	5.00749e-10	0.500344	0.556	0.1	1.02498e-05	oocytes
COX16	5.21023e-10	1.0547	0.944	0.469	1.06648e-05	oocytes
NANS	5.36358e-10	0.594337	0.722	0.168	1.09787e-05	oocytes
CALM2	5.37927e-10	1.06116	1	0.963	1.10108e-05	oocytes
PIFO	5.38612e-10	0.276709	0.222	0.019	1.10249e-05	oocytes
NARS2	5.39935e-10	0.309445	0.389	0.053	1.10519e-05	oocytes
PLD6	5.42932e-10	0.262141	0.278	0.029	1.11133e-05	oocytes
MALAT1	5.65329e-10	-1.47113	1	1	1.15717e-05	oocytes
ZNF362	5.6776e-10	0.336812	0.389	0.054	1.16215e-05	oocytes
CCDC132	5.80751e-10	0.285081	0.222	0.019	1.18874e-05	oocytes
SLC35B1	5.81589e-10	0.38075	0.556	0.1	1.19045e-05	oocytes
MT-CO1	5.89848e-10	-1.31103	0.944	1	1.20736e-05	oocytes
LMF2	6.29508e-10	0.667042	0.556	0.111	1.28854e-05	oocytes
CRNDE	6.35519e-10	0.309962	0.389	0.054	1.30084e-05	oocytes
EMC2	6.49918e-10	0.642874	0.722	0.189	1.33032e-05	oocytes
RPL34	6.51672e-10	-0.899789	1	1	1.33391e-05	oocytes
CNRIP1	6.58263e-10	1.03252	0.778	0.257	1.3474e-05	oocytes
YIPF6	6.5898e-10	0.554381	0.722	0.175	1.34887e-05	oocytes
SCFD1	6.93863e-10	0.686647	0.722	0.186	1.42027e-05	oocytes
TMSB4X	7.08735e-10	-1.10643	1	1	1.45071e-05	oocytes
EIF2B1	7.11279e-10	0.71394	0.611	0.139	1.45592e-05	oocytes
YAE1D1	7.35489e-10	0.532989	0.556	0.109	1.50547e-05	oocytes
QRICH1	7.66709e-10	0.375518	0.389	0.055	1.56938e-05	oocytes
TRIAP1	7.79316e-10	0.523303	0.556	0.106	1.59518e-05	oocytes
FAU	7.81345e-10	-0.614375	1	1	1.59934e-05	oocytes
SLC4A7	8.27701e-10	0.347224	0.444	0.068	1.69422e-05	oocytes
PSMB3	8.31441e-10	0.998058	0.944	0.414	1.70188e-05	oocytes
RPL3	8.48549e-10	-0.971035	1	1	1.7369e-05	oocytes
FAM101B	8.7754e-10	0.304079	0.278	0.03	1.79624e-05	oocytes
HEXB	9.01663e-10	0.660282	0.833	0.257	1.84561e-05	oocytes
DNAJA1	9.05468e-10	1.22245	0.944	0.61	1.8534e-05	oocytes
DLST	9.31461e-10	0.318465	0.5	0.083	1.90661e-05	oocytes
OSGEPL1	9.70696e-10	0.32789	0.333	0.041	1.98692e-05	oocytes
NCK2	9.84348e-10	0.281362	0.389	0.054	2.01486e-05	oocytes
BNIP3	9.87892e-10	0.665951	0.722	0.189	2.02212e-05	oocytes
CARHSP1	9.88474e-10	1.08562	0.889	0.405	2.02331e-05	oocytes
PGK1	1.046e-09	0.926705	0.889	0.372	2.14106e-05	oocytes
PCGF6	1.07871e-09	0.260531	0.389	0.054	2.20802e-05	oocytes
NSMCE4A	1.08437e-09	0.50207	0.667	0.148	2.2196e-05	oocytes
COASY	1.08587e-09	0.387778	0.556	0.103	2.22267e-05	oocytes
CCNI	1.0866e-09	0.855772	1	0.884	2.22416e-05	oocytes
STOML2	1.10475e-09	0.87741	0.944	0.376	2.26131e-05	oocytes
PTPMT1	1.11773e-09	0.496463	0.667	0.142	2.28788e-05	oocytes
UBE2I	1.13833e-09	0.949291	0.944	0.529	2.33004e-05	oocytes
ALKBH2	1.16511e-09	0.61609	0.611	0.135	2.38486e-05	oocytes
PTRHD1	1.17959e-09	0.783936	0.833	0.283	2.41451e-05	oocytes
MEAF6	1.19062e-09	0.91541	0.889	0.408	2.43707e-05	oocytes
PIGH	1.20262e-09	0.492546	0.611	0.128	2.46165e-05	oocytes
MCM3	1.24007e-09	0.590145	0.5	0.089	2.5383e-05	oocytes
UNK	1.24847e-09	0.368363	0.444	0.07	2.55548e-05	oocytes
BRI3	1.31061e-09	1.22429	0.722	0.257	2.68269e-05	oocytes
SELT	1.33002e-09	0.643159	0.778	0.204	2.72242e-05	oocytes
RMDN3	1.40387e-09	0.446546	0.5	0.089	2.87358e-05	oocytes
LYPLAL1	1.40551e-09	0.595611	0.667	0.149	2.87695e-05	oocytes
MPP1	1.4235e-09	0.391887	0.389	0.057	2.91375e-05	oocytes
COQ2	1.45718e-09	0.27871	0.389	0.055	2.98271e-05	oocytes
PSMD12	1.51614e-09	0.585523	0.667	0.152	3.1034e-05	oocytes
GTF2B	1.56738e-09	0.746958	0.722	0.193	3.20828e-05	oocytes
RALA	1.60528e-09	0.605103	0.722	0.181	3.28584e-05	oocytes
UBE2A	1.60866e-09	0.661288	0.667	0.164	3.29276e-05	oocytes
RNASEH2A	1.6208e-09	0.46262	0.444	0.072	3.31761e-05	oocytes
DKC1	1.75462e-09	0.745707	0.667	0.165	3.59153e-05	oocytes
YPEL1	1.78578e-09	0.270652	0.389	0.055	3.65531e-05	oocytes
ANAPC7	1.85913e-09	0.38016	0.444	0.071	3.80545e-05	oocytes
MT-ND3	1.87201e-09	-1.21524	0.889	1	3.83181e-05	oocytes
ABHD17B	1.92479e-09	0.302768	0.222	0.021	3.93986e-05	oocytes
PLCL1	1.93452e-09	0.295805	0.444	0.07	3.95976e-05	oocytes
PRPSAP1	2.02718e-09	0.600864	0.611	0.134	4.14943e-05	oocytes
PPIF	2.02754e-09	0.311219	0.444	0.071	4.15017e-05	oocytes
TWISTNB	2.03647e-09	0.629999	0.667	0.163	4.16846e-05	oocytes
SECISBP2	2.07933e-09	0.617299	0.833	0.25	4.25618e-05	oocytes
CFD	2.10205e-09	0.640361	0.722	0.188	4.30268e-05	oocytes
CNOT3	2.21768e-09	0.356875	0.444	0.072	4.53937e-05	oocytes
POLR2J	2.24799e-09	1.2158	0.889	0.517	4.60142e-05	oocytes
PARP12	2.28101e-09	0.274465	0.278	0.031	4.669e-05	oocytes
RPS15A	2.37246e-09	-0.791457	1	1	4.85619e-05	oocytes
SCAMP2	2.43104e-09	0.542953	0.556	0.111	4.9761e-05	oocytes
TAF9	2.45078e-09	0.856404	0.944	0.401	5.01651e-05	oocytes
RPS29	2.49104e-09	-0.699343	1	1	5.0989e-05	oocytes
RRP1	2.49417e-09	0.414458	0.5	0.091	5.10531e-05	oocytes
HDGFRP3	2.51306e-09	0.290649	0.444	0.071	5.14399e-05	oocytes
PAFAH1B3	2.5382e-09	0.836465	0.722	0.202	5.19544e-05	oocytes
SUMO2	2.62185e-09	1.05296	1	0.939	5.36667e-05	oocytes
CWC15	2.67076e-09	1.17963	0.833	0.424	5.46679e-05	oocytes
CLIP4	2.82156e-09	0.345079	0.389	0.058	5.77544e-05	oocytes
IK	2.89477e-09	0.947576	0.889	0.421	5.9253e-05	oocytes
RBMX2	3.01935e-09	1.0691	0.722	0.241	6.18031e-05	oocytes
RBM18	3.0377e-09	0.306795	0.444	0.072	6.21787e-05	oocytes
RPL35A	3.06629e-09	-0.651196	1	1	6.27638e-05	oocytes
RPL13A	3.07068e-09	-0.769872	1	1	6.28537e-05	oocytes
ACN9	3.07777e-09	0.558181	0.556	0.116	6.29988e-05	oocytes
COMMD9	3.07978e-09	0.54967	0.556	0.115	6.30399e-05	oocytes
ATP2B1	3.10731e-09	0.562383	0.611	0.138	6.36036e-05	oocytes
APOC1	3.1968e-09	0.696835	0.722	0.197	6.54354e-05	oocytes
ORMDL1	3.22693e-09	0.767261	0.778	0.27	6.60521e-05	oocytes
PITRM1	3.23654e-09	0.415219	0.333	0.045	6.62487e-05	oocytes
ANXA7	3.28672e-09	1.64801	0.778	0.359	6.72758e-05	oocytes
SNX4	3.28939e-09	0.352249	0.444	0.073	6.73306e-05	oocytes
RAD50	3.29569e-09	0.761231	0.778	0.234	6.74595e-05	oocytes
VIM	3.30981e-09	-1.38068	0.667	1	6.77484e-05	oocytes
MAP1LC3B2	3.53479e-09	0.255561	0.222	0.021	7.23536e-05	oocytes
FAM136A	3.54283e-09	0.624011	0.611	0.139	7.25183e-05	oocytes
NDUFA2	3.63394e-09	1.08083	0.944	0.544	7.4383e-05	oocytes
TMSB10	3.67393e-09	-1.35273	1	1	7.52016e-05	oocytes
ATP5F1	3.70148e-09	0.838717	0.944	0.474	7.57657e-05	oocytes
TMEM160	3.71812e-09	0.68106	0.722	0.204	7.61061e-05	oocytes
MCUR1	3.81488e-09	0.446464	0.556	0.112	7.80868e-05	oocytes
EMC3	3.83746e-09	0.833378	0.722	0.219	7.8549e-05	oocytes
TMEM123	3.87814e-09	0.843163	0.722	0.222	7.93817e-05	oocytes
LAMTOR5	3.97581e-09	1.33485	0.944	0.655	8.13809e-05	oocytes
ZNF677	4.13635e-09	0.497479	0.667	0.155	8.4667e-05	oocytes
MID1	4.22679e-09	0.251259	0.222	0.021	8.65182e-05	oocytes
NDEL1	4.27968e-09	0.407053	0.556	0.109	8.76008e-05	oocytes
CSNK2A1	4.3197e-09	0.495303	0.667	0.156	8.842e-05	oocytes
JUNB	4.43209e-09	-1.52984	0.667	0.991	9.07204e-05	oocytes
UBB	4.5995e-09	1.1022	1	0.962	9.41472e-05	oocytes
MRPL20	4.67002e-09	1.1086	0.833	0.443	9.55906e-05	oocytes
IDH3G	4.68256e-09	0.767681	0.889	0.323	9.58473e-05	oocytes
MRPS15	4.74935e-09	0.665602	0.778	0.236	9.72144e-05	oocytes
KRR1	4.84552e-09	0.755985	0.722	0.219	9.9183e-05	oocytes
NDUFA10	4.90862e-09	0.801444	0.889	0.331	0.000100475	oocytes
COX17	4.98312e-09	0.903032	0.889	0.334	0.000101999	oocytes
RPP38	5.04004e-09	0.524813	0.5	0.094	0.000103165	oocytes
TAX1BP1	5.1181e-09	1.01621	1	0.424	0.000104762	oocytes
PPP2R3C	5.13805e-09	0.75974	0.611	0.152	0.000105171	oocytes
SLC4A1AP	5.13835e-09	0.470449	0.444	0.075	0.000105177	oocytes
CEBPZ-AS1	5.39365e-09	0.715967	0.778	0.231	0.000110403	oocytes
INTS12	5.4042e-09	0.299694	0.389	0.059	0.000110619	oocytes
S100A6	5.62061e-09	-1.47897	0.556	0.95	0.000115048	oocytes
CD82	5.7844e-09	0.449479	0.556	0.113	0.000118401	oocytes
FH	5.82816e-09	0.531831	0.556	0.117	0.000119297	oocytes
DNTTIP2	5.84968e-09	0.641959	0.722	0.198	0.000119737	oocytes
SNRPB2	6.1835e-09	1.00975	0.944	0.594	0.00012657	oocytes
RPL19	6.32986e-09	-0.631368	1	1	0.000129566	oocytes
RPL41	6.44645e-09	-0.847418	1	1	0.000131952	oocytes
MAP1LC3B	6.49856e-09	0.701055	0.889	0.369	0.000133019	oocytes
OSER1	6.52196e-09	0.502841	0.778	0.205	0.000133498	oocytes
MED7	6.6584e-09	0.434308	0.5	0.095	0.000136291	oocytes
MCMBP	6.66908e-09	0.444425	0.444	0.079	0.000136509	oocytes
NDUFB6	6.90404e-09	0.82684	0.889	0.377	0.000141319	oocytes
LIN7B	6.97909e-09	0.306223	0.389	0.059	0.000142855	oocytes
CCNK	7.1597e-09	0.550103	0.5	0.098	0.000146552	oocytes
HSBP1	7.32921e-09	0.795359	0.944	0.673	0.000150022	oocytes
ALKBH5	7.35557e-09	0.351753	0.5	0.092	0.000150561	oocytes
JUN	7.39352e-09	-1.54061	0.722	0.991	0.000151338	oocytes
SND1	7.47224e-09	0.534966	0.556	0.12	0.000152949	oocytes
ALKBH7	7.55934e-09	0.742585	1	0.558	0.000154732	oocytes
TMEM60	7.79246e-09	0.57639	0.667	0.167	0.000159504	oocytes
FAM96A	8.14182e-09	0.561641	0.5	0.101	0.000166655	oocytes
MALSU1	8.15764e-09	0.951856	0.722	0.25	0.000166979	oocytes
GPN3	8.16331e-09	0.579292	0.722	0.198	0.000167095	oocytes
RPL27	8.28542e-09	-0.715269	1	1	0.000169594	oocytes
TPI1	8.36262e-09	0.941622	0.944	0.69	0.000171174	oocytes
PRKRIP1	8.43427e-09	0.596426	0.5	0.103	0.000172641	oocytes
BOLA3	8.5119e-09	0.434819	0.611	0.134	0.00017423	oocytes
MRPS35	8.76775e-09	0.639752	0.722	0.176	0.000179467	oocytes
EXOSC7	8.97381e-09	0.651093	0.667	0.184	0.000183685	oocytes
THUMPD3	9.00938e-09	0.364782	0.444	0.077	0.000184413	oocytes
RPL13	9.02518e-09	-0.702134	1	1	0.000184736	oocytes
LSM4	9.05558e-09	0.818695	0.833	0.311	0.000185359	oocytes
TIMM44	9.38502e-09	0.669112	0.778	0.225	0.000192102	oocytes
UTP11L	9.51177e-09	0.588344	0.611	0.149	0.000194696	oocytes
MFF	9.51705e-09	0.830499	0.833	0.316	0.000194804	oocytes
RPL18	9.73014e-09	-0.697045	1	1	0.000199166	oocytes
GDI2	9.76404e-09	1.42606	0.889	0.494	0.00019986	oocytes
SFR1	9.91555e-09	0.313162	0.5	0.092	0.000202961	oocytes
SNAPC1	1.01439e-08	0.482526	0.556	0.12	0.000207636	oocytes
DPY30	1.01745e-08	1.11308	0.833	0.421	0.000208261	oocytes
MRPL47	1.0468e-08	0.751041	0.667	0.191	0.00021427	oocytes
CAPZA1	1.05242e-08	0.485251	0.611	0.14	0.00021542	oocytes
MTFMT	1.13012e-08	0.283631	0.389	0.06	0.000231325	oocytes
DNAAF2	1.15349e-08	0.332927	0.444	0.076	0.000236108	oocytes
GPANK1	1.16419e-08	0.751799	0.667	0.178	0.000238297	oocytes
ZFAND6	1.1766e-08	0.739577	0.778	0.289	0.000240838	oocytes
TMEM55B	1.17862e-08	0.419654	0.556	0.115	0.000241252	oocytes
RPS25	1.19132e-08	-0.577441	1	1	0.000243851	oocytes
LTV1	1.19807e-08	0.444731	0.5	0.095	0.000245233	oocytes
RPL39	1.20217e-08	-0.784056	1	1	0.000246071	oocytes
ARPC5L	1.20274e-08	0.586366	0.611	0.148	0.000246189	oocytes
DNAJC2	1.21956e-08	0.618516	0.667	0.166	0.000249631	oocytes
RIT1	1.2295e-08	0.340026	0.389	0.062	0.000251667	oocytes
TTC1	1.23329e-08	0.967962	0.778	0.289	0.000252441	oocytes
SLC25A33	1.24154e-08	0.386577	0.444	0.078	0.000254131	oocytes
BANF1	1.24844e-08	0.898943	0.944	0.696	0.000255543	oocytes
PRKRA	1.30749e-08	0.777212	0.722	0.222	0.00026763	oocytes
DUSP11	1.31349e-08	0.607455	0.667	0.169	0.000268857	oocytes
RBM42	1.328e-08	0.740682	0.833	0.299	0.000271828	oocytes
RP11-538P18.2	1.3687e-08	0.256252	0.167	0.013	0.00028016	oocytes
WIBG	1.37871e-08	0.467618	0.556	0.119	0.000282208	oocytes
RPLP2	1.40364e-08	-0.625268	1	1	0.00028731	oocytes
FXR1	1.42545e-08	0.78576	0.889	0.383	0.000291775	oocytes
NTAN1	1.44588e-08	1.05721	0.667	0.218	0.000295958	oocytes
SNRPC	1.46936e-08	0.79851	0.833	0.353	0.000300764	oocytes
C1orf174	1.47794e-08	0.333703	0.5	0.094	0.00030252	oocytes
MDH1	1.4796e-08	0.842817	0.889	0.394	0.00030286	oocytes
CCT8	1.48223e-08	0.996808	0.889	0.467	0.000303397	oocytes
RPL18A	1.49919e-08	-0.672497	1	1	0.000306869	oocytes
TRAP1	1.52555e-08	0.722094	0.611	0.164	0.000312266	oocytes
HMGB1	1.52899e-08	0.862215	1	0.93	0.000312969	oocytes
LYPLA1	1.54565e-08	0.499518	0.444	0.084	0.000316378	oocytes
YEATS4	1.58162e-08	0.607812	0.556	0.121	0.000323741	oocytes
PSMC1	1.63592e-08	0.781347	0.833	0.336	0.000334856	oocytes
NAA35	1.64324e-08	0.542718	0.444	0.081	0.000336355	oocytes
MRPL37	1.66377e-08	0.787591	0.611	0.171	0.000340556	oocytes
RAB40B	1.70973e-08	0.550252	0.611	0.137	0.000349964	oocytes
C15orf40	1.76241e-08	0.462769	0.611	0.142	0.000360748	oocytes
ZNF814	1.79102e-08	0.375345	0.389	0.063	0.000366604	oocytes
LAS1L	1.83009e-08	0.421873	0.5	0.099	0.000374601	oocytes
TSR2	1.84772e-08	0.594343	0.778	0.233	0.00037821	oocytes
VDAC3	1.90525e-08	0.825987	0.833	0.34	0.000389986	oocytes
MT-ND1	1.93127e-08	-1.22623	0.722	0.997	0.000395311	oocytes
MRPS31	1.95053e-08	0.757191	0.722	0.221	0.000399254	oocytes
PPP2R2A	1.97227e-08	0.775923	0.722	0.225	0.000403704	oocytes
RAB11A	2.14594e-08	0.786439	0.889	0.359	0.000439253	oocytes
RALY	2.15704e-08	0.637367	0.944	0.365	0.000441524	oocytes
SLIRP	2.16112e-08	1.18747	0.889	0.517	0.000442359	oocytes
TTC5	2.1842e-08	0.33127	0.444	0.078	0.000447084	oocytes
WDR20	2.19225e-08	0.263556	0.389	0.061	0.000448731	oocytes
WASF1	2.20656e-08	0.296586	0.389	0.062	0.000451661	oocytes
LMBR1	2.21769e-08	0.255817	0.333	0.048	0.000453938	oocytes
NDUFS3	2.244e-08	0.755983	0.778	0.268	0.000459324	oocytes
PNPLA4	2.24763e-08	0.475903	0.611	0.145	0.000460068	oocytes
NOC3L	2.30106e-08	0.364498	0.5	0.098	0.000471003	oocytes
ERH	2.32079e-08	1.04558	0.944	0.738	0.000475043	oocytes
RAP1B	2.34651e-08	1.07239	0.778	0.323	0.000480308	oocytes
RPL37	2.36853e-08	-0.615048	1	1	0.000484814	oocytes
HIGD2A	2.46781e-08	0.992963	0.944	0.569	0.000505137	oocytes
SPR	2.47025e-08	0.405114	0.333	0.05	0.000505636	oocytes
MT-ND4	2.53556e-08	-1.03938	0.889	1	0.000519004	oocytes
ARL14EP	2.54749e-08	0.650142	0.611	0.149	0.000521446	oocytes
RPL7	2.57101e-08	-0.441586	1	1	0.000526259	oocytes
CCNH	2.59628e-08	0.96817	0.833	0.316	0.000531433	oocytes
CUTC	2.643e-08	0.292784	0.444	0.079	0.000540995	oocytes
B2M	2.64487e-08	-1.34597	0.833	0.998	0.000541379	oocytes
RPS3	2.65764e-08	-0.878479	1	1	0.000543992	oocytes
MARCKSL1	2.66738e-08	-1.49341	0.167	0.841	0.000545987	oocytes
RAB7L1	2.67559e-08	0.267715	0.333	0.048	0.000547667	oocytes
SUGT1	2.71228e-08	1.00315	0.722	0.278	0.000555177	oocytes
CALD1	2.80973e-08	-1.24217	0.556	0.973	0.000575125	oocytes
PGAP2	2.82104e-08	0.30154	0.333	0.049	0.000577439	oocytes
UBE2D1	2.83588e-08	0.381729	0.611	0.135	0.000580476	oocytes
CHCHD6	2.85354e-08	0.640501	0.556	0.135	0.00058409	oocytes
TRMT112	2.87631e-08	0.959406	0.944	0.864	0.000588752	oocytes
SH2D4A	2.90083e-08	0.676399	0.556	0.128	0.00059377	oocytes
RPL23A	2.91354e-08	-0.465502	1	1	0.000596373	oocytes
MRPL55	2.93772e-08	0.80607	0.833	0.369	0.000601323	oocytes
SH3KBP1	2.94115e-08	0.395499	0.389	0.063	0.000602024	oocytes
TMEM189	3.07267e-08	0.355339	0.333	0.05	0.000628944	oocytes
RPL8	3.09211e-08	-0.614057	1	1	0.000632925	oocytes
ACAT1	3.1242e-08	0.770741	0.833	0.318	0.000639492	oocytes
SMARCB1	3.14353e-08	0.894841	0.833	0.347	0.000643449	oocytes
TUSC2	3.16179e-08	0.508311	0.556	0.123	0.000647186	oocytes
STYXL1	3.26456e-08	0.313397	0.389	0.064	0.000668224	oocytes
FOS	3.30966e-08	-1.33958	0.944	0.995	0.000677454	oocytes
MAPK8	3.3424e-08	0.312991	0.444	0.08	0.000684157	oocytes
UBL5	3.34984e-08	0.837499	1	0.859	0.000685678	oocytes
HSF2	3.44123e-08	0.364547	0.389	0.065	0.000704385	oocytes
TRAF7	3.46145e-08	0.319006	0.389	0.064	0.000708523	oocytes
BRAF	3.4884e-08	0.306287	0.333	0.049	0.00071404	oocytes
FAHD2B	3.59305e-08	0.389452	0.556	0.119	0.000735462	oocytes
CMSS1	3.667e-08	0.503309	0.833	0.244	0.000750599	oocytes
NOP56	3.67804e-08	0.937509	0.778	0.312	0.000752858	oocytes
C3orf33	3.70968e-08	0.260924	0.278	0.035	0.000759334	oocytes
NPM3	3.78152e-08	0.569867	0.722	0.2	0.000774039	oocytes
TMEM25	3.79976e-08	0.421742	0.556	0.12	0.000777774	oocytes
SSB	3.84623e-08	0.915439	0.889	0.572	0.000787285	oocytes
RPL31	3.85499e-08	-0.53727	1	1	0.000789079	oocytes
TACO1	4.00943e-08	0.277976	0.389	0.064	0.000820691	oocytes
RAB10	4.01817e-08	0.695502	0.611	0.157	0.000822479	oocytes
PNO1	4.01963e-08	0.27904	0.389	0.064	0.000822777	oocytes
FAM177A1	4.02299e-08	0.726421	0.722	0.239	0.000823466	oocytes
GSTM3	4.1576e-08	0.944604	0.944	0.595	0.000851019	oocytes
AURKAIP1	4.19004e-08	0.968594	0.833	0.423	0.000857659	oocytes
EEF1A1	4.29791e-08	-0.793007	1	1	0.00087974	oocytes
WBSCR22	4.39332e-08	0.682291	0.722	0.237	0.000899269	oocytes
COMMD3	4.49458e-08	0.697334	0.778	0.25	0.000919995	oocytes
KCMF1	4.50807e-08	0.264793	0.389	0.064	0.000922757	oocytes
CCT5	4.58087e-08	0.69047	0.722	0.25	0.000937658	oocytes
SSNA1	4.69884e-08	0.614155	0.833	0.269	0.000961806	oocytes
AAAS	4.78117e-08	0.356724	0.5	0.1	0.000978657	oocytes
ASPSCR1	4.89e-08	0.375252	0.5	0.102	0.00100093	oocytes
RBM17	4.95037e-08	0.736712	0.833	0.3	0.00101329	oocytes
FXN	4.98012e-08	0.528944	0.611	0.141	0.00101938	oocytes
PSMB7	5.02618e-08	1.05835	0.889	0.519	0.00102881	oocytes
RPS9	5.21412e-08	-0.671435	1	1	0.00106728	oocytes
BUD31	5.22606e-08	0.701174	0.889	0.398	0.00106972	oocytes
FAM104A	5.34564e-08	0.3637	0.5	0.101	0.0010942	oocytes
RPL23	5.41965e-08	-0.621887	1	1	0.00110935	oocytes
NUP54	5.5597e-08	0.483398	0.556	0.129	0.00113801	oocytes
PAIP2B	5.8275e-08	0.399342	0.444	0.085	0.00119283	oocytes
OSBPL9	5.86899e-08	0.531916	0.611	0.149	0.00120132	oocytes
C9orf78	6.15115e-08	0.718075	0.778	0.282	0.00125908	oocytes
RPL21	6.17309e-08	-0.757288	1	1	0.00126357	oocytes
CCDC18	6.2048e-08	0.255451	0.278	0.036	0.00127006	oocytes
ELOF1	6.22717e-08	1.0561	0.778	0.362	0.00127464	oocytes
PSD3	6.22755e-08	0.508856	0.556	0.132	0.00127472	oocytes
GNG7	6.42925e-08	0.513594	0.389	0.07	0.001316	oocytes
DDX56	6.5162e-08	0.424204	0.556	0.125	0.0013338	oocytes
RNF212	6.54808e-08	0.385952	0.5	0.102	0.00134033	oocytes
PNRC1	6.74828e-08	-1.10827	0.5	0.918	0.00138131	oocytes
EXOSC5	6.85726e-08	0.438719	0.556	0.126	0.00140361	oocytes
RBX1	7.03563e-08	0.947422	0.944	0.514	0.00144012	oocytes
DES	7.04985e-08	0.401728	0.611	0.143	0.00144303	oocytes
RPL22	7.06445e-08	-0.609912	1	1	0.00144602	oocytes
NHP2L1	7.13837e-08	0.850556	0.944	0.683	0.00146115	oocytes
MRPS30	7.19301e-08	0.30453	0.556	0.118	0.00147234	oocytes
SMC3	7.21122e-08	1.05321	0.833	0.339	0.00147607	oocytes
AP2A1	7.55684e-08	0.375755	0.667	0.16	0.00154681	oocytes
LYAR	7.75621e-08	0.446504	0.556	0.129	0.00158762	oocytes
ITM2B	7.86025e-08	-0.971277	0.833	0.995	0.00160892	oocytes
MYOF	7.86954e-08	0.287935	0.278	0.036	0.00161082	oocytes
HAUS2	7.94887e-08	0.291662	0.333	0.051	0.00162705	oocytes
YWHAE	7.96437e-08	0.949188	0.889	0.723	0.00163023	oocytes
LZIC	8.61919e-08	0.505267	0.611	0.156	0.00176426	oocytes
SFXN4	8.66985e-08	0.42872	0.444	0.085	0.00177463	oocytes
EID1	8.70813e-08	-1.01375	0.5	0.884	0.00178247	oocytes
DDX18	8.88898e-08	0.811209	0.944	0.412	0.00181949	oocytes
GNL2	9.16078e-08	0.523362	0.5	0.108	0.00187512	oocytes
SKP1	9.20437e-08	0.836983	1	0.968	0.00188404	oocytes
GNB2L1	9.20536e-08	-0.630184	1	1	0.00188425	oocytes
PCMT1	9.92588e-08	0.890963	0.833	0.348	0.00203173	oocytes
MRPS18C	9.98223e-08	0.861486	0.778	0.307	0.00204326	oocytes
THAP1	1.0155e-07	0.338573	0.389	0.068	0.00207863	oocytes
TDP2	1.04123e-07	0.415103	0.5	0.106	0.0021313	oocytes
LEPROTL1	1.06029e-07	0.438059	0.556	0.13	0.0021703	oocytes
QDPR	1.07494e-07	0.46021	0.611	0.146	0.00220029	oocytes
LIMA1	1.07925e-07	0.452671	0.778	0.226	0.00220911	oocytes
RAB22A	1.07936e-07	0.281703	0.444	0.083	0.00220935	oocytes
ETV6	1.0971e-07	0.260238	0.278	0.037	0.00224566	oocytes
PRPF3	1.11996e-07	0.342112	0.444	0.084	0.00229245	oocytes
ESF1	1.13112e-07	0.919112	0.889	0.357	0.00231529	oocytes
N6AMT2	1.16165e-07	0.353128	0.444	0.086	0.00237778	oocytes
PRPF18	1.16788e-07	0.498814	0.556	0.128	0.00239054	oocytes
RSRC1	1.17461e-07	0.52849	0.667	0.181	0.00240431	oocytes
TM2D3	1.18033e-07	0.717847	0.833	0.349	0.00241603	oocytes
RPL15	1.18307e-07	-0.530652	1	1	0.00242163	oocytes
BYSL	1.20001e-07	0.260487	0.278	0.037	0.00245631	oocytes
ZNF721	1.23041e-07	0.317061	0.5	0.103	0.00251853	oocytes
NEIL2	1.23282e-07	0.276968	0.389	0.067	0.00252345	oocytes
NXT1	1.23532e-07	0.787214	0.778	0.309	0.00252857	oocytes
PPHLN1	1.28558e-07	0.745995	0.722	0.252	0.00263146	oocytes
MKKS	1.32202e-07	0.754082	0.667	0.2	0.00270605	oocytes
GCHFR	1.34257e-07	0.415146	0.444	0.089	0.00274811	oocytes
ASB8	1.3534e-07	0.709277	0.5	0.122	0.00277027	oocytes
DNMT1	1.35567e-07	0.309981	0.444	0.085	0.00277493	oocytes
NDUFV3	1.35633e-07	0.737901	0.722	0.275	0.00277627	oocytes
UBC	1.36588e-07	0.672364	1	0.972	0.00279583	oocytes
RFTN1	1.39539e-07	0.268661	0.444	0.083	0.00285622	oocytes
EEF1D	1.42971e-07	-0.781813	0.889	0.992	0.00292648	oocytes
DCTN6	1.43397e-07	0.517265	0.889	0.313	0.00293519	oocytes
RPS6	1.44522e-07	-0.430654	1	1	0.00295823	oocytes
DMKN	1.44626e-07	0.427418	0.833	0.239	0.00296035	oocytes
IER3IP1.1	1.45197e-07	0.60917	0.833	0.301	0.00297203	oocytes
CSTF1	1.45573e-07	0.295478	0.389	0.068	0.00297973	oocytes
RPLP1	1.4998e-07	-0.675316	1	1	0.00306993	oocytes
FBXO7	1.51837e-07	0.715251	0.722	0.249	0.00310795	oocytes
SYAP1	1.59298e-07	0.700029	0.778	0.282	0.00326068	oocytes
POLR2M	1.64577e-07	0.251388	0.389	0.068	0.00336872	oocytes
NOC4L	1.66296e-07	0.352374	0.5	0.106	0.0034039	oocytes
OSTF1	1.67363e-07	0.57185	0.444	0.093	0.00342576	oocytes
NKAP	1.67654e-07	0.6835	0.722	0.222	0.00343172	oocytes
NUMB	1.67991e-07	0.590215	0.556	0.134	0.00343861	oocytes
MRPL13	1.76383e-07	0.555983	0.611	0.165	0.00361038	oocytes
NUB1	1.83017e-07	0.546692	0.611	0.171	0.00374618	oocytes
PHB	1.86455e-07	0.623153	0.944	0.418	0.00381655	oocytes
NDUFAB1	1.8867e-07	0.691869	0.889	0.409	0.00386188	oocytes
MT-CO2	1.91127e-07	-0.977353	0.833	1	0.00391218	oocytes
C6orf48	1.96544e-07	-0.942988	0.778	0.954	0.00402306	oocytes
PPM1F	2.00104e-07	0.423227	0.222	0.027	0.00409593	oocytes
POLR2I	2.00862e-07	0.684934	1	0.592	0.00411144	oocytes
RPA3	2.02425e-07	0.683232	0.667	0.191	0.00414343	oocytes
MOK	2.02861e-07	0.415818	0.5	0.112	0.00415237	oocytes
GMPS	2.03145e-07	0.542068	0.444	0.097	0.00415818	oocytes
NFX1	2.03882e-07	0.309857	0.389	0.07	0.00417325	oocytes
ATF7IP2	2.04657e-07	0.255304	0.389	0.068	0.00418913	oocytes
UBE2Q1	2.07882e-07	0.251994	0.333	0.053	0.00425515	oocytes
HINT1	2.10113e-07	0.645277	1	0.874	0.00430081	oocytes
NMNAT3	2.19218e-07	0.36254	0.444	0.089	0.00448718	oocytes
NDUFA12	2.21766e-07	0.637893	0.944	0.473	0.00453933	oocytes
RNF10	2.2187e-07	0.380106	0.556	0.129	0.00454146	oocytes
MTERFD3	2.23759e-07	0.484139	0.5	0.11	0.00458011	oocytes
GTF2A2	2.25001e-07	0.697225	0.889	0.454	0.00460554	oocytes
RPL26	2.25329e-07	-0.408927	1	1	0.00461226	oocytes
GFER	2.31184e-07	0.300886	0.444	0.087	0.0047321	oocytes
RPS19	2.33668e-07	-0.415398	1	1	0.00478295	oocytes
SENP5	2.34581e-07	0.303553	0.389	0.07	0.00480164	oocytes
TRAF3IP2	2.35869e-07	0.268281	0.278	0.039	0.00482801	oocytes
TUBA1B	2.40154e-07	0.88595	0.944	0.789	0.00491572	oocytes
SUB1	2.42505e-07	0.793272	0.944	0.667	0.00496383	oocytes
RPS28	2.42653e-07	-0.429788	1	1	0.00496687	oocytes
RPS7	2.43745e-07	-0.575019	1	1	0.00498921	oocytes
NEAT1	2.47028e-07	-1.28381	0.278	0.858	0.00505642	oocytes
RTCA	2.49202e-07	0.347169	0.389	0.072	0.00510092	oocytes
C11orf58	2.51572e-07	0.721294	1	0.738	0.00514942	oocytes
RNF122	2.54506e-07	0.266785	0.333	0.053	0.00520948	oocytes
MT-ND5	2.56313e-07	-0.965805	0.611	0.961	0.00524647	oocytes
PTMS	2.56461e-07	-1.10048	0.389	0.842	0.0052495	oocytes
POLR2H	2.61936e-07	0.52732	0.722	0.22	0.00536157	oocytes
DYNC2LI1	2.66007e-07	0.474179	0.667	0.18	0.00544489	oocytes
CYP20A1	2.72985e-07	0.443828	0.611	0.154	0.00558774	oocytes
STK17A	2.77433e-07	0.356446	0.444	0.091	0.00567878	oocytes
RGS2	2.81215e-07	0.640905	0.944	0.438	0.00575619	oocytes
COMMD10	2.81795e-07	0.495642	0.5	0.117	0.00576806	oocytes
EMC6	2.81959e-07	0.673482	0.611	0.185	0.00577141	oocytes
GABARAPL2	2.8213e-07	0.762022	1	0.671	0.00577492	oocytes
PFDN5	2.84883e-07	-0.636785	1	0.996	0.00583127	oocytes
PQLC3	2.86006e-07	0.465551	0.667	0.187	0.00585425	oocytes
MCAT	2.94069e-07	0.284343	0.389	0.07	0.0060193	oocytes
COMMD7	3.06887e-07	0.703877	0.667	0.226	0.00628168	oocytes
RAB1A	3.1585e-07	0.677604	0.889	0.432	0.00646513	oocytes
DDX1	3.17376e-07	0.981074	0.722	0.291	0.00649636	oocytes
ADIPOR1	3.19752e-07	0.493255	0.611	0.169	0.006545	oocytes
LRRC27	3.22809e-07	0.273085	0.278	0.04	0.00660758	oocytes
RPL6	3.2296e-07	-0.483858	1	1	0.00661067	oocytes
CCDC124	3.32856e-07	0.557471	0.778	0.277	0.00681323	oocytes
STX18	3.36231e-07	0.338539	0.444	0.09	0.00688232	oocytes
NDUFA7.1	3.37827e-07	0.311916	0.5	0.108	0.00691497	oocytes
B3GALNT2	3.4169e-07	0.327852	0.5	0.108	0.00699406	oocytes
UBE2J2	3.46641e-07	0.424966	0.611	0.161	0.0070954	oocytes
PSMD11	3.51603e-07	0.543945	0.667	0.204	0.00719696	oocytes
RNF8	3.55049e-07	0.44692	0.556	0.132	0.00726749	oocytes
CD63	3.55529e-07	-0.947147	0.5	0.964	0.00727732	oocytes
TRPM7	3.59937e-07	0.269064	0.333	0.055	0.00736756	oocytes
PICK1	3.63332e-07	0.318305	0.389	0.072	0.00743704	oocytes
RPS3A	3.63796e-07	-0.449539	1	1	0.00744655	oocytes
ZNF394	3.64431e-07	0.390816	0.5	0.114	0.00745954	oocytes
LIPT1	3.67625e-07	0.384203	0.389	0.072	0.00752492	oocytes
VEGFB	3.68425e-07	0.322138	0.5	0.109	0.00754129	oocytes
COMMD2	3.70434e-07	0.513796	0.722	0.213	0.00758242	oocytes
LGALS3	3.72405e-07	-1.11078	0.278	0.88	0.00762275	oocytes
BST2	3.72497e-07	-1.02545	0.611	0.974	0.00762464	oocytes
SUMO3	3.72657e-07	0.751454	0.833	0.308	0.00762791	oocytes
CENPV	3.7444e-07	0.39704	0.556	0.127	0.00766442	oocytes
EIF1AD	3.75761e-07	0.319673	0.278	0.041	0.00769145	oocytes
OAZ1	3.77431e-07	0.590815	1	0.892	0.00772564	oocytes
RP11-345J4.5	3.79523e-07	0.452874	0.5	0.117	0.00776846	oocytes
NSRP1	3.83622e-07	0.602706	0.833	0.308	0.00785236	oocytes
SMAD2	3.89801e-07	0.542662	0.556	0.141	0.00797884	oocytes
MRPL35	3.90456e-07	0.334786	0.389	0.071	0.00799224	oocytes
RPL36AL	3.91288e-07	-0.728071	1	0.99	0.00800928	oocytes
SNW1	4.03223e-07	0.728049	0.833	0.317	0.00825357	oocytes
ZDHHC3	4.06277e-07	0.45577	0.5	0.113	0.00831608	oocytes
MRPS5	4.13024e-07	0.70507	0.722	0.26	0.00845419	oocytes
MLF1	4.20657e-07	0.63465	0.611	0.179	0.00861042	oocytes
COPS4	4.23813e-07	0.868869	0.611	0.219	0.00867504	oocytes
TPT1	4.25336e-07	-0.493471	1	1	0.0087062	oocytes
MORF4L1	4.29667e-07	0.688904	0.944	0.849	0.00879485	oocytes
MT-CYB	4.35335e-07	-0.985557	0.722	1	0.00891087	oocytes
EBP	4.45077e-07	0.511687	0.556	0.143	0.00911029	oocytes
PEX2	4.479e-07	0.431141	0.556	0.139	0.00916807	oocytes
LYRM5	4.56827e-07	0.601049	0.667	0.194	0.00935079	oocytes
SNRPE	4.77558e-07	0.653458	1	0.777	0.00977513	oocytes
NME1	4.86236e-07	0.514291	0.667	0.204	0.00995277	oocytes
ZFP36	4.91152e-07	-1.16566	0.611	0.953	0.0100534	oocytes
GRHPR	5.04145e-07	0.551724	0.889	0.361	0.0103193	oocytes
RPL9	5.06433e-07	-0.541358	1	1	0.0103662	oocytes
FTH1	5.07143e-07	-0.490836	1	1	0.0103807	oocytes
NAE1	5.10757e-07	0.661605	0.667	0.223	0.0104547	oocytes
GPKOW	5.17937e-07	0.293749	0.389	0.073	0.0106017	oocytes
TIMP1	5.28748e-07	-1.11485	0.444	0.939	0.0108229	oocytes
ZC3H8	5.31329e-07	0.304134	0.556	0.128	0.0108758	oocytes
PSMA7	5.35362e-07	0.918908	1	0.721	0.0109583	oocytes
CIRBP	5.35475e-07	-0.683102	1	0.989	0.0109606	oocytes
CDS2	5.49069e-07	0.35045	0.5	0.111	0.0112389	oocytes
PIN1	5.64062e-07	0.812709	0.833	0.352	0.0115458	oocytes
SPCS1	5.69199e-07	0.841045	0.889	0.623	0.0116509	oocytes
RPL12	5.8204e-07	-0.5015	1	1	0.0119138	oocytes
NSL1	5.94692e-07	0.414319	0.667	0.186	0.0121727	oocytes
GEMIN6	6.09824e-07	0.302936	0.444	0.093	0.0124825	oocytes
CNOT2	6.10914e-07	0.425325	0.611	0.166	0.0125048	oocytes
NASP	6.1473e-07	0.766317	0.833	0.369	0.0125829	oocytes
RRAGB	6.21025e-07	0.4026	0.444	0.097	0.0127118	oocytes
RPL10	6.46023e-07	-0.573358	1	1	0.0132235	oocytes
ZCCHC7	6.51388e-07	0.505953	0.611	0.169	0.0133333	oocytes
HMOX2	6.75277e-07	0.554187	0.556	0.155	0.0138222	oocytes
HNRNPF	6.86589e-07	0.695745	0.889	0.435	0.0140538	oocytes
TRAFD1	7.09367e-07	0.25057	0.278	0.042	0.01452	oocytes
ATP5H	7.19303e-07	0.591274	0.944	0.569	0.0147234	oocytes
RPS12	7.21606e-07	-0.553537	1	1	0.0147705	oocytes
CLTA	7.30087e-07	0.89075	0.944	0.79	0.0149442	oocytes
FKBP4	7.60807e-07	0.557836	0.722	0.232	0.015573	oocytes
TIAL1	7.61715e-07	0.318046	0.611	0.155	0.0155915	oocytes
FBXO22	7.67178e-07	0.272025	0.333	0.057	0.0157034	oocytes
LSM6	7.75344e-07	0.917335	0.667	0.283	0.0158705	oocytes
YWHAB	7.86235e-07	0.756888	0.889	0.496	0.0160935	oocytes
TMEM50B	7.86857e-07	0.701143	0.722	0.306	0.0161062	oocytes
NPHP1	8.24309e-07	0.328526	0.333	0.059	0.0168728	oocytes
POLDIP2	8.24597e-07	0.498257	0.611	0.174	0.0168787	oocytes
CCZ1B	8.24684e-07	0.280212	0.389	0.075	0.0168805	oocytes
PHKG2	8.29744e-07	0.328508	0.333	0.059	0.016984	oocytes
RPS8	8.32865e-07	-0.58303	1	1	0.0170479	oocytes
SNRNP40	8.63204e-07	0.420547	0.611	0.167	0.0176689	oocytes
MRPL18	8.72449e-07	0.657575	0.833	0.407	0.0178582	oocytes
RPS4X	9.14513e-07	-0.5602	1	1	0.0187192	oocytes
DCN	9.40538e-07	-1.13081	0.722	0.944	0.0192519	oocytes
MVP	1.02641e-06	0.671255	0.611	0.194	0.0210097	oocytes
AASDHPPT	1.11376e-06	0.254713	0.5	0.112	0.0227976	oocytes
TSPAN9	1.13942e-06	0.388723	0.5	0.115	0.0233227	oocytes
NELFE	1.15088e-06	0.609932	0.778	0.307	0.0235573	oocytes
MGST2	1.17617e-06	0.680405	0.667	0.242	0.0240751	oocytes
MMP23B	1.19162e-06	0.780159	0.833	0.432	0.0243913	oocytes
TMEM256	1.26075e-06	0.707059	0.944	0.498	0.0258064	oocytes
ALDH1L1	1.27286e-06	0.304172	0.389	0.076	0.0260541	oocytes
IGFBP5	1.28323e-06	-1.08315	0.611	0.934	0.0262664	oocytes
FAM96B	1.3012e-06	0.632992	0.944	0.488	0.0266343	oocytes
NAA20	1.30753e-06	0.664573	0.722	0.287	0.0267637	oocytes
OTUB1	1.31576e-06	0.452972	0.667	0.203	0.0269323	oocytes
NOSIP	1.32507e-06	0.618924	0.778	0.34	0.0271228	oocytes
BCKDK	1.34383e-06	0.326941	0.667	0.18	0.0275068	oocytes
VTI1B	1.34443e-06	0.581564	0.667	0.214	0.0275192	oocytes
TSTA3	1.35663e-06	0.368052	0.5	0.121	0.0277689	oocytes
GNG5	1.39385e-06	0.780904	0.944	0.582	0.0285308	oocytes
TCTEX1D2	1.40826e-06	0.262115	0.444	0.094	0.0288256	oocytes
MRPS22	1.42943e-06	0.565882	0.556	0.157	0.029259	oocytes
ISCA2	1.45012e-06	0.45922	0.611	0.176	0.0296826	oocytes
HSP90AA1	1.45815e-06	0.902763	1	0.981	0.0298468	oocytes
SYVN1	1.47869e-06	0.255749	0.278	0.044	0.0302672	oocytes
ATPAF2	1.48093e-06	0.250868	0.333	0.059	0.0303132	oocytes
CSRP2	1.51027e-06	0.52302	0.556	0.148	0.0309137	oocytes
LAGE3	1.51554e-06	0.498418	0.778	0.255	0.0310216	oocytes
RPL5	1.61615e-06	-0.44685	1	1	0.033081	oocytes
SLC25A6	1.65212e-06	-0.718654	0.944	0.979	0.0338173	oocytes
RPA2	1.6913e-06	0.820846	0.667	0.264	0.0346193	oocytes
LGALS1	1.69573e-06	-0.885962	0.833	0.994	0.0347098	oocytes
SDAD1	1.72991e-06	0.431104	0.556	0.147	0.0354096	oocytes
SSSCA1	1.74448e-06	0.357813	0.611	0.166	0.0357077	oocytes
MCM5	1.76491e-06	0.524656	0.444	0.106	0.0361259	oocytes
DAAM1	1.81769e-06	0.622306	0.611	0.193	0.0372063	oocytes
ADK	1.83657e-06	0.255868	0.333	0.06	0.0375927	oocytes
CDK11A	1.86504e-06	0.600362	0.556	0.162	0.0381754	oocytes
FABP5	1.88669e-06	0.266967	0.556	0.138	0.0386187	oocytes
SIAH1	1.92963e-06	0.34449	0.5	0.121	0.0394977	oocytes
RPL36	1.93923e-06	0.39362	1	1	0.0396941	oocytes
SRP19	1.98793e-06	0.319339	0.556	0.14	0.040691	oocytes
IDH3A	2.00716e-06	0.281478	0.333	0.061	0.0410845	oocytes
HIRIP3	2.01479e-06	0.345482	0.5	0.121	0.0412408	oocytes
MORN2	2.04067e-06	0.448018	0.667	0.208	0.0417705	oocytes
ACBD3	2.05699e-06	0.326006	0.444	0.099	0.0421046	oocytes
AATF	2.05783e-06	0.470349	0.611	0.175	0.0421217	oocytes
RTN3	2.11487e-06	0.589851	0.722	0.26	0.0432893	oocytes
RBM14	2.13428e-06	0.320893	0.444	0.099	0.0436865	oocytes
ASNA1	2.1818e-06	0.703813	0.722	0.279	0.0446592	oocytes
HARS	2.19718e-06	0.407766	0.611	0.174	0.0449741	oocytes
DUSP1	2.20856e-06	-1.35083	0.444	0.873	0.045207	oocytes
ZC3H14	2.22786e-06	0.40086	0.444	0.105	0.0456021	oocytes
ERAL1	2.24877e-06	0.407761	0.444	0.1	0.0460301	oocytes
SNX6	2.26106e-06	0.560234	0.722	0.259	0.0462817	oocytes
ANAPC2	2.31734e-06	0.304253	0.333	0.062	0.0474336	oocytes
WDR33	2.34191e-06	0.618499	0.722	0.257	0.0479366	oocytes
TARSL2	2.35283e-06	0.377817	0.5	0.125	0.0481601	oocytes
LRRC16A	2.35472e-06	0.431137	0.333	0.063	0.0481988	oocytes
MRPS18A	2.3891e-06	0.309002	0.556	0.138	0.0489026	oocytes
ZNF408	2.41802e-06	0.284433	0.222	0.03	0.0494944	oocytes
CINP	2.45642e-06	0.562002	0.5	0.135	0.0502805	oocytes
LSM3	2.45833e-06	0.862347	0.889	0.545	0.0503195	oocytes
HNRNPA1	2.47839e-06	-0.722149	1	0.996	0.0507301	oocytes
EIF5B	2.5069e-06	0.843831	0.833	0.45	0.0513138	oocytes
COX6A1	2.56014e-06	0.751597	0.944	0.73	0.0524035	oocytes
SC5D	2.56922e-06	0.329559	0.389	0.081	0.0525893	oocytes
CCDC106	2.61363e-06	0.256086	0.333	0.061	0.0534983	oocytes
SEPT8	2.63296e-06	0.302697	0.278	0.046	0.0538941	oocytes
EGR1	2.71588e-06	-0.900424	0.5	0.929	0.0555914	oocytes
XAB2	2.73413e-06	0.58512	0.556	0.172	0.055965	oocytes
ZRSR2	2.82969e-06	0.335183	0.5	0.121	0.0579209	oocytes
CCDC23	2.87572e-06	0.542665	0.778	0.301	0.0588631	oocytes
EIF5	2.87932e-06	0.786753	0.833	0.412	0.0589368	oocytes
PIGP	2.90109e-06	0.639312	0.667	0.258	0.0593825	oocytes
SNRPD1	2.91003e-06	0.761078	0.889	0.479	0.0595654	oocytes
DHRS7B	3.09612e-06	0.324051	0.444	0.101	0.0633745	oocytes
PFN1	3.1281e-06	0.801297	0.889	0.745	0.0640292	oocytes
CPNE1	3.15771e-06	0.5831	0.778	0.27	0.0646351	oocytes
RNMT	3.15842e-06	0.687518	0.778	0.324	0.0646497	oocytes
TXN2	3.2038e-06	0.71927	0.833	0.424	0.0655786	oocytes
DMD	3.22145e-06	0.441365	0.5	0.127	0.0659398	oocytes
SERPING1	3.25941e-06	-0.967332	0.444	0.792	0.0667169	oocytes
DCTPP1	3.26245e-06	0.401956	0.5	0.13	0.0667791	oocytes
NR4A1	3.4108e-06	-1.00333	0.556	0.888	0.0698156	oocytes
IQGAP2	3.42551e-06	0.287794	0.278	0.045	0.0701168	oocytes
ATP5B	3.44202e-06	0.704434	0.889	0.616	0.0704547	oocytes
CCDC50	3.44934e-06	0.591394	0.667	0.247	0.0706045	oocytes
PDCL3	3.47117e-06	0.515232	0.611	0.192	0.0710515	oocytes
YPEL2	3.48254e-06	0.301471	0.389	0.083	0.0712841	oocytes
BCAS2	3.54387e-06	0.869703	0.722	0.368	0.0725394	oocytes
ACO2	3.54421e-06	0.407418	0.5	0.131	0.0725465	oocytes
ASCC3	3.57379e-06	0.294319	0.333	0.064	0.0731519	oocytes
UBE2E1	3.59863e-06	0.613196	0.667	0.247	0.0736603	oocytes
NOB1	3.65064e-06	0.700923	0.722	0.34	0.0747249	oocytes
GDI1	3.71183e-06	0.567606	0.611	0.205	0.0759774	oocytes
MRPL44	3.77042e-06	0.504585	0.444	0.112	0.0771768	oocytes
SNX2	3.77395e-06	0.529839	0.778	0.316	0.0772489	oocytes
DYNC2H1	3.85091e-06	0.293678	0.389	0.082	0.0788243	oocytes
ACAT2	3.92227e-06	0.405719	0.556	0.155	0.0802849	oocytes
MPHOSPH10	3.96343e-06	0.398074	0.667	0.2	0.0811275	oocytes
CARS	4.04751e-06	0.30317	0.278	0.048	0.0828484	oocytes
NDRG2	4.05159e-06	-0.987705	0.278	0.75	0.0829321	oocytes
PRPS1	4.05261e-06	0.250514	0.444	0.099	0.0829529	oocytes
SH3BGRL	4.08663e-06	-0.96934	0.056	0.64	0.0836493	oocytes
BCCIP	4.13071e-06	0.360004	0.556	0.15	0.0845516	oocytes
NGDN	4.13394e-06	0.532642	0.611	0.193	0.0846175	oocytes
C19orf24	4.22541e-06	0.655532	0.611	0.205	0.0864898	oocytes
SEPP1	4.23886e-06	-0.990905	0.278	0.824	0.0867653	oocytes
MRPL2	4.24957e-06	0.403722	0.722	0.235	0.0869845	oocytes
ATG4B	4.27806e-06	0.451529	0.444	0.111	0.0875676	oocytes
RPS23	4.30247e-06	-0.324772	1	1	0.0880673	oocytes
SNHG8	4.32164e-06	-0.899593	0.667	0.88	0.0884595	oocytes
ARRB2	4.33166e-06	0.264914	0.278	0.047	0.0886648	oocytes
XRCC1	4.33172e-06	0.371084	0.444	0.106	0.0886659	oocytes
RBP1	4.58706e-06	-0.89648	0.722	0.969	0.0938925	oocytes
LAPTM4B	4.73489e-06	0.48975	0.667	0.234	0.0969185	oocytes
TMEM41A	4.90159e-06	0.32935	0.5	0.124	0.100331	oocytes
RPL30	5.08781e-06	-0.414677	1	1	0.104142	oocytes
IFITM3	5.09264e-06	-0.975382	0.667	0.958	0.104241	oocytes
ANKRD37	5.10426e-06	0.743542	0.667	0.236	0.104479	oocytes
CDC37L1	5.13677e-06	0.354436	0.556	0.15	0.105145	oocytes
TRAM1	5.17599e-06	0.455219	0.611	0.185	0.105947	oocytes
CLPX	5.24492e-06	0.280454	0.389	0.083	0.107358	oocytes
PXN-AS1	5.27459e-06	0.265884	0.278	0.047	0.107966	oocytes
TRMT13	5.36363e-06	0.26425	0.444	0.102	0.109788	oocytes
CNOT7	5.39024e-06	0.566894	0.611	0.222	0.110333	oocytes
TCEAL4	5.44324e-06	-0.824985	0.833	0.963	0.111418	oocytes
KIAA1143	5.52412e-06	0.435346	0.667	0.199	0.113073	oocytes
GOT2	5.53852e-06	0.337746	0.389	0.085	0.113368	oocytes
RPS18	5.75496e-06	-0.358704	1	1	0.117798	oocytes
NGFRAP1	5.7748e-06	-0.854202	0.556	0.923	0.118204	oocytes
TBPL1	5.8973e-06	0.462615	0.444	0.111	0.120712	oocytes
ARHGAP10	5.9071e-06	0.569014	0.611	0.19	0.120912	oocytes
NDUFV2	5.97161e-06	0.713422	0.778	0.421	0.122233	oocytes
SLC39A10	5.9789e-06	0.368762	0.444	0.108	0.122382	oocytes
HMGN5	6.24542e-06	0.363167	0.611	0.178	0.127838	oocytes
CSNK2B	6.3035e-06	0.742626	0.944	0.603	0.129026	oocytes
INTS10	6.34498e-06	0.294236	0.556	0.147	0.129875	oocytes
EBNA1BP2	6.36362e-06	0.300949	0.667	0.191	0.130257	oocytes
CXorf56	6.45966e-06	0.331784	0.333	0.066	0.132223	oocytes
C19orf53	6.46275e-06	0.501409	1	0.711	0.132286	oocytes
LRRC59	6.6461e-06	0.594724	0.389	0.097	0.136039	oocytes
NSUN6	6.71802e-06	0.371478	0.5	0.126	0.137511	oocytes
CCDC93	6.76856e-06	0.310058	0.333	0.067	0.138546	oocytes
TFG	6.77228e-06	0.521706	0.722	0.267	0.138622	oocytes
RANBP1	6.89549e-06	0.849668	0.833	0.523	0.141144	oocytes
FOSB	7.06644e-06	-0.930713	0.667	0.883	0.144643	oocytes
ACD	7.11678e-06	0.410475	0.5	0.135	0.145673	oocytes
DTD1	7.1205e-06	0.403596	0.556	0.154	0.145749	oocytes
ZFAS1	7.26944e-06	-0.707334	0.778	0.961	0.148798	oocytes
PAIP2	7.33039e-06	0.882582	0.889	0.577	0.150046	oocytes
POMP	7.36412e-06	0.778943	0.833	0.571	0.150736	oocytes
APOE	7.48803e-06	-1.38455	0.444	0.819	0.153273	oocytes
GLCCI1	7.50784e-06	0.250487	0.278	0.048	0.153678	oocytes
SSRP1	7.51161e-06	0.512719	0.611	0.213	0.153755	oocytes
RHEB	7.57098e-06	0.582922	0.833	0.492	0.15497	oocytes
SNRPA1	7.65871e-06	0.439	0.5	0.143	0.156766	oocytes
FLYWCH1	7.72635e-06	0.282298	0.278	0.049	0.158151	oocytes
RPL37A	7.73567e-06	-0.349516	1	1	0.158341	oocytes
COA1	7.74676e-06	0.62282	0.556	0.172	0.158568	oocytes
GLRX3	7.78675e-06	0.789652	0.556	0.198	0.159387	oocytes
FAM103A1	7.82501e-06	0.580354	0.611	0.203	0.16017	oocytes
TMEM150A	7.92153e-06	0.26489	0.389	0.085	0.162146	oocytes
RPL10A	8.04411e-06	-0.46609	1	1	0.164655	oocytes
PFDN1	8.10165e-06	0.697323	0.778	0.326	0.165833	oocytes
CD9	8.19464e-06	0.426813	0.667	0.204	0.167736	oocytes
SHOC2	8.26176e-06	0.455977	0.611	0.187	0.16911	oocytes
RDX	8.29081e-06	0.658782	0.944	0.577	0.169705	oocytes
PABPC4	8.38e-06	0.408482	0.667	0.208	0.17153	oocytes
CAST	8.50549e-06	0.551265	0.833	0.391	0.174099	oocytes
NOL10	8.60028e-06	0.291792	0.389	0.086	0.176039	oocytes
PPM1G	8.67253e-06	0.556505	0.611	0.217	0.177518	oocytes
RPL14	8.73341e-06	-0.386814	1	1	0.178764	oocytes
EPHX1	8.77603e-06	0.628701	1	0.722	0.179636	oocytes
MRPL3	8.80464e-06	0.608539	0.667	0.277	0.180222	oocytes
ARF5	8.88278e-06	0.716118	0.722	0.332	0.181822	oocytes
DHRSX	8.99744e-06	0.498526	0.444	0.116	0.184169	oocytes
C14orf2	9.13696e-06	0.799072	0.944	0.802	0.187024	oocytes
ZNF277	9.50892e-06	0.256438	0.5	0.126	0.194638	oocytes
RPS14	9.83661e-06	-0.380094	1	1	0.201346	oocytes
DNM1L	9.94972e-06	0.471856	0.444	0.116	0.203661	oocytes
COPS5	1.0074e-05	0.36764	0.667	0.212	0.206205	oocytes
MCRS1	1.01676e-05	0.277522	0.444	0.106	0.20812	oocytes
C20orf96	1.03282e-05	0.274296	0.389	0.087	0.211408	oocytes
USP3	1.03865e-05	0.280613	0.389	0.087	0.212602	oocytes
ACOT13	1.04439e-05	0.257096	0.444	0.106	0.213776	oocytes
APOPT1	1.04694e-05	0.529435	0.722	0.259	0.214297	oocytes
RPS15	1.04815e-05	-0.313627	1	1	0.214547	oocytes
PDPN	1.0531e-05	0.334477	0.611	0.179	0.215558	oocytes
GSTP1	1.05412e-05	-0.728472	0.556	0.9	0.215768	oocytes
RAB20	1.07313e-05	0.371335	0.444	0.109	0.219659	oocytes
GNG11	1.10299e-05	-0.971495	0.222	0.74	0.225772	oocytes
NPM1	1.11426e-05	-0.519079	1	0.996	0.228078	oocytes
MED19	1.11774e-05	0.632402	0.5	0.161	0.22879	oocytes
PSMD7	1.11859e-05	0.377718	0.611	0.185	0.228963	oocytes
NHP2	1.12609e-05	0.613173	0.944	0.529	0.230499	oocytes
LSM5	1.1315e-05	0.649702	0.833	0.431	0.231606	oocytes
TMEM14A	1.15832e-05	0.667061	0.722	0.321	0.237097	oocytes
AGFG2	1.16584e-05	0.316863	0.278	0.049	0.238635	oocytes
PA2G4	1.17448e-05	0.604274	0.944	0.56	0.240404	oocytes
TSN	1.19013e-05	0.393002	0.5	0.141	0.243607	oocytes
RAD1	1.22296e-05	0.540845	0.389	0.1	0.250327	oocytes
PGM3	1.24649e-05	0.258215	0.389	0.087	0.255144	oocytes
C1D	1.26572e-05	0.542209	0.667	0.246	0.259081	oocytes
GTF3A	1.27043e-05	0.426124	0.667	0.219	0.260043	oocytes
[truncated: 4,456 more rows]

## Sheet: ddx4
Supplementary Data 1. Cell Ranger metrics and gene expression analysis of unsorted ovarian cortex cells.
Unsorted dataset; FindMarkers of *ddx4 vs. All other clusters						ddx4* vs. All Clusters
gene	p_val	avg_logFC	pct.1	pct.2	p_val_adj	pct.1-pct.2
DDX4	0	0.986721	1	0.001	0	0.999
LINC00969	3.14794e-05	0.56355	0.733	0.287	0.644351	0.446
PPP1R2	0.000629467	0.338013	0.667	0.251	1	0.416
PDLIM3	0.000231989	0.433566	0.667	0.254	1	0.413
MDM4	0.000171288	0.400822	0.6	0.207	1	0.393
THBS2	1.7842e-08	0.463318	0.467	0.079	0.000365208	0.388
SFRP4	0.00149899	0.491942	0.667	0.29	1	0.377
RPS17	4.06323e-07	0.442341	0.467	0.092	0.00831703	0.375
ZBED6	2.41528e-05	0.474308	0.467	0.12	0.494384	0.347
ALDOC	0.000350581	0.312457	0.467	0.137	1	0.33
WDR70	0.000219022	0.375592	0.467	0.139	1	0.328
IDS	0.00375332	0.319796	0.6	0.273	1	0.327
CFLAR	0.00068686	0.328362	0.467	0.151	1	0.316
MX1	0.000708842	0.350748	0.467	0.153	1	0.314
DTD1	0.000816624	0.330856	0.467	0.154	1	0.313
UBE2L6	0.00174274	0.380926	0.533	0.22	1	0.313
LAMB2	0.0042386	0.344993	0.6	0.288	1	0.312
POLR2J3	0.00246312	0.39957	0.533	0.224	1	0.309
ATP5J2	0.00470967	0.452573	0.933	0.624	1	0.309
CLEC11A	0.01119	0.299287	0.667	0.359	1	0.308
ACIN1	0.00109841	0.347912	0.467	0.16	1	0.307
PRPF4B	0.0104826	0.329106	0.667	0.363	1	0.304
AKAP13	0.00249116	0.54712	0.533	0.233	1	0.3
SEC31A	0.00760498	0.313915	0.6	0.302	1	0.298
WAC	0.00429313	0.401179	0.533	0.236	1	0.297
GNB5	0.00246612	0.428618	0.467	0.175	1	0.292
SYVN1	4.14452e-08	0.334314	0.333	0.044	0.000848342	0.289
AAMDC	0.0231698	0.301654	0.667	0.379	1	0.288
STX6	1.40982e-07	0.294513	0.333	0.046	0.00288575	0.287
NSD1	0.00683167	0.251669	0.467	0.182	1	0.285
ANXA4	0.0103975	0.296414	0.533	0.248	1	0.285
FXR1	0.0114075	0.336114	0.667	0.383	1	0.284
SERBP1	0.0129855	0.35126	0.933	0.65	1	0.283
PEG10	0.020154	0.275716	0.6	0.317	1	0.283
PPHLN1	0.00863429	0.311756	0.533	0.252	1	0.281
SMIM10	0.0006636	0.355575	0.4	0.12	1	0.28
GNA12	1.93253e-06	0.396247	0.333	0.055	0.0395569	0.278
ANXA1	0.0207719	0.313319	0.733	0.455	1	0.278
SUPT20H	0.00165139	0.258279	0.4	0.123	1	0.277
RABGAP1	0.00725366	0.323089	0.467	0.19	1	0.277
LAMTOR4	0.012592	0.282161	0.933	0.656	1	0.277
S100A11	0.0483432	0.448901	0.867	0.59	1	0.277
RALBP1	0.0199341	0.29905	0.6	0.324	1	0.276
ATRX	0.0427615	0.277789	0.667	0.394	1	0.273
BET1	0.00831825	0.269083	0.467	0.195	1	0.272
HEBP1	0.0320684	0.292608	0.667	0.396	1	0.271
CYBA	0.0133968	0.468523	0.533	0.265	1	0.268
UBE2V2	0.021945	0.261939	0.533	0.266	1	0.267
TIMM8B	0.0199971	0.308368	0.6	0.333	1	0.267
SLC40A1	0.0288797	0.288665	0.6	0.333	1	0.267
MRPL21	0.0494977	0.258486	0.6	0.333	1	0.267
CKLF	0.00527718	0.496453	0.467	0.201	1	0.266
RNF126	0.00207431	0.340119	0.4	0.136	1	0.264
RAB8A	0.00990052	0.299808	0.467	0.203	1	0.264
ZBTB43	8.57015e-05	0.273655	0.333	0.07	1	0.263
TPRA1	0.00364971	0.265974	0.4	0.137	1	0.263
SUN2	0.00296464	0.30599	0.4	0.138	1	0.262
ZMAT2	0.0130032	0.367438	0.533	0.271	1	0.262
AHNAK	0.0280591	0.354098	0.667	0.405	1	0.262
TNFRSF14	9.75106e-05	0.298898	0.333	0.072	1	0.261
UFD1L	0.00882181	0.325723	0.467	0.207	1	0.26
SSR1	0.0136309	0.261636	0.467	0.207	1	0.26
KIF22	0.0170311	0.26325	0.467	0.208	1	0.259
S100A16	0.0122417	0.411195	0.6	0.342	1	0.258
RBM39	0.00191403	0.475877	1	0.744	1	0.256
COPS5	0.0176536	0.370371	0.467	0.212	1	0.255
PFN1	0.0289411	0.443889	1	0.745	1	0.255
LRIF1	0.00023771	0.363872	0.333	0.079	1	0.254
CCL26	0.000341201	0.442419	0.333	0.081	1	0.252
TBL1XR1	0.00317636	0.431481	0.4	0.148	1	0.252
IFITM1	0.0290124	0.33031	0.8	0.548	1	0.252
PSMB9	0.00360461	0.371564	0.4	0.149	1	0.251
UNC45A	0.00324554	0.421389	0.4	0.151	1	0.249
EXOSC10	0.000596406	0.260131	0.333	0.084	1	0.249
ATF6B	0.0586026	0.277764	0.6	0.351	1	0.249
ACTA2	0.183862	0.277565	0.933	0.684	1	0.249
MBIP	0.00772183	0.284305	0.4	0.155	1	0.245
LTBP3	0.0192087	0.370882	0.467	0.222	1	0.245
PPP2CB	0.0302911	0.284187	0.6	0.355	1	0.245
FAM96B	0.0465714	0.318477	0.733	0.489	1	0.244
PCNA	0.0051988	0.471033	0.4	0.158	1	0.242
SIAH2	0.00706681	0.390767	0.4	0.158	1	0.242
COMTD1	0.00163796	0.337097	0.333	0.095	1	0.238
TAF3	0.0130527	0.270379	0.4	0.162	1	0.238
MRPL28	0.0178996	0.352668	0.467	0.229	1	0.238
PPIP5K2	0.00192218	0.285554	0.333	0.097	1	0.236
ATP5S	0.00223443	0.260854	0.333	0.097	1	0.236
HSDL2	0.0234461	0.315153	0.467	0.231	1	0.236
PPTC7	3.10345e-07	0.270365	0.267	0.032	0.00635245	0.235
VPS37A	0.00180388	0.338037	0.333	0.098	1	0.235
XRRA1	0.00258256	0.258378	0.333	0.098	1	0.235
MRPL43	0.0634474	0.255503	0.667	0.433	1	0.234
HAGH	0.0126634	0.327779	0.4	0.166	1	0.234
TRIOBP	0.00147091	0.372011	0.333	0.1	1	0.233
COL6A3	0.0504099	0.335685	0.6	0.367	1	0.233
FKBP9	0.00263887	0.274791	0.333	0.101	1	0.232
CDKN1B	0.0161793	0.324733	0.4	0.169	1	0.231
COX7A1	0.0179883	0.492402	0.6	0.369	1	0.231
PSMA4	0.0717614	0.302157	0.733	0.502	1	0.231
S100A4	0.00339568	0.751682	0.333	0.104	1	0.229
NPEPPS	0.0120141	0.352378	0.4	0.171	1	0.229
PLEKHH2	0.0175967	0.312544	0.4	0.172	1	0.228
FBXO33	3.93669e-06	0.345283	0.267	0.039	0.0805801	0.228
XRCC1	0.00393183	0.285519	0.333	0.106	1	0.227
STX4	0.011372	0.387319	0.4	0.173	1	0.227
TAP2.1	5.69933e-06	0.33834	0.267	0.04	0.11666	0.227
ADAMTS6	7.79198e-06	0.280581	0.267	0.04	0.159494	0.227
PTPN23	9.19583e-06	0.282816	0.267	0.041	0.188229	0.226
CD59	0.0484082	0.363476	0.8	0.577	1	0.223
MTERFD3	0.00464526	0.306804	0.333	0.11	1	0.223
MGP	0.0518202	0.482319	0.8	0.58	1	0.22
VPS36	0.0202016	0.342715	0.4	0.181	1	0.219
RSU1	0.0466868	0.290431	0.467	0.248	1	0.219
GNG5	0.0342987	0.276771	0.8	0.582	1	0.218
IFI44L	0.0175666	0.424026	0.4	0.182	1	0.218
DNAL1	0.000116754	0.340401	0.267	0.05	1	0.217
IGF2BP2	0.000134723	0.293525	0.267	0.05	1	0.217
DDX52	0.00726163	0.281004	0.333	0.116	1	0.217
RAD23B	0.017631	0.387371	0.4	0.183	1	0.217
JTB	0.0259748	0.322441	0.733	0.516	1	0.217
CEP112	0.000136506	0.304691	0.267	0.051	1	0.216
ACP5	0.00921561	0.266383	0.333	0.117	1	0.216
CHD1	0.040881	0.482316	0.4	0.185	1	0.215
SLC25A46	0.000178172	0.293675	0.267	0.053	1	0.214
MTHFD1L	0.00927285	0.277022	0.333	0.12	1	0.213
KANK2	0.0273033	0.329972	0.6	0.387	1	0.213
C16orf52	0.000335388	0.263649	0.267	0.055	1	0.212
ARFIP2	0.00785256	0.333374	0.333	0.122	1	0.211
PAPD5	0.000534312	0.278493	0.267	0.059	1	0.208
RNMT	0.0374235	0.314598	0.533	0.325	1	0.208
TAGLN2	0.106932	0.272367	0.667	0.459	1	0.208
RPA3-AS1	0.000681883	0.252694	0.267	0.06	1	0.207
CHMP4A	0.0355494	0.322549	0.533	0.326	1	0.207
ATF4	0.0342474	0.297614	0.867	0.661	1	0.206
NHP2	0.100327	0.34545	0.733	0.529	1	0.204
ITGB3BP	0.0311846	0.29772	0.4	0.197	1	0.203
CPNE3	0.031979	0.317995	0.533	0.33	1	0.203
ILVBL	0.0149071	0.280664	0.333	0.131	1	0.202
MYH9	0.0795363	0.257679	0.467	0.266	1	0.201
FUZ	0.0126679	0.38059	0.333	0.133	1	0.2
MPG	0.0742647	0.288705	0.467	0.267	1	0.2
SMC1A	0.0216067	0.44399	0.333	0.135	1	0.198
BOLA3	0.0285881	0.252413	0.333	0.135	1	0.198
FDPS	0.0300008	0.439942	0.533	0.335	1	0.198
C9orf142	0.0739277	0.259862	0.4	0.202	1	0.198
ERLEC1	0.0859668	0.312202	0.467	0.269	1	0.198
ATP5D	0.0528097	0.263486	0.933	0.736	1	0.197
DNAJB14	0.0272927	0.285735	0.333	0.136	1	0.197
MIER1	0.0592138	0.282632	0.4	0.205	1	0.195
PPP1R18	0.00317689	0.265735	0.267	0.072	1	0.195
PABPN1	0.107139	0.287827	0.467	0.272	1	0.195
DYNLT1	0.0353219	0.328601	0.733	0.538	1	0.195
IPO9	0.00321246	0.283573	0.267	0.073	1	0.194
ATP2B1	0.0236558	0.256557	0.333	0.139	1	0.194
ZCCHC9	0.0391388	0.27262	0.333	0.139	1	0.194
CENPC	0.0479367	0.386826	0.4	0.207	1	0.193
KCNQ1OT1	0.0909479	0.295476	0.533	0.34	1	0.193
PABPC4	0.0578618	0.302283	0.4	0.208	1	0.192
IMPA2	0.00449233	0.325367	0.267	0.075	1	0.192
PTN	0.0564572	0.327911	0.4	0.209	1	0.191
PRTFDC1	0.00531436	0.267204	0.267	0.077	1	0.19
MAP4K5	0.0761953	0.266344	0.4	0.211	1	0.189
CDC5L	0.0986395	0.261788	0.467	0.278	1	0.189
GSAP	2.507e-11	0.307912	0.2	0.012	5.13158e-07	0.188
MT1M	0.0389	0.325423	0.333	0.146	1	0.187
SSRP1	0.0708126	0.300256	0.4	0.213	1	0.187
ARHGDIB	0.00897011	0.32512	0.267	0.08	1	0.187
ZFC3H1	0.0309412	0.279956	0.333	0.147	1	0.186
ABCC3	1.92741e-09	0.263669	0.2	0.014	3.94521e-05	0.186
CD44	0.00895687	0.288226	0.267	0.081	1	0.186
PPAP2B	0.0794452	0.293896	0.467	0.281	1	0.186
CSNK1D	0.0320859	0.267703	0.333	0.148	1	0.185
APEH	0.0069036	0.289259	0.267	0.082	1	0.185
NDUFB11	0.0142369	0.393406	0.733	0.549	1	0.184
DNAJC17	0.00947247	0.322367	0.267	0.084	1	0.183
TPPP3	0.00983317	0.263102	0.267	0.084	1	0.183
ITGAE	0.0378419	0.250053	0.333	0.151	1	0.182
H2AFZ	0.455694	0.251384	0.933	0.753	1	0.18
SUGP2	0.0154687	0.279835	0.267	0.087	1	0.18
VSTM4	0.039345	0.258631	0.333	0.153	1	0.18
ADCY7	9.55562e-07	0.266207	0.2	0.021	0.0195594	0.179
UBE2W	0.0097759	0.317158	0.267	0.089	1	0.178
NCOA4	0.0142118	0.260928	0.267	0.089	1	0.178
COL14A1	0.0415104	0.310437	0.333	0.155	1	0.178
NDUFC2	0.128603	0.294461	0.8	0.624	1	0.176
CTDSPL	0.016471	0.333943	0.267	0.091	1	0.176
ATP1B3	0.0382753	0.395083	0.467	0.292	1	0.175
MRPS26	0.127124	0.276715	0.533	0.358	1	0.175
PARVB	0.0165585	0.252695	0.267	0.092	1	0.175
RP11-798G7.6	2.79954e-05	0.25992	0.2	0.026	0.573037	0.174
NARG2	0.0142894	0.356602	0.267	0.093	1	0.174
GEM	0.0150777	0.320976	0.267	0.093	1	0.174
C20orf24	0.0475739	0.271564	0.333	0.161	1	0.172
SMIM11	0.126444	0.251264	0.4	0.229	1	0.171
UQCR11.1	0.0238725	0.34038	0.867	0.697	1	0.17
VPS39	0.000117744	0.270157	0.2	0.03	1	0.17
TMEM141	0.0880538	0.395758	0.467	0.298	1	0.169
CEP290	0.0549124	0.2805	0.333	0.164	1	0.169
XPO1	0.0762709	0.271324	0.333	0.164	1	0.169
LIG1	0.000190143	0.264719	0.2	0.032	1	0.168
MRPL41	0.0654338	0.279094	0.6	0.432	1	0.168
PNN	0.121653	0.258707	0.667	0.5	1	0.167
CXorf23	0.00019981	0.302114	0.2	0.033	1	0.167
FLNA	0.122607	0.306652	0.6	0.433	1	0.167
GPX1	0.0639277	0.379125	0.733	0.567	1	0.166
IGF1	0.0278749	0.284402	0.267	0.101	1	0.166
THBS1	0.0637038	0.303426	0.333	0.167	1	0.166
DUSP11	0.0842265	0.301563	0.333	0.17	1	0.163
PLEKHA4	0.0491978	0.415489	0.333	0.171	1	0.162
PPM1A	0.0451423	0.269786	0.267	0.106	1	0.161
TSC2	0.0335439	0.299684	0.267	0.108	1	0.159
NDUFA3	0.193705	0.344801	0.733	0.575	1	0.158
HLA-C	0.0661359	0.288212	0.933	0.776	1	0.157
ELP5	0.0784479	0.252109	0.333	0.176	1	0.157
SERP1	0.111875	0.256502	0.8	0.643	1	0.157
NINL	0.00255053	0.254706	0.2	0.044	1	0.156
CPSF2	0.00292564	0.257999	0.2	0.044	1	0.156
TMEM109	0.120238	0.309616	0.533	0.377	1	0.156
CAV2	0.123904	0.301058	0.467	0.311	1	0.156
MUM1L1	0.196845	0.255799	0.467	0.311	1	0.156
ANKRD36C	0.10058	0.279594	0.333	0.178	1	0.155
SPRY1	0.0572194	0.314103	0.267	0.115	1	0.152
NBL1	0.114562	0.297051	0.933	0.782	1	0.151
NAMPT	0.0562104	0.399077	0.267	0.117	1	0.15
ASH1L	0.154351	0.4743	0.467	0.317	1	0.15
TYMP	0.00842953	0.528311	0.2	0.051	1	0.149
NET1	0.0576283	0.259838	0.267	0.118	1	0.149
APOLD1	0.00851305	0.348019	0.2	0.052	1	0.148
MPRIP	0.0615646	0.251149	0.267	0.119	1	0.148
RNF213	0.0956304	0.281616	0.333	0.185	1	0.148
SMC4	0.0633232	0.258432	0.267	0.12	1	0.147
TRIM4	0.0830378	0.254256	0.267	0.121	1	0.146
ATAD2	0.0100526	0.299447	0.2	0.055	1	0.145
FES	0.0111755	0.27153	0.2	0.055	1	0.145
NSDHL	0.0125951	0.258471	0.2	0.056	1	0.144
TUBA1B	0.4557	0.330985	0.933	0.789	1	0.144
KPNA5	0.0700792	0.250919	0.267	0.125	1	0.142
POLR2B	0.143236	0.281826	0.333	0.191	1	0.142
KANSL1-AS1	0.0150885	0.340546	0.2	0.059	1	0.141
CDCA4	0.0156663	0.25774	0.2	0.059	1	0.141
AP2S1	0.142792	0.260909	0.533	0.393	1	0.14
APCDD1	0.0224904	0.281037	0.2	0.061	1	0.139
HIPK2	0.0277293	0.254818	0.2	0.062	1	0.138
ADCK3	0.0710356	0.282236	0.267	0.13	1	0.137
MGMT	0.19927	0.259218	0.467	0.33	1	0.137
BAZ1A	0.0789662	0.395915	0.267	0.131	1	0.136
IGFBP6	0.224551	0.455763	0.533	0.397	1	0.136
DCUN1D1	0.0258701	0.257503	0.2	0.065	1	0.135
FAM50A	0.112005	0.304096	0.333	0.2	1	0.133
AKIP1	0.115845	0.263104	0.267	0.134	1	0.133
TMEM70	0.178945	0.285563	0.333	0.2	1	0.133
POLR2M	0.0323029	0.310959	0.2	0.068	1	0.132
IGFBP7	0.107878	0.300037	1	0.868	1	0.132
LYZ	2.25047e-25	1.22544	0.133	0.002	4.60648e-21	0.131
COX14	0.176552	0.261449	0.6	0.469	1	0.131
PDLIM1	0.135367	0.289474	0.267	0.137	1	0.13
NKG7	1.24433e-15	0.498276	0.133	0.004	2.54702e-11	0.129
ANKRD12	0.0534904	0.380446	0.533	0.404	1	0.129
TINAGL1	0.149761	0.264307	0.267	0.139	1	0.128
SERHL2	0.0422207	0.263108	0.2	0.073	1	0.127
CCL5	2.44174e-09	1.21778	0.133	0.007	4.998e-05	0.126
ZNF165	3.55082e-09	0.265998	0.133	0.007	7.26816e-05	0.126
CD52	7.48047e-09	0.517312	0.133	0.007	0.000153118	0.126
TADA3	0.230599	0.257812	0.4	0.274	1	0.126
FGF7	0.142386	0.468785	0.333	0.208	1	0.125
HCST	3.77727e-08	0.371361	0.133	0.008	0.000773168	0.125
BOK	0.0623631	0.266992	0.2	0.076	1	0.124
RBM26	0.13406	0.316131	0.267	0.144	1	0.123
NR2F1	0.186957	0.253869	0.333	0.21	1	0.123
NRGN	0.0579797	0.340485	0.2	0.077	1	0.123
METTL9	0.210069	0.319237	0.467	0.345	1	0.122
DNAJC27	0.07009	0.717297	0.2	0.078	1	0.122
ARID4A	0.192321	0.311778	0.333	0.212	1	0.121
CTGF	0.217264	0.469345	0.333	0.212	1	0.121
SRGN	0.0757893	0.379244	0.2	0.079	1	0.121
SLC38A10	0.0696629	0.308503	0.2	0.08	1	0.12
PIGC	0.266868	0.250476	0.333	0.215	1	0.118
DPP8	0.0638074	0.318281	0.2	0.082	1	0.118
CTSS	0.000297372	0.819628	0.133	0.016	1	0.117
TOX4	0.146453	0.29198	0.4	0.284	1	0.116
KLF2	0.146122	0.284018	0.467	0.353	1	0.114
TRNAU1AP	0.14816	0.265931	0.267	0.154	1	0.113
UCHL1	0.111964	0.404792	0.333	0.221	1	0.112
CXCR4	0.00268376	0.394089	0.133	0.022	1	0.111
AP1S2	0.122228	0.352297	0.2	0.089	1	0.111
DMAP1	0.17392	0.256201	0.267	0.156	1	0.111
NF1	0.107583	0.272903	0.2	0.09	1	0.11
FBXW5	0.131343	0.380351	0.267	0.157	1	0.11
MT2A	0.0746522	1.32606	0.733	0.623	1	0.11
HIST1H4C	0.30114	0.36745	0.6	0.491	1	0.109
RRAD	0.138954	0.286047	0.2	0.092	1	0.108
C1orf27	0.116977	0.309233	0.2	0.093	1	0.107
MAOA	0.143328	0.416448	0.267	0.16	1	0.107
CCNL1	0.340539	0.251752	0.733	0.626	1	0.107
ATP1A1	0.216207	0.261369	0.4	0.294	1	0.106
SPON2	0.204925	0.265793	0.267	0.162	1	0.105
S100A10	0.0921284	0.272354	0.933	0.831	1	0.102
GNAS	0.142861	0.309239	0.667	0.565	1	0.102
PLEKHA5	0.163911	0.251155	0.4	0.298	1	0.102
HLA-B	0.0656805	0.542984	0.733	0.631	1	0.102
TM4SF1	0.472671	0.325595	0.333	0.233	1	0.1
CRIP1	0.174861	0.556892	0.2	0.102	1	0.098
PPIA	0.00695395	0.370782	1	0.903	1	0.097
PGP	0.0420195	0.288464	0.133	0.037	1	0.096
DNAJC3	0.223438	0.325164	0.267	0.171	1	0.096
WDR1	0.224659	0.337747	0.4	0.305	1	0.095
PURA	0.251297	0.272902	0.333	0.238	1	0.095
VCAN	0.0485758	0.364753	0.133	0.038	1	0.095
IRF1	0.355814	0.282682	0.4	0.306	1	0.094
TCEB1	0.281421	0.278017	0.533	0.44	1	0.093
BEX2	0.231552	0.272377	0.4	0.308	1	0.092
ORAI2	0.0603558	0.324851	0.133	0.041	1	0.092
HES1	0.662751	-0.298889	0.467	0.377	1	0.09
BTG2	0.684964	-0.270711	0.867	0.777	1	0.09
KRT19	0.372368	0.259167	0.533	0.445	1	0.088
TNMD	0.0878602	0.253184	0.133	0.045	1	0.088
B3GAT2	0.104681	0.25678	0.133	0.047	1	0.086
UBAP1	0.227579	0.263669	0.2	0.116	1	0.084
COL6A2	0.151638	0.278258	0.733	0.651	1	0.082
RGS3	0.138527	0.251338	0.133	0.053	1	0.08
ETS1	0.149289	0.251198	0.133	0.053	1	0.08
NFKBIZ	0.347046	0.326523	0.333	0.256	1	0.077
RPA3	0.333161	0.275905	0.267	0.192	1	0.075
ZMPSTE24	0.207534	0.272435	0.133	0.06	1	0.073
COX4I2	0.252398	0.40192	0.133	0.065	1	0.068
IGF2	0.267844	0.266192	0.133	0.068	1	0.065
ADAR	0.439243	0.263344	0.333	0.269	1	0.064
ZEB2	0.414318	0.333835	0.333	0.271	1	0.062
MAT2A	0.407699	0.279508	0.267	0.206	1	0.061
FABP5	0.485281	0.440154	0.2	0.139	1	0.061
EMP3	0.369902	0.250638	0.667	0.609	1	0.058
CD74	0.537858	0.310699	0.267	0.213	1	0.054
TSPO	0.326741	0.35483	0.6	0.547	1	0.053
S100A6	0.0316667	0.283281	1	0.949	1	0.051
ZFP36	0.263111	-0.30683	1	0.953	1	0.047
NR4A1	0.174366	-0.341623	0.933	0.888	1	0.045
INPP1	0.509588	0.263317	0.133	0.09	1	0.043
CST3	0.0328569	0.321981	0.933	0.891	1	0.042
ST13	0.0343671	-0.336082	1	0.967	1	0.033
MYL6	0.241514	0.256158	1	0.968	1	0.032
VWF	0.621228	0.397778	0.133	0.101	1	0.032
RASD1	0.91139	-0.251753	0.2	0.168	1	0.032
SPARCL1	0.316528	0.478673	0.733	0.702	1	0.031
ISG15	0.472841	0.410017	0.333	0.309	1	0.024
FIBIN	0.79701	0.258105	0.133	0.116	1	0.017
PNRC1	0.231667	-0.254817	0.933	0.917	1	0.016
JUN	0.05202	-0.3614	1	0.991	1	0.009
HLA-A	0.186394	0.364223	0.867	0.858	1	0.009
HNRNPA1	0.00290447	-0.363671	1	0.996	1	0.004
NPM1	0.00957101	-0.324516	1	0.996	1	0.004
B2M	0.343407	0.292549	1	0.998	1	0.002
PLIN5	0.823028	0.250364	0.267	0.265	1	0.002
HNRNPA2B1	0.0709541	0.277211	0.867	0.866	1	0.001
S100A13	0.304311	-0.301553	0.6	0.603	1	-0.003
MT1E	0.556133	0.54186	0.333	0.337	1	-0.004
PSME2	0.848553	0.27461	0.333	0.337	1	-0.004
HES4	0.926133	0.266576	0.133	0.14	1	-0.007
BAG3	0.984579	0.293779	0.133	0.14	1	-0.007
CTB-50L17.14	0.91883	0.268619	0.133	0.142	1	-0.009
HSPA6	0.836886	0.34656	0.2	0.211	1	-0.011
APOA1	0.757216	0.397548	0.267	0.279	1	-0.012
C19orf43	0.0847208	0.356812	0.733	0.752	1	-0.019
MT1X	0.781397	0.876366	0.333	0.358	1	-0.025
GADD45G	0.748369	-0.427263	0.333	0.361	1	-0.028
UBB	0.13619	0.319719	0.933	0.962	1	-0.029
ANKRD37	0.597742	-0.281376	0.2	0.236	1	-0.036
NUCKS1	0.0612893	-0.274379	0.8	0.837	1	-0.037
WBP5	0.140361	-0.340063	0.8	0.841	1	-0.041
C19orf53	0.159663	-0.265977	0.667	0.711	1	-0.044
TUBB	0.0719055	-0.28856	0.867	0.913	1	-0.046
LSM7	0.250316	-0.271416	0.533	0.58	1	-0.047
DDIT4	0.414226	-0.500666	0.467	0.516	1	-0.049
MIDN	0.390161	-0.309179	0.267	0.317	1	-0.05
VMP1	0.959304	0.269334	0.333	0.384	1	-0.051
JUNB	0.101134	-0.267319	0.933	0.99	1	-0.057
TXNIP	0.389054	-0.331142	0.533	0.592	1	-0.059
FHL2	0.163058	-0.324358	0.8	0.863	1	-0.063
RSL24D1	0.173524	-0.250893	0.733	0.797	1	-0.064
KIAA1551	0.32564	-0.266155	0.267	0.337	1	-0.07
C11orf58	0.141531	-0.287836	0.667	0.738	1	-0.071
TIMP1	0.67535	0.421116	0.867	0.938	1	-0.071
PLTP	0.509905	0.321118	0.467	0.538	1	-0.071
CYR61	0.562533	-0.392192	0.333	0.404	1	-0.071
DUSP1	0.181316	-0.371156	0.8	0.872	1	-0.072
CRIP2	0.657142	0.363556	0.133	0.206	1	-0.073
IMPDH2	0.0914474	-0.318156	0.667	0.741	1	-0.074
SAT1	0.904216	0.312372	0.6	0.674	1	-0.074
DES	0.346402	-0.29419	0.067	0.144	1	-0.077
HILPDA	0.440072	-0.275511	0.133	0.21	1	-0.077
CLEC2B	0.661485	0.25672	0.333	0.414	1	-0.081
NDRG2	0.17347	-0.308412	0.667	0.75	1	-0.083
SLC9A3R2	0.342846	-0.256063	0.067	0.152	1	-0.085
RBBP7	0.227621	-0.270289	0.4	0.486	1	-0.086
COLEC11	0.345812	-0.307083	0.333	0.42	1	-0.087
VDAC2	0.129021	-0.310214	0.6	0.688	1	-0.088
ZFAND5	0.98034	0.262093	0.467	0.558	1	-0.091
RBPJ	0.243318	-0.258845	0.333	0.426	1	-0.093
HNRNPA0	0.0447561	-0.409347	0.6	0.696	1	-0.096
ARL4A	0.264523	-0.287756	0.067	0.163	1	-0.096
FBXO32	0.21424	-0.338324	0.267	0.371	1	-0.104
IGBP1	0.238062	-0.271271	0.467	0.572	1	-0.105
EIF4A3	0.297747	-0.334411	0.333	0.438	1	-0.105
RGS2	0.25125	-0.477524	0.333	0.439	1	-0.106
PIGT	0.230177	-0.256578	0.133	0.249	1	-0.116
FBLN5	0.214204	-0.264677	0.067	0.184	1	-0.117
CCNH	0.255362	-0.324305	0.2	0.317	1	-0.117
PENK	0.160065	-0.274329	0	0.117	1	-0.117
CUX1	0.197119	-0.254357	0.067	0.185	1	-0.118
HIST1H1C	0.204893	-0.307802	0.067	0.186	1	-0.119
NDUFS4	0.0845958	-0.30461	0.533	0.653	1	-0.12
ZC3H13	0.207939	-0.267776	0.2	0.321	1	-0.121
TMSB15B	0.184731	-0.272522	0.067	0.189	1	-0.122
METTL23	0.182899	-0.257097	0.067	0.19	1	-0.123
SMIM7	0.188703	-0.282386	0.267	0.39	1	-0.123
IDH3G	0.229947	-0.254813	0.2	0.324	1	-0.124
WDR33	0.199718	-0.269787	0.133	0.258	1	-0.125
BRI3	0.20495	-0.254742	0.133	0.258	1	-0.125
ZFAND2A	0.141843	-0.256236	0	0.126	1	-0.126
SNRPA	0.188156	-0.274223	0.133	0.259	1	-0.126
NT5C3B	0.173465	-0.263917	0.067	0.194	1	-0.127
PPDPF	0.0492895	-0.279876	0.8	0.928	1	-0.128
ARHGDIA	0.146186	-0.303194	0.267	0.395	1	-0.128
SERPINE1	0.16912	-0.675783	0.133	0.261	1	-0.128
ZNF131	0.173203	-0.255173	0.067	0.196	1	-0.129
MAG	0.229581	-0.258096	0.133	0.262	1	-0.129
CXCL12	0.166082	-0.360454	0.067	0.197	1	-0.13
MPC1	0.196458	-0.262369	0.2	0.33	1	-0.13
APOC1	0.186903	-0.284479	0.067	0.198	1	-0.131
RSF1	0.221268	-0.252855	0.267	0.399	1	-0.132
ID2	0.357873	-0.315701	0.467	0.6	1	-0.133
MIEN1	0.158906	-0.273033	0.067	0.2	1	-0.133
SERINC1	0.18468	-0.264411	0.133	0.267	1	-0.134
RAB7A	0.17007	-0.281975	0.333	0.469	1	-0.136
SEPT11	0.153007	-0.293925	0.067	0.203	1	-0.136
CTSK	0.164828	-0.251865	0.067	0.205	1	-0.138
TAX1BP3	0.191392	-0.283005	0.2	0.338	1	-0.138
ITPA	0.151101	-0.260579	0.067	0.206	1	-0.139
CWC27	0.151592	-0.267316	0.067	0.206	1	-0.139
GABARAPL2	0.0496364	-0.352561	0.533	0.672	1	-0.139
MRPS21	0.082365	-0.332994	0.533	0.672	1	-0.139
HNRNPC	0.170811	-0.259708	0.667	0.807	1	-0.14
SMC3	0.194727	-0.282703	0.2	0.34	1	-0.14
ST3GAL4	0.180942	-0.307855	0.133	0.274	1	-0.141
EIF3M	0.157088	-0.293072	0.533	0.675	1	-0.142
AK2	0.141503	-0.268067	0.067	0.211	1	-0.144
SERTAD3	0.15397	-0.254602	0.067	0.211	1	-0.144
RPN2	0.167078	-0.295475	0.2	0.345	1	-0.145
PLAT	0.112367	-0.280762	0	0.145	1	-0.145
CCDC124	0.155045	-0.281367	0.133	0.278	1	-0.145
PFDN4	0.188339	-0.270527	0.267	0.413	1	-0.146
RTCB	0.135022	-0.269523	0.067	0.214	1	-0.147
TCEAL3	0.145082	-0.31453	0.467	0.615	1	-0.148
ATP6V0E1	0.0188703	-0.407177	0.6	0.748	1	-0.148
FEZ2	0.140249	-0.311345	0.133	0.283	1	-0.15
CCNI	0.0276789	-0.366939	0.733	0.885	1	-0.152
NDUFB3	0.128086	-0.31034	0.2	0.353	1	-0.153
TPRKB	0.138209	-0.306451	0.267	0.42	1	-0.153
ARMCX1	0.165269	-0.262204	0.133	0.286	1	-0.153
YTHDF2	0.138304	-0.250537	0.067	0.22	1	-0.153
TMEM208	0.11907	-0.308994	0.067	0.221	1	-0.154
DTWD1	0.119282	-0.301642	0.067	0.221	1	-0.154
DPY30	0.116987	-0.329581	0.267	0.422	1	-0.155
DYNC1LI2	0.127109	-0.31364	0.133	0.288	1	-0.155
ZFYVE21	0.151397	-0.285198	0.267	0.422	1	-0.155
CYCS	0.329246	-0.480652	0.467	0.623	1	-0.156
STAT3	0.143205	-0.337447	0.4	0.556	1	-0.156
NUDT4	0.13591	-0.364687	0.2	0.357	1	-0.157
KLHDC8B	0.130545	-0.26782	0.067	0.224	1	-0.157
USE1	0.124966	-0.329504	0.133	0.291	1	-0.158
TXN2	0.177883	-0.268771	0.267	0.425	1	-0.158
CYB5A	0.210605	-0.254754	0.467	0.625	1	-0.158
PPP2R2A	0.125546	-0.258374	0.067	0.226	1	-0.159
CCBE1	0.0928846	-0.262463	0	0.16	1	-0.16
SYNPO2	0.111146	-0.315944	0.067	0.227	1	-0.16
C7orf73	0.119712	-0.329658	0.133	0.294	1	-0.161
RNF13	0.1075	-0.318248	0.067	0.228	1	-0.161
DAP	0.11102	-0.302471	0.067	0.228	1	-0.161
TGIF1	0.11848	-0.341206	0.133	0.295	1	-0.162
MRPL33	0.10118	-0.323854	0.4	0.563	1	-0.163
PDGFD	0.0895023	-0.263458	0	0.163	1	-0.163
NHLRC3	0.103338	-0.329554	0.067	0.231	1	-0.164
MRPL54	0.151597	-0.288305	0.2	0.365	1	-0.165
UBE2N	0.115101	-0.326644	0.133	0.299	1	-0.166
TMEM256	0.156484	-0.283808	0.333	0.499	1	-0.166
FAM162A	0.0605554	-0.380838	0.4	0.567	1	-0.167
GSTO1	0.0860232	-0.341641	0.333	0.5	1	-0.167
IP6K2	0.108661	-0.337795	0.133	0.3	1	-0.167
COX11	0.105306	-0.288266	0.067	0.235	1	-0.168
CSDE1	0.130882	-0.301012	0.2	0.368	1	-0.168
HMGXB4	0.0962468	-0.331325	0.067	0.236	1	-0.169
LYRM1	0.108771	-0.275742	0.067	0.237	1	-0.17
MMADHC	0.123916	-0.297745	0.2	0.371	1	-0.171
NFIA	0.100245	-0.347481	0.133	0.307	1	-0.174
RER1	0.129156	-0.277289	0.133	0.307	1	-0.174
ATP6V1H	0.0761786	-0.260496	0	0.175	1	-0.175
SUPT5H	0.0764244	-0.25705	0	0.175	1	-0.175
GABARAPL1	0.0926156	-0.407921	0.133	0.308	1	-0.175
G0S2	0.143765	-0.356515	0.133	0.308	1	-0.175
YIPF6	0.0749605	-0.25452	0	0.176	1	-0.176
SLC6A6	0.0747994	-0.296391	0	0.177	1	-0.177
SETD5-AS1	0.0931134	-0.321572	0.067	0.247	1	-0.18
TXNL1	0.128434	-0.298921	0.267	0.447	1	-0.18
BCKDK	0.0704933	-0.263485	0	0.181	1	-0.181
COQ10B	0.0706458	-0.279132	0	0.181	1	-0.181
SDHA	0.0825672	-0.326565	0.067	0.248	1	-0.181
HBP1	0.0689849	-0.273117	0	0.183	1	-0.183
DGCR6L	0.131346	-0.258095	0.133	0.316	1	-0.183
PRDX2	0.0745678	-0.331427	0.6	0.783	1	-0.183
ARFRP1	0.0677995	-0.266765	0	0.184	1	-0.184
ARL1	0.0924168	-0.290538	0.067	0.252	1	-0.185
SP100	0.100812	-0.323885	0.133	0.32	1	-0.187
PSMB5	0.155472	-0.274735	0.267	0.456	1	-0.189
BNIP3	0.0630358	-0.289527	0	0.19	1	-0.19
IDH3B	0.137844	-0.251519	0.133	0.323	1	-0.19
CLTA	0.0976689	-0.324064	0.6	0.791	1	-0.191
CMTM3	0.0608706	-0.294192	0	0.192	1	-0.192
DCTN3	0.133534	-0.27687	0.267	0.459	1	-0.192
RFXANK	0.0606048	-0.280634	0	0.193	1	-0.193
CRK	0.0591617	-0.284494	0	0.194	1	-0.194
FKBP10	0.0592915	-0.292916	0	0.194	1	-0.194
LTA4H	0.0717156	-0.380168	0.133	0.327	1	-0.194
GNL1	0.0719045	-0.330178	0.067	0.261	1	-0.194
IFI27L1	0.0754207	-0.329415	0.067	0.262	1	-0.195
DGUOK	0.0949388	-0.334332	0.2	0.396	1	-0.196
MED10	0.122476	-0.260997	0.133	0.329	1	-0.196
HAND2	0.0711342	-0.368614	0.067	0.265	1	-0.198
MAFF	0.107109	-0.318929	0.2	0.398	1	-0.198
PSMF1	0.0996729	-0.292933	0.133	0.333	1	-0.2
PWP1	0.0851508	-0.284802	0.067	0.269	1	-0.202
BTG1	0.0324172	-0.279586	0.667	0.871	1	-0.204
MVB12A	0.062901	-0.375116	0.133	0.337	1	-0.204
CYB5R3	0.100024	-0.343269	0.267	0.473	1	-0.206
SSBP4	0.0496835	-0.301582	0	0.207	1	-0.207
MSRB2	0.0576144	-0.348067	0.067	0.276	1	-0.209
PPP1R16A	0.0832147	-0.29876	0.067	0.277	1	-0.21
RPAIN	0.0848103	-0.307852	0.133	0.344	1	-0.211
SYTL4	0.0966289	-0.305974	0.133	0.344	1	-0.211
SMARCE1	0.075127	-0.361988	0.133	0.346	1	-0.213
IGFBP4	0.0852106	-0.433884	0.4	0.613	1	-0.213
YWHAQ	0.0160214	-0.454387	0.467	0.681	1	-0.214
ANAPC16	0.047555	-0.402864	0.467	0.684	1	-0.217
STX5	0.0417481	-0.320055	0	0.22	1	-0.22
IK	0.0613204	-0.378909	0.2	0.422	1	-0.222
PDK2	0.0404897	-0.330902	0	0.222	1	-0.222
SPCS1	0.0446494	-0.349863	0.4	0.623	1	-0.223
ZFAND6	0.055935	-0.334326	0.067	0.29	1	-0.223
TMEM176A	0.0617651	-0.353665	0.067	0.293	1	-0.226
PSMC3	0.049341	-0.377428	0.133	0.363	1	-0.23
KRTCAP2	0.122378	-0.269477	0.333	0.564	1	-0.231
TSPYL2	0.0399465	-0.566093	0.267	0.501	1	-0.234
HIST1H2BK	0.0326366	-0.396577	0	0.238	1	-0.238
MAP1LC3B	0.060923	-0.351909	0.133	0.371	1	-0.238
MARCKSL1	0.0163869	-0.592882	0.6	0.841	1	-0.241
TBCB	0.0613893	-0.325214	0.267	0.508	1	-0.241
PSMB6	0.0861042	-0.314772	0.2	0.443	1	-0.243
TSEN34	0.04281	-0.397839	0.133	0.38	1	-0.247
HMOX1	0.0412411	-0.433437	0.067	0.315	1	-0.248
EIF3A	0.0279955	-0.441325	0.067	0.317	1	-0.25
TATDN1	0.0485799	-0.376394	0.133	0.386	1	-0.253
TAF1D	0.0523399	-0.375424	0.267	0.522	1	-0.255
TCEA1	0.0891807	-0.279211	0.133	0.391	1	-0.258
ZCRB1	0.0392732	-0.400315	0.133	0.394	1	-0.261
ECH1	0.0462418	-0.370906	0.267	0.529	1	-0.262
CEBPB	0.0958932	-0.311745	0.2	0.463	1	-0.263
ECHS1	0.0201153	-0.450719	0.2	0.468	1	-0.268
CITED2	0.0601387	-0.539831	0.333	0.607	1	-0.274
MLTK	0.0660692	-0.334614	0.133	0.408	1	-0.275
SPRR2F	0.032789	-0.475768	0.333	0.622	1	-0.289
GADD45GIP1	0.0131629	-0.503154	0.2	0.525	1	-0.325
CDKN1A	0.0192104	-0.568793	0.2	0.528	1	-0.328
PLD3	0.00839318	-0.554521	0.133	0.481	1	-0.348
ENO1	0.00909081	-0.550447	0.267	0.628	1	-0.361
