# Supplementary material for: Single-cell analysis of human ovarian cortex identifies distinct cell populations but no oogonial stem cells
Source: Nat Commun. 2020 Mar 2;11:1147. doi: 10.1038/s41467-020-14936-3 (PMC7052271; doi:10.1038/s41467-020-14936-3)
Supplement: Supplementary file 3 — Supplementary Dataset 2 [file 41467_2020_14936_MOESM3_ESM.xlsx]

## Sheet: Stats
Supplementary Data 2. Cell Ranger metrics and gene expression analysis of sorted ovarian cortex cells.
Cell Ranger metrics, sorted dataset
	DDX4 Ab+	DDX4 Ab-
10X kit version	v3
Estimated number of cells	5.898	7.055
Fraction reads in cells	88.2 %	78.9 %
Mean reads per cell	71.106	61.49
Median genes per cell	1.535	2.024
Total genes detected	23.359	23.591
Median UMI counts per cell	4.63	7.067

## Sheet: Variable genes clusters
Supplementary Data 2. Cell Ranger metrics and gene expression analysis of sorted ovarian cortex cells.
Sorted dataset; FindAllMarkers of all clusters
gene	p_val	avg_logFC	pct.1	pct.2	p_val_adj	cluster
FIGLA	0	2.38871	0.679	0.007	0	oocytes
KPNA7	0	2.33558	0.821	0.004	0	oocytes
NLRP5	0	2.24339	0.714	0.005	0	oocytes
C15orf60	0	2.10607	0.643	0.004	0	oocytes
ZAR1	0	2.08504	0.714	0.004	0	oocytes
SHD	0	2.06923	0.714	0.003	0	oocytes
DLGAP5	0	2.04388	0.75	0.005	0	oocytes
CTRB2	0	1.85398	0.607	0.004	0	oocytes
FOXR1	0	1.72806	0.571	0.003	0	oocytes
RP1-290I10.5	0	1.56722	0.536	0.001	0	oocytes
SOHLH2	0	1.54142	0.607	0.003	0	oocytes
RSPO2	0	1.52082	0.536	0.002	0	oocytes
DPPA3	0	1.50489	0.5	0.004	0	oocytes
C8orf12	0	1.48626	0.571	0.001	0	oocytes
RBM46	0	1.48147	0.393	0.001	0	oocytes
EFCAB10	0	1.47493	0.536	0.003	0	oocytes
TTK	0	1.46307	0.679	0.004	0	oocytes
LHX8	0	1.46241	0.571	0.002	0	oocytes
CLDN10	0	1.45941	0.536	0.003	0	oocytes
OOSP2	0	1.42617	0.571	0.003	0	oocytes
NLRP2	0	1.34795	0.464	0.002	0	oocytes
UBE2C	0	1.32454	0.536	0.003	0	oocytes
C9orf92	0	1.31745	0.464	0.002	0	oocytes
LAD1	0	1.22215	0.464	0.001	0	oocytes
SCGB3A2	0	1.20433	0.393	0.001	0	oocytes
DAZL	0	1.19429	0.464	0.001	0	oocytes
RP11-325I22.2	0	1.19268	0.464	0.003	0	oocytes
LMO1	0	1.17502	0.429	0.001	0	oocytes
DDX4	0	1.16815	0.464	0.001	0	oocytes
ACTL8	0	1.14657	0.464	0.002	0	oocytes
RIMKLA	0	1.10325	0.429	0.002	0	oocytes
MAP7D2	0	1.09929	0.429	0.002	0	oocytes
IGF2BP3	0	1.09097	0.464	0.002	0	oocytes
CXorf67	0	1.074	0.5	0.001	0	oocytes
TLE6	0	1.05925	0.429	0.002	0	oocytes
HJURP	0	1.05571	0.393	0.002	0	oocytes
C5orf58	0	1.02583	0.429	0.002	0	oocytes
TRPM5	0	1.00031	0.286	0	0	oocytes
BCL2L10	0	0.990257	0.464	0.003	0	oocytes
SLC38A8	0	0.979189	0.357	0.001	0	oocytes
TKTL1	0	0.94229	0.464	0.001	0	oocytes
CLEC4C	0	0.904246	0.321	0.001	0	oocytes
DBH	0	0.858908	0.286	0.001	0	oocytes
ESRP1	0	0.858566	0.321	0.001	0	oocytes
RP11-683L23.1	0	0.842573	0.393	0.001	0	oocytes
MAL2	0	0.817794	0.393	0.002	0	oocytes
C5orf47	0	0.813018	0.357	0.001	0	oocytes
RNF17	0	0.800495	0.393	0.001	0	oocytes
DPPA5	0	0.793324	0.286	0.001	0	oocytes
HABP2	0	0.791494	0.321	0.001	0	oocytes
MYBL2	0	0.788931	0.357	0.001	0	oocytes
CALN1	0	0.770845	0.357	0.001	0	oocytes
GAD2	0	0.765612	0.321	0.001	0	oocytes
RP11-10A14.5	0	0.764531	0.25	0	0	oocytes
PNLDC1	0	0.758379	0.429	0.001	0	oocytes
WEE2	0	0.691973	0.214	0	0	oocytes
AL928742.12	0	0.689517	0.393	0.001	0	oocytes
KRT36	0	0.682879	0.357	0.002	0	oocytes
RP3-340B19.3	0	0.671132	0.286	0.001	0	oocytes
RP11-260E18.1	0	0.668222	0.214	0	0	oocytes
EIF4E1B	0	0.657684	0.357	0	0	oocytes
SOHLH1	0	0.640295	0.286	0	0	oocytes
HCN2	0	0.625945	0.25	0	0	oocytes
HIST1H2AA	0	0.606691	0.286	0.001	0	oocytes
HDC	0	0.595258	0.286	0.001	0	oocytes
TMEFF2	0	0.591185	0.357	0.001	0	oocytes
NEUROG1	0	0.586797	0.214	0	0	oocytes
LINC00871	0	0.580059	0.321	0.001	0	oocytes
PABPN1L	0	0.558556	0.321	0	0	oocytes
PPP1R3A	0	0.554512	0.286	0.001	0	oocytes
RP11-1057B8.2	0	0.532014	0.321	0.001	0	oocytes
KCNG2	0	0.484669	0.286	0.001	0	oocytes
ADAD1	0	0.483285	0.286	0.001	0	oocytes
TBPL2	0	0.480584	0.179	0	0	oocytes
RP11-369E15.3	0	0.455177	0.286	0	0	oocytes
RP11-388P9.2	0	0.433593	0.25	0.001	0	oocytes
F2	0	0.429462	0.214	0	0	oocytes
AKR1B10	0	0.428891	0.25	0	0	oocytes
DMRTB1	0	0.414523	0.214	0	0	oocytes
ACTL7B	0	0.389752	0.179	0	0	oocytes
ZC2HC1B	0	0.386313	0.286	0.001	0	oocytes
PTF1A	0	0.381686	0.25	0.001	0	oocytes
PAX9	0	0.358332	0.179	0	0	oocytes
NXPH1	0	0.345065	0.179	0	0	oocytes
AC016730.1	0	0.34173	0.179	0	0	oocytes
UBL4B	0	0.332865	0.214	0	0	oocytes
AC015933.2	0	0.311635	0.179	0	0	oocytes
GLIS3-AS1	0	0.294279	0.214	0	0	oocytes
PIWIL3	0	0.256264	0.179	0	0	oocytes
SYCP3	5.65702e-308	1.08982	0.5	0.004	1.41714e-303	oocytes
MTFR2	5.38485e-306	0.4974	0.321	0.001	1.34896e-301	oocytes
TMC5	6.9624e-306	0.601206	0.321	0.001	1.74415e-301	oocytes
SLC35F4	1.74069e-303	0.690323	0.143	0	4.36061e-299	oocytes
CDX2	1.95155e-303	0.562859	0.143	0	4.88884e-299	oocytes
RP11-736I10.1	2.06637e-303	0.474141	0.143	0	5.17646e-299	oocytes
NLRP4	2.06711e-302	0.534454	0.286	0.001	5.17831e-298	oocytes
AUNIP	3.35843e-302	0.52287	0.286	0.001	8.41319e-298	oocytes
CTD-2576D5.4	4.61417e-296	0.471641	0.179	0	1.1559e-291	oocytes
MYH15	4.61417e-296	0.374937	0.179	0	1.1559e-291	oocytes
LPPR1	6.30671e-296	0.276731	0.179	0	1.57989e-291	oocytes
NLRP9	2.5023e-295	0.956856	0.357	0.002	6.26852e-291	oocytes
AC015987.1	2.78392e-292	0.645002	0.393	0.002	6.97399e-288	oocytes
C9orf171	1.75965e-289	0.459199	0.25	0.001	4.4081e-285	oocytes
AC073133.1	2.25892e-289	0.687754	0.25	0.001	5.65882e-285	oocytes
FGF14	8.78605e-289	1.0036	0.429	0.003	2.20099e-284	oocytes
BIK	6.16125e-288	0.651258	0.286	0.001	1.54346e-283	oocytes
LDHAL6A	6.22387e-286	0.701752	0.357	0.002	1.55914e-281	oocytes
CRABP1	1.44085e-285	1.02376	0.393	0.002	3.60947e-281	oocytes
RTP1	6.97866e-285	0.263018	0.107	0	1.74822e-280	oocytes
DNAH3	7.38459e-284	0.382489	0.214	0	1.84991e-279	oocytes
AC005042.4	1.01819e-283	0.300425	0.214	0	2.55067e-279	oocytes
LINC01030	1.26128e-283	0.254345	0.214	0	3.15963e-279	oocytes
AURKA	1.04627e-282	1.65663	0.714	0.009	2.62101e-278	oocytes
C6orf52	7.96339e-278	2.12504	0.714	0.01	1.99491e-273	oocytes
RP11-11N9.4	9.77109e-278	0.84762	0.357	0.002	2.44776e-273	oocytes
BRDT	1.41696e-274	0.535401	0.286	0.001	3.54963e-270	oocytes
DCDC2	9.86507e-272	1.60635	0.643	0.008	2.4713e-267	oocytes
SPC25	3.04011e-270	1.17795	0.464	0.004	7.61579e-266	oocytes
KCNQ1-AS1	1.46875e-267	2.33691	0.714	0.01	3.67937e-263	oocytes
SLC25A31	3.53398e-263	0.498446	0.179	0	8.85298e-259	oocytes
TUBB8	5.32732e-263	0.649738	0.286	0.001	1.33455e-258	oocytes
BTBD11	3.87194e-262	0.499844	0.214	0.001	9.69959e-258	oocytes
EMX1	6.77858e-262	0.368986	0.214	0.001	1.6981e-257	oocytes
SULT2B1	8.48507e-262	0.676922	0.357	0.002	2.12559e-257	oocytes
TRIM71	8.53593e-262	0.274789	0.214	0.001	2.13834e-257	oocytes
BCAS1	2.40769e-257	0.471573	0.25	0.001	6.03151e-253	oocytes
TDRD5	2.61669e-257	0.805994	0.25	0.001	6.55508e-253	oocytes
SLC3A1	3.40916e-253	1.25101	0.5	0.005	8.5403e-249	oocytes
AC098973.2	5.13153e-253	0.626559	0.143	0	1.2855e-248	oocytes
CTD-3049M7.1	5.64438e-253	0.287707	0.143	0	1.41397e-248	oocytes
RP11-946L20.2	6.20843e-253	0.350555	0.143	0	1.55527e-248	oocytes
EPCAM	4.26834e-250	2.26305	0.821	0.015	1.06926e-245	oocytes
HIPK4	1.34473e-246	0.725393	0.321	0.002	3.36869e-242	oocytes
RP11-307P5.1	1.12345e-243	0.630349	0.25	0.001	2.81434e-239	oocytes
KHDC3L	2.31928e-243	0.393851	0.214	0.001	5.81003e-239	oocytes
GABBR2	3.14897e-243	0.363408	0.214	0.001	7.8885e-239	oocytes
MYBPC2	3.24675e-243	0.615495	0.214	0.001	8.13343e-239	oocytes
FAM19A4	9.86765e-242	0.485095	0.357	0.002	2.47194e-237	oocytes
MAGEB2	6.71384e-237	0.382499	0.179	0	1.68188e-232	oocytes
CTD-2357A8.3	8.61946e-237	0.346279	0.179	0	2.15926e-232	oocytes
GRHL2	9.94201e-237	0.29084	0.179	0	2.49057e-232	oocytes
KIF2C	5.50244e-236	0.83765	0.357	0.002	1.37842e-231	oocytes
FAM111B	7.049e-232	0.649236	0.321	0.002	1.76584e-227	oocytes
TPO	1.23863e-231	0.36027	0.25	0.001	3.10288e-227	oocytes
FEZF2	1.7568e-231	0.548924	0.25	0.001	4.40096e-227	oocytes
NRXN1	3.71365e-231	0.606981	0.25	0.001	9.30306e-227	oocytes
ESCO2	4.10251e-231	1.4499	0.5	0.005	1.02772e-226	oocytes
CCNB2	1.02539e-228	1.46271	0.536	0.006	2.5687e-224	oocytes
JPH3	4.89423e-227	0.334699	0.214	0.001	1.22605e-222	oocytes
MAPK4	7.5728e-224	0.584789	0.286	0.002	1.89706e-219	oocytes
CA10	7.79469e-221	1.05999	0.536	0.007	1.95265e-216	oocytes
SYTL3	1.75188e-220	1.64337	0.679	0.011	4.38863e-216	oocytes
RP11-679B19.2	3.21814e-219	1.0273	0.357	0.003	8.06177e-215	oocytes
GDF9	5.11854e-219	0.971842	0.357	0.003	1.28224e-214	oocytes
SMKR1	1.75152e-218	1.4088	0.464	0.005	4.38773e-214	oocytes
CTD-2544M6.2	6.31693e-217	0.293366	0.143	0	1.58246e-212	oocytes
LA16c-321D4.2	6.58005e-217	0.836152	0.143	0	1.64837e-212	oocytes
RP11-85O21.2	6.58005e-217	0.322649	0.143	0	1.64837e-212	oocytes
TJP3	6.58005e-217	0.291443	0.143	0	1.64837e-212	oocytes
RP11-514D23.3	7.13959e-217	0.258161	0.143	0	1.78854e-212	oocytes
STAB2	8.06925e-217	0.289451	0.143	0	2.02143e-212	oocytes
COX8C	9.64692e-216	0.634556	0.286	0.002	2.41665e-211	oocytes
CTD-2378E21.1	6.73344e-214	0.883889	0.107	0	1.68679e-209	oocytes
GML	6.73344e-214	0.351731	0.107	0	1.68679e-209	oocytes
FSTL4	6.73344e-214	0.270713	0.107	0	1.68679e-209	oocytes
DCAF4L2	6.73344e-214	0.268123	0.107	0	1.68679e-209	oocytes
C15orf27	7.61006e-213	0.432132	0.214	0.001	1.9064e-208	oocytes
HOXB7	8.24581e-213	0.588906	0.214	0.001	2.06566e-208	oocytes
SLC6A20	2.17952e-210	0.472284	0.25	0.001	5.45991e-206	oocytes
ATP6V1C2	1.54602e-204	0.97644	0.357	0.003	3.87294e-200	oocytes
SH3GL2	1.59533e-201	0.520601	0.286	0.002	3.99647e-197	oocytes
H1FOO	1.63415e-201	1.06529	0.25	0.001	4.09371e-197	oocytes
MAEL	5.08409e-201	0.669098	0.286	0.002	1.27361e-196	oocytes
PSTPIP1	1.00081e-193	1.5103	0.536	0.008	2.50714e-189	oocytes
RBFOX3	1.01372e-190	0.523847	0.321	0.003	2.53946e-186	oocytes
C12orf40	6.93468e-190	0.291616	0.143	0	1.73721e-185	oocytes
CPA6	8.28961e-190	0.322124	0.143	0	2.07663e-185	oocytes
DNAH17	2.64763e-189	0.487454	0.214	0.001	6.63257e-185	oocytes
FAM228A	6.59887e-187	1.02499	0.393	0.004	1.65308e-182	oocytes
RASL10A	5.55264e-185	0.351863	0.25	0.001	1.39099e-180	oocytes
MRVI1-AS1	5.55264e-185	0.458941	0.25	0.001	1.39099e-180	oocytes
ZP3	2.85227e-184	2.4163	0.786	0.019	7.14523e-180	oocytes
NECAB2	2.90284e-182	0.258604	0.179	0.001	7.2719e-178	oocytes
SLC7A9	3.15186e-182	0.380942	0.179	0.001	7.89573e-178	oocytes
CDCA2	1.75028e-179	0.803772	0.214	0.001	4.38462e-175	oocytes
BAIAP2L1	2.65114e-178	1.23974	0.536	0.009	6.64137e-174	oocytes
ADAP1	6.76137e-178	1.25294	0.536	0.009	1.69379e-173	oocytes
HMHA1	7.47747e-178	1.24615	0.393	0.004	1.87318e-173	oocytes
BLK	2.46938e-171	0.534619	0.107	0	6.18605e-167	oocytes
TOPAZ1	2.46938e-171	0.440658	0.107	0	6.18605e-167	oocytes
AC003092.1	2.46938e-171	0.26585	0.107	0	6.18605e-167	oocytes
TBX5	2.80823e-171	0.320828	0.107	0	7.03491e-167	oocytes
MGAT5B	2.5805e-170	0.442101	0.214	0.001	6.4644e-166	oocytes
CYP4B1	3.26881e-169	0.531107	0.179	0.001	8.18868e-165	oocytes
DLX6	7.08827e-169	0.870357	0.429	0.006	1.77568e-164	oocytes
AGMO	7.33603e-168	0.592022	0.286	0.002	1.83775e-163	oocytes
RP11-454P21.1	2.50025e-162	0.41902	0.214	0.001	6.26338e-158	oocytes
MIXL1	1.144e-159	0.81403	0.25	0.002	2.86585e-155	oocytes
ADAD2	2.61001e-159	0.363908	0.25	0.002	6.53835e-155	oocytes
GCNT2	4.27218e-159	1.51514	0.536	0.01	1.07022e-154	oocytes
IRF6	1.13524e-158	0.356756	0.286	0.002	2.84388e-154	oocytes
ST14	5.16665e-158	0.435751	0.179	0.001	1.2943e-153	oocytes
LRP1B	8.08583e-155	0.424881	0.214	0.001	2.02558e-150	oocytes
NKD2	3.10152e-154	0.410443	0.25	0.002	7.76961e-150	oocytes
RP4-597A16.2	5.52974e-152	0.403182	0.143	0	1.38526e-147	oocytes
HSF5	5.68981e-152	0.600145	0.143	0	1.42535e-147	oocytes
AC010127.3	6.19832e-152	0.289193	0.143	0	1.55274e-147	oocytes
B3GNT4	1.6797e-149	0.90282	0.25	0.002	4.20782e-145	oocytes
KCNH8	4.65533e-148	0.332022	0.214	0.001	1.16621e-143	oocytes
SLC27A2	5.56195e-148	0.270587	0.179	0.001	1.39332e-143	oocytes
GINS2	1.45391e-147	1.51108	0.607	0.014	3.6422e-143	oocytes
FTCD	3.80472e-147	1.03871	0.464	0.008	9.53121e-143	oocytes
TDRD1	5.39395e-146	1.20629	0.464	0.008	1.35124e-141	oocytes
C16orf74	1.8783e-143	1.20693	0.464	0.008	4.70532e-139	oocytes
LMOD3	1.9811e-143	1.43327	0.5	0.009	4.96284e-139	oocytes
PCDH15	6.88818e-143	0.526287	0.107	0	1.72556e-138	oocytes
STK31	2.20668e-141	0.990854	0.321	0.004	5.52797e-137	oocytes
PATL2	4.03356e-140	0.811451	0.393	0.006	1.01045e-135	oocytes
KRT7	2.11205e-139	0.368237	0.179	0.001	5.29089e-135	oocytes
FBXW12	2.11205e-139	0.338967	0.179	0.001	5.29089e-135	oocytes
SIX1	2.77331e-139	0.251012	0.179	0.001	6.94743e-135	oocytes
FBXL16	2.50381e-138	0.370382	0.143	0.001	6.27229e-134	oocytes
S100Z	3.16222e-138	0.389534	0.143	0.001	7.92169e-134	oocytes
ARHGAP8	3.88377e-136	0.517017	0.214	0.002	9.72923e-132	oocytes
OXT	4.31933e-136	0.46224	0.25	0.002	1.08203e-131	oocytes
RIIAD1	4.60709e-136	0.557079	0.214	0.002	1.15412e-131	oocytes
PTPRE	1.92712e-133	1.32713	0.571	0.014	4.82763e-129	oocytes
DNAH12	4.80157e-132	0.423199	0.25	0.002	1.20284e-127	oocytes
GCNT3	1.22781e-131	0.369108	0.179	0.001	3.07578e-127	oocytes
EMB	2.81026e-130	0.950491	0.357	0.005	7.03999e-126	oocytes
ZAR1L	9.69774e-127	0.2609	0.143	0.001	2.42938e-122	oocytes
RP11-389K14.3	9.93097e-127	0.32399	0.143	0.001	2.48781e-122	oocytes
TMEM163	1.64244e-125	1.21046	0.393	0.007	4.11446e-121	oocytes
LRRTM4	1.36295e-124	0.252525	0.179	0.001	3.41433e-120	oocytes
TACC3	1.43296e-123	1.11054	0.393	0.007	3.5897e-119	oocytes
EYA2	1.97696e-123	0.711197	0.286	0.003	4.95249e-119	oocytes
LYPD1	5.36932e-122	0.676738	0.357	0.006	1.34507e-117	oocytes
ARG2	2.24299e-120	1.55181	0.607	0.017	5.61892e-116	oocytes
NUF2	4.13288e-119	0.819087	0.357	0.006	1.03533e-114	oocytes
STK32B	1.05015e-118	0.532208	0.25	0.003	2.63074e-114	oocytes
CCNI2	1.22837e-118	0.53675	0.179	0.001	3.07719e-114	oocytes
AP000695.4	4.00629e-117	0.339096	0.143	0.001	1.00362e-112	oocytes
CSF1R	5.67399e-117	0.726133	0.321	0.005	1.42139e-112	oocytes
UNC13C	1.70774e-114	1.45874	0.5	0.012	4.27805e-110	oocytes
VAV3	1.71917e-114	0.876793	0.357	0.006	4.30668e-110	oocytes
SVOPL	1.4214e-113	0.39354	0.286	0.004	3.56074e-109	oocytes
CPEB1	2.64255e-113	1.22793	0.571	0.016	6.61985e-109	oocytes
MAP4K1	1.22323e-112	0.627491	0.25	0.003	3.06432e-108	oocytes
C4orf47	9.81558e-112	0.766901	0.357	0.006	2.4589e-107	oocytes
UPB1	1.43989e-110	1.05311	0.357	0.006	3.60707e-106	oocytes
GTSF1	5.65427e-110	2.00943	0.643	0.022	1.41645e-105	oocytes
AURKC	1.15857e-109	0.632169	0.214	0.002	2.90233e-105	oocytes
DERL3	2.74803e-108	0.836895	0.393	0.008	6.88409e-104	oocytes
SYCP2	4.46127e-108	1.01879	0.429	0.009	1.11759e-103	oocytes
M1AP	2.12055e-107	0.359112	0.107	0	5.31219e-103	oocytes
ADD2	2.3601e-107	0.280356	0.107	0	5.91229e-103	oocytes
TCL1B	2.55732e-107	0.365673	0.107	0	6.40635e-103	oocytes
NTN1	3.84849e-107	0.805747	0.321	0.005	9.64084e-103	oocytes
STAG3	3.36325e-106	2.30654	0.75	0.031	8.42529e-102	oocytes
GRIK4	6.72222e-102	0.709688	0.357	0.007	1.68398e-97	oocytes
PDE8B	1.75637e-100	1.22589	0.536	0.016	4.39988e-96	oocytes
SGOL1	5.55105e-99	0.620138	0.286	0.004	1.39059e-94	oocytes
EEF1A2	6.71188e-99	0.620518	0.179	0.002	1.68139e-94	oocytes
UCMA	9.29939e-99	0.790721	0.179	0.002	2.32959e-94	oocytes
AC007403.2	1.61093e-95	0.329266	0.107	0	4.03553e-91	oocytes
SEMA3E	1.68937e-95	0.329359	0.107	0	4.23203e-91	oocytes
CNTN5	3.1641e-95	0.611366	0.143	0.001	7.92638e-91	oocytes
TROAP	1.84053e-94	0.265679	0.214	0.002	4.6107e-90	oocytes
C15orf48	1.89578e-94	0.633447	0.214	0.002	4.74913e-90	oocytes
DTL	1.94525e-94	0.939833	0.25	0.003	4.87304e-90	oocytes
C17orf104	4.66232e-92	0.725232	0.214	0.003	1.16796e-87	oocytes
LRRC38	1.07808e-89	0.325037	0.143	0.001	2.70071e-85	oocytes
COL22A1	1.34043e-89	0.302541	0.143	0.001	3.35792e-85	oocytes
AC010524.2	5.06577e-86	0.428277	0.107	0.001	1.26903e-81	oocytes
OOEP	9.71553e-86	0.810492	0.25	0.004	2.43384e-81	oocytes
TFAP2C	1.13272e-84	0.342079	0.143	0.001	2.83758e-80	oocytes
IQUB	5.31486e-83	0.847001	0.357	0.008	1.33143e-78	oocytes
C4orf45	7.97852e-82	0.56568	0.179	0.002	1.9987e-77	oocytes
CDH4	7.34787e-81	0.657426	0.214	0.003	1.84072e-76	oocytes
MCTP1	2.63878e-80	0.891637	0.286	0.006	6.61042e-76	oocytes
NEFM	4.03735e-80	0.57742	0.143	0.001	1.0114e-75	oocytes
CDCA8	2.71743e-79	1.13888	0.214	0.003	6.80745e-75	oocytes
CRYM	4.75079e-79	0.523826	0.286	0.006	1.19012e-74	oocytes
THRSP	2.51969e-78	0.313524	0.107	0.001	6.31208e-74	oocytes
OSBPL10	2.07986e-77	1.39835	0.607	0.028	5.21025e-73	oocytes
CTB-178M22.2	1.7027e-76	0.333615	0.179	0.002	4.26544e-72	oocytes
SYCP2L	1.59765e-75	0.419499	0.214	0.003	4.00228e-71	oocytes
AC144449.1	1.7726e-75	0.671308	0.214	0.003	4.44054e-71	oocytes
C2orf88	3.51655e-73	0.82107	0.286	0.006	8.80931e-69	oocytes
TTC9	1.25659e-72	0.349268	0.143	0.001	3.14788e-68	oocytes
SKOR1	1.45842e-72	0.73071	0.143	0.001	3.65348e-68	oocytes
ZP4	7.83932e-72	0.446765	0.107	0.001	1.96383e-67	oocytes
TPD52	2.27129e-71	1.37309	0.5	0.02	5.68981e-67	oocytes
ZFAND2A	7.58899e-71	3.12424	1	0.095	1.90112e-66	oocytes
LMO3	1.40386e-70	0.75327	0.286	0.006	3.51681e-66	oocytes
RP11-132A1.4	1.02323e-69	0.295081	0.179	0.002	2.5633e-65	oocytes
MEIOB	2.09665e-69	0.539403	0.143	0.001	5.25231e-65	oocytes
ELAVL2	1.46637e-68	1.30634	0.429	0.015	3.6734e-64	oocytes
KLHL35	2.41368e-68	0.431381	0.321	0.008	6.04652e-64	oocytes
RP11-723O4.6	2.41272e-66	0.290786	0.107	0.001	6.0441e-62	oocytes
CEP55	2.44109e-66	0.43105	0.143	0.002	6.11517e-62	oocytes
DNAH10	3.32424e-66	0.261201	0.143	0.002	8.32756e-62	oocytes
PTTG1	4.63105e-65	1.21454	0.5	0.022	1.16012e-60	oocytes
MAP7	1.56542e-64	0.745544	0.393	0.013	3.92153e-60	oocytes
SLCO2A1	1.61706e-63	0.384696	0.143	0.002	4.0509e-59	oocytes
HMMR	1.83696e-62	0.653731	0.179	0.003	4.60176e-58	oocytes
TDRD12	1.89368e-62	0.530731	0.286	0.007	4.74387e-58	oocytes
HMGA1	2.08237e-62	1.08407	0.393	0.014	5.21655e-58	oocytes
TNIK	3.47129e-62	1.08957	0.536	0.027	8.69594e-58	oocytes
KIF4A	7.2019e-62	0.810448	0.214	0.004	1.80415e-57	oocytes
CLDN18	1.30122e-61	0.424128	0.107	0.001	3.25968e-57	oocytes
HSPA4L	3.40103e-61	0.799345	0.429	0.017	8.51992e-57	oocytes
RGS14	6.59049e-61	0.618113	0.393	0.014	1.65098e-56	oocytes
DLL3	6.41372e-60	1.09258	0.393	0.015	1.6067e-55	oocytes
PITX1	1.45089e-59	0.466161	0.214	0.004	3.63461e-55	oocytes
NRIP3	1.55854e-59	0.375154	0.25	0.006	3.90431e-55	oocytes
CASC5	2.24811e-59	0.659995	0.179	0.003	5.63175e-55	oocytes
UCHL1	4.09962e-59	2.64772	0.857	0.08	1.027e-54	oocytes
NANOS1	1.1239e-58	0.791406	0.286	0.008	2.81547e-54	oocytes
CCNB1	6.10081e-58	1.32329	0.571	0.033	1.52832e-53	oocytes
HENMT1	8.2657e-58	1.49777	0.571	0.033	2.07064e-53	oocytes
BUB1	2.82762e-57	0.526045	0.286	0.008	7.08348e-53	oocytes
NCAPH	9.3175e-57	0.494495	0.25	0.006	2.33413e-52	oocytes
AC006277.2	1.42953e-56	0.50049	0.143	0.002	3.58112e-52	oocytes
WSCD1	1.72728e-56	0.325913	0.143	0.002	4.32702e-52	oocytes
FANCI	7.48454e-56	0.9943	0.393	0.016	1.87495e-51	oocytes
TDRKH	3.84808e-55	0.304507	0.179	0.003	9.63982e-51	oocytes
NRG1	7.80299e-55	0.530706	0.214	0.005	1.95473e-50	oocytes
PLEK2	4.46613e-54	0.302974	0.107	0.001	1.11881e-49	oocytes
EGFL6	6.45904e-54	0.386502	0.25	0.006	1.61805e-49	oocytes
GPR160	6.49241e-54	0.354759	0.179	0.003	1.62641e-49	oocytes
CLCN4	1.43413e-53	0.454783	0.25	0.007	3.59263e-49	oocytes
CENPH	2.14831e-53	1.35576	0.643	0.045	5.38172e-49	oocytes
CABYR	8.31483e-53	0.808624	0.286	0.009	2.08295e-48	oocytes
AMZ1	9.29097e-53	0.492868	0.179	0.003	2.32748e-48	oocytes
SPINK2	1.48027e-52	0.285783	0.143	0.002	3.70822e-48	oocytes
CCNO	1.58671e-52	0.824459	0.25	0.007	3.97487e-48	oocytes
USP3-AS1	2.50266e-52	0.615257	0.357	0.014	6.2694e-48	oocytes
PFKP	3.34138e-52	1.65409	0.679	0.053	8.3705e-48	oocytes
POLR3G	8.12706e-52	0.577029	0.25	0.007	2.03591e-47	oocytes
ASPM	2.75118e-51	1.12751	0.464	0.024	6.89198e-47	oocytes
DEPDC7	1.50693e-50	0.594647	0.25	0.007	3.775e-46	oocytes
CHEK1	5.23289e-50	1.1632	0.393	0.018	1.31089e-45	oocytes
AMN	9.33902e-50	0.488077	0.214	0.005	2.33952e-45	oocytes
ASF1B	2.04144e-49	0.30258	0.179	0.004	5.11402e-45	oocytes
SLC35F3	2.43383e-49	0.505583	0.143	0.002	6.09698e-45	oocytes
SH3GL3	3.23142e-49	0.286442	0.143	0.002	8.09504e-45	oocytes
CNTNAP2	3.9153e-49	1.01459	0.393	0.018	9.80821e-45	oocytes
KPNA2	1.84711e-48	1.21775	0.571	0.04	4.62718e-44	oocytes
PBK	4.44388e-48	0.274281	0.107	0.001	1.11324e-43	oocytes
CDC6	5.46559e-48	0.72879	0.214	0.005	1.36918e-43	oocytes
CENPU	6.43169e-48	0.656442	0.321	0.012	1.6112e-43	oocytes
ARID3B	9.97471e-48	0.305643	0.25	0.007	2.49876e-43	oocytes
PRSS21	1.02612e-47	0.316711	0.143	0.002	2.57053e-43	oocytes
HMGB3	1.67024e-47	1.77353	0.679	0.059	4.18412e-43	oocytes
RAD51	2.34771e-47	0.480447	0.179	0.004	5.88126e-43	oocytes
NPAS1	3.90041e-47	0.471462	0.25	0.007	9.77091e-43	oocytes
WFDC2	7.34707e-46	1.86498	0.714	0.066	1.84051e-41	oocytes
BIRC5	1.06525e-45	0.427274	0.214	0.006	2.66856e-41	oocytes
DIAPH3	5.48466e-45	0.261899	0.214	0.006	1.37396e-40	oocytes
GFRA1	6.99443e-45	0.494951	0.321	0.013	1.75217e-40	oocytes
C10orf95	9.99837e-45	0.341318	0.179	0.004	2.50469e-40	oocytes
ANKH	1.51922e-44	1.90243	0.679	0.063	3.8058e-40	oocytes
CCDC73	1.22525e-43	0.369463	0.214	0.006	3.06938e-39	oocytes
RAB27B	1.31446e-43	0.367624	0.143	0.003	3.29286e-39	oocytes
CYP1B1-AS1	2.52364e-43	0.296166	0.107	0.001	6.32198e-39	oocytes
LINC00937	3.20805e-43	0.500632	0.321	0.014	8.03648e-39	oocytes
MICALL2	7.16825e-43	0.838878	0.357	0.017	1.79572e-38	oocytes
MESP1	4.83311e-42	0.682268	0.357	0.017	1.21074e-37	oocytes
NRN1	9.05286e-42	0.980071	0.25	0.008	2.26783e-37	oocytes
CADM1	1.00021e-41	1.53411	0.643	0.06	2.50562e-37	oocytes
NMRK2	1.79946e-41	0.286637	0.179	0.004	4.50782e-37	oocytes
ECT2	2.11365e-41	0.331788	0.286	0.011	5.29491e-37	oocytes
ITGA4	2.17332e-41	1.33236	0.607	0.052	5.44439e-37	oocytes
TYMS	2.60943e-41	0.559427	0.286	0.011	6.53689e-37	oocytes
NRCAM	1.86001e-40	0.751069	0.25	0.009	4.65951e-36	oocytes
TLE2	2.39686e-40	1.13771	0.464	0.031	6.00438e-36	oocytes
TPX2	2.74957e-40	0.843121	0.214	0.006	6.88795e-36	oocytes
NLRP11	3.0127e-40	0.425276	0.179	0.004	7.54711e-36	oocytes
ZNF57	3.11167e-40	0.751536	0.393	0.022	7.79504e-36	oocytes
EPB41L3	6.41473e-40	1.06815	0.393	0.022	1.60695e-35	oocytes
KIF14	1.78554e-39	0.287066	0.107	0.002	4.47297e-35	oocytes
FMN1	6.50824e-39	0.511656	0.179	0.005	1.63038e-34	oocytes
SYNGR3	2.16214e-38	0.562882	0.179	0.005	5.41638e-34	oocytes
CHRNA5	2.19937e-38	0.388916	0.179	0.005	5.50965e-34	oocytes
CENPP	2.81463e-38	1.14748	0.429	0.028	7.05093e-34	oocytes
TEX15	5.42477e-38	0.870446	0.214	0.007	1.35896e-33	oocytes
NRG4	1.2102e-37	0.420251	0.179	0.005	3.03166e-33	oocytes
STXBP6	2.46815e-37	0.563926	0.25	0.01	6.18297e-33	oocytes
BCORL1	4.56112e-37	0.811035	0.393	0.024	1.14261e-32	oocytes
LRRIQ3	5.2132e-37	1.08463	0.25	0.01	1.30596e-32	oocytes
ATG7	1.54251e-36	1.81526	0.643	0.069	3.86414e-32	oocytes
NCAPG	1.78571e-36	0.280157	0.143	0.003	4.47338e-32	oocytes
GLRX	1.79321e-36	1.95366	0.643	0.069	4.49218e-32	oocytes
HHEX	1.80375e-36	0.813826	0.286	0.013	4.51858e-32	oocytes
COCH	2.26636e-36	0.517269	0.321	0.016	5.67745e-32	oocytes
SCN5A	2.51795e-36	0.303793	0.214	0.007	6.30771e-32	oocytes
SPTBN2	3.219e-36	0.463307	0.107	0.002	8.06391e-32	oocytes
CCDC88C	3.42885e-36	0.457841	0.25	0.01	8.58962e-32	oocytes
HSF2BP	3.63222e-36	0.413333	0.214	0.007	9.09907e-32	oocytes
EFNA3	6.06609e-36	0.710949	0.25	0.01	1.51962e-31	oocytes
SAMD12	7.0223e-36	0.397703	0.25	0.01	1.75916e-31	oocytes
TOX2	8.12899e-36	0.302869	0.179	0.005	2.03639e-31	oocytes
NPAS2	8.17237e-36	0.335249	0.179	0.005	2.04726e-31	oocytes
IL3RA	9.92861e-36	0.489428	0.25	0.01	2.48722e-31	oocytes
ADA	3.24089e-35	0.297578	0.214	0.007	8.11876e-31	oocytes
MAD2L1	6.14668e-35	0.912102	0.5	0.041	1.53981e-30	oocytes
HOXA7	1.58123e-34	0.469075	0.25	0.01	3.96114e-30	oocytes
UBXN11	2.07236e-34	1.07598	0.536	0.049	5.19147e-30	oocytes
SYT2	2.91505e-34	0.691674	0.214	0.008	7.30249e-30	oocytes
CTNNA2	4.6419e-34	0.455178	0.143	0.003	1.16284e-29	oocytes
JAZF1	1.00276e-33	1.76156	0.643	0.074	2.51202e-29	oocytes
RP4-625H18.2	2.04918e-33	0.611883	0.25	0.011	5.13341e-29	oocytes
PROSER2	2.46771e-33	0.414458	0.286	0.014	6.18187e-29	oocytes
ST8SIA1	5.14817e-33	0.645453	0.214	0.008	1.28967e-28	oocytes
SPAG5	5.54583e-33	0.622088	0.179	0.006	1.38929e-28	oocytes
ATAD3C	6.12615e-33	0.729971	0.321	0.018	1.53466e-28	oocytes
ERI1	8.83293e-33	1.00644	0.464	0.038	2.21274e-28	oocytes
PRKCQ-AS1	9.94912e-33	0.5559	0.321	0.018	2.49235e-28	oocytes
CDK7	1.58733e-32	1.02739	0.536	0.051	3.97641e-28	oocytes
PCCA	2.87387e-32	1.6305	0.714	0.096	7.19934e-28	oocytes
PEBP4	3.61937e-32	0.525731	0.321	0.018	9.06688e-28	oocytes
DGKB	4.07807e-32	0.737399	0.286	0.014	1.0216e-27	oocytes
KIAA1324L	5.69089e-32	0.552889	0.286	0.014	1.42563e-27	oocytes
RFESD	6.25718e-32	0.69919	0.357	0.023	1.56749e-27	oocytes
PRC1	2.47283e-31	1.50358	0.393	0.029	6.19469e-27	oocytes
LRWD1	2.57961e-31	0.925867	0.464	0.04	6.46217e-27	oocytes
SEMA4D	2.63126e-31	0.767509	0.357	0.023	6.59157e-27	oocytes
WDR76	8.00456e-31	0.812909	0.393	0.028	2.00522e-26	oocytes
CDH1	1.11939e-30	0.445552	0.214	0.009	2.80418e-26	oocytes
APITD1	1.75114e-30	1.1957	0.429	0.035	4.38677e-26	oocytes
HOOK1	2.32122e-30	0.316633	0.25	0.012	5.8149e-26	oocytes
PLS1	4.5055e-30	0.310268	0.179	0.006	1.12867e-25	oocytes
EFHC2	8.65059e-30	0.847834	0.286	0.016	2.16706e-25	oocytes
CCDC146	9.93151e-30	1.06786	0.464	0.042	2.48794e-25	oocytes
MFSD4	1.02397e-29	0.446456	0.179	0.006	2.56516e-25	oocytes
MYO5B	1.31477e-29	0.265946	0.179	0.006	3.29363e-25	oocytes
IGDCC3	1.38393e-29	0.594559	0.143	0.004	3.46689e-25	oocytes
OIP5	3.06837e-29	0.28314	0.179	0.006	7.68656e-25	oocytes
KIFC1	7.44705e-29	0.701026	0.179	0.006	1.86556e-24	oocytes
HDAC9	1.48221e-28	0.906988	0.357	0.026	3.71308e-24	oocytes
WDR65	3.53411e-28	0.445225	0.107	0.002	8.85331e-24	oocytes
BAIAP2	3.92245e-28	0.676914	0.429	0.037	9.82612e-24	oocytes
LIPG	5.64026e-28	0.597506	0.143	0.004	1.41294e-23	oocytes
HVCN1	6.0783e-28	1.22147	0.607	0.078	1.52267e-23	oocytes
DNAH11	7.98768e-28	0.344563	0.143	0.004	2.00099e-23	oocytes
PSMG1	8.98205e-28	1.6995	0.75	0.133	2.25009e-23	oocytes
ARHGEF33	1.61313e-27	0.817363	0.357	0.027	4.04105e-23	oocytes
CACNA2D2	1.8676e-27	0.41979	0.214	0.01	4.67853e-23	oocytes
MGST1	2.45998e-27	0.613397	0.107	0.002	6.16249e-23	oocytes
ALDH1A2	2.52016e-27	0.439092	0.25	0.013	6.31325e-23	oocytes
HYLS1	3.42668e-27	0.947092	0.357	0.027	8.58418e-23	oocytes
SCARA5	4.52733e-27	0.496716	0.214	0.01	1.13414e-22	oocytes
CGREF1	1.20199e-26	1.10234	0.429	0.04	3.01111e-22	oocytes
CHRDL1	1.63466e-26	0.311298	0.107	0.002	4.09498e-22	oocytes
CLSPN	1.87675e-26	0.375296	0.143	0.004	4.70144e-22	oocytes
CTD-2541M15.1	2.2127e-26	0.449517	0.143	0.004	5.54303e-22	oocytes
SECTM1	2.70702e-26	0.500593	0.179	0.007	6.78135e-22	oocytes
CNOT11	4.72649e-26	0.990944	0.5	0.056	1.18403e-21	oocytes
BPGM	5.92524e-26	1.06499	0.5	0.057	1.48433e-21	oocytes
SCXA	1.04034e-25	0.393688	0.25	0.014	2.60616e-21	oocytes
PRR15	1.14961e-25	0.76815	0.464	0.047	2.87989e-21	oocytes
TOMM34	1.62118e-25	0.774031	0.464	0.049	4.06121e-21	oocytes
CKS2	1.86216e-25	1.46908	0.643	0.099	4.6649e-21	oocytes
KIF23	2.28881e-25	0.422042	0.214	0.01	5.73369e-21	oocytes
PDE9A	3.8516e-25	0.95144	0.393	0.035	9.64864e-21	oocytes
RP11-219B17.1	5.06732e-25	0.267052	0.107	0.003	1.26941e-20	oocytes
BUB1B	5.65042e-25	0.560673	0.107	0.003	1.41549e-20	oocytes
NFE2L3	5.96643e-25	0.426944	0.107	0.003	1.49465e-20	oocytes
PCCB	7.94849e-25	1.07447	0.464	0.05	1.99118e-20	oocytes
DDX43	3.10602e-24	0.462254	0.321	0.024	7.78089e-20	oocytes
NSUN7	4.96305e-24	0.317846	0.25	0.015	1.24329e-19	oocytes
SPINT2	6.73843e-24	1.74088	0.821	0.194	1.68805e-19	oocytes
GCAT	3.29393e-23	1.10108	0.5	0.062	8.25162e-19	oocytes
PDCD5	4.02955e-23	3.06571	1	0.456	1.00944e-18	oocytes
SLC29A1	5.32125e-23	1.37131	0.571	0.083	1.33303e-18	oocytes
PRKD2	9.55196e-23	0.915473	0.464	0.055	2.39286e-18	oocytes
EIF4ENIF1	1.10711e-22	1.43325	0.571	0.084	2.77342e-18	oocytes
RTKN2	1.67163e-22	0.407384	0.179	0.008	4.18761e-18	oocytes
C1QTNF9B-AS1	1.82378e-22	0.559005	0.107	0.003	4.56875e-18	oocytes
HIST2H2AA3	3.27049e-22	1.38971	0.5	0.064	8.19289e-18	oocytes
SLC29A4	3.88822e-22	0.574981	0.214	0.012	9.74038e-18	oocytes
SYT17	6.69288e-22	0.441595	0.107	0.003	1.67663e-17	oocytes
CDCA3	7.28264e-22	0.33779	0.107	0.003	1.82437e-17	oocytes
FAM149A	1.02267e-21	0.998387	0.321	0.027	2.56189e-17	oocytes
C16orf62	1.29006e-21	1.58322	0.607	0.101	3.23172e-17	oocytes
SNAP91	1.38939e-21	0.315362	0.179	0.009	3.48056e-17	oocytes
LOXL2	1.5582e-21	1.25458	0.429	0.049	3.90346e-17	oocytes
C1orf51	2.78187e-21	0.691999	0.429	0.047	6.96887e-17	oocytes
NKIRAS1	2.88738e-21	1.14443	0.5	0.067	7.23318e-17	oocytes
DNAJC15	2.91068e-21	1.17381	0.429	0.049	7.29155e-17	oocytes
GPM6B	2.94425e-21	1.03819	0.536	0.077	7.37563e-17	oocytes
HSPA4	3.04195e-21	1.47375	0.714	0.151	7.62039e-17	oocytes
EPS8L1	3.15037e-21	0.646036	0.321	0.028	7.89198e-17	oocytes
SASS6	6.61184e-21	1.08945	0.429	0.051	1.65633e-16	oocytes
MAD1L1	9.14406e-21	1.03612	0.429	0.05	2.29068e-16	oocytes
THRB	1.06944e-20	0.384889	0.25	0.017	2.67906e-16	oocytes
ITGBL1	1.15529e-20	0.485361	0.179	0.009	2.89412e-16	oocytes
ITGA6	1.18512e-20	1.12216	0.393	0.042	2.96885e-16	oocytes
NIPAL3	3.37045e-20	0.618078	0.321	0.029	8.44331e-16	oocytes
C6orf136	5.45346e-20	0.646085	0.321	0.03	1.36615e-15	oocytes
FAM105A	6.33523e-20	0.543359	0.179	0.009	1.58704e-15	oocytes
HIST1H2BC	7.00915e-20	0.844835	0.321	0.029	1.75586e-15	oocytes
ZNF93	9.38097e-20	1.29438	0.429	0.053	2.35003e-15	oocytes
CDK1	1.1388e-19	0.355288	0.214	0.014	2.85281e-15	oocytes
TUBA1C	1.23551e-19	2.01979	0.821	0.246	3.09508e-15	oocytes
HAP1	1.74337e-19	0.500556	0.214	0.014	4.36731e-15	oocytes
RP11-637A17.2	1.88527e-19	0.251114	0.143	0.006	4.7228e-15	oocytes
CHAF1A	2.31527e-19	0.540666	0.25	0.019	5.79999e-15	oocytes
ERMARD	2.4472e-19	0.760524	0.429	0.053	6.13049e-15	oocytes
ADCY9	2.56816e-19	0.832805	0.5	0.072	6.4335e-15	oocytes
RRAS2	3.19929e-19	1.09593	0.571	0.102	8.01454e-15	oocytes
TWIST1	3.34026e-19	0.904226	0.5	0.073	8.36768e-15	oocytes
C20orf112	5.2814e-19	0.875129	0.286	0.025	1.32304e-14	oocytes
TRAPPC9	5.91456e-19	0.61336	0.357	0.037	1.48166e-14	oocytes
CENPE	6.25901e-19	0.551038	0.214	0.014	1.56795e-14	oocytes
SPATA6L	6.62994e-19	0.264033	0.179	0.01	1.66087e-14	oocytes
RAD51AP1	6.96416e-19	0.281372	0.179	0.01	1.74459e-14	oocytes
STRBP	8.17246e-19	0.78693	0.393	0.046	2.04728e-14	oocytes
PSMC3IP	1.76584e-18	0.397712	0.393	0.045	4.4236e-14	oocytes
PIWIL2	2.68967e-18	0.381076	0.143	0.007	6.73789e-14	oocytes
MND1	3.11548e-18	0.41673	0.179	0.01	7.8046e-14	oocytes
SPOCK3	5.77639e-18	0.288366	0.214	0.015	1.44704e-13	oocytes
SARDH	6.15649e-18	0.410012	0.25	0.02	1.54226e-13	oocytes
PDPK1	6.79473e-18	1.157	0.571	0.106	1.70215e-13	oocytes
UNG	7.03607e-18	0.88576	0.5	0.08	1.76261e-13	oocytes
RALB	7.58151e-18	1.14973	0.607	0.116	1.89925e-13	oocytes
PROSER1	7.97183e-18	0.44927	0.321	0.032	1.99702e-13	oocytes
CENPW	1.05335e-17	0.399363	0.321	0.033	2.63876e-13	oocytes
OCA2	1.37773e-17	0.289422	0.143	0.007	3.45134e-13	oocytes
PAIP1	1.54923e-17	1.88586	0.821	0.274	3.88098e-13	oocytes
PPP2R2C	2.28288e-17	0.598486	0.143	0.007	5.71883e-13	oocytes
AVEN	2.34234e-17	1.35634	0.5	0.085	5.86781e-13	oocytes
MTL5	4.08496e-17	0.325509	0.179	0.011	1.02332e-12	oocytes
KLF5	5.18798e-17	0.936741	0.25	0.021	1.29964e-12	oocytes
PCNA	7.09915e-17	1.46909	0.607	0.136	1.77841e-12	oocytes
BRAP	8.8594e-17	1.03202	0.429	0.061	2.21937e-12	oocytes
GGH	9.01065e-17	0.809627	0.393	0.051	2.25726e-12	oocytes
ULK4	1.16286e-16	0.464558	0.286	0.028	2.91308e-12	oocytes
HOMER2	1.46069e-16	0.42614	0.214	0.016	3.65918e-12	oocytes
CKAP2	1.92555e-16	0.644065	0.393	0.052	4.82371e-12	oocytes
ARHGAP15	2.11662e-16	0.901837	0.357	0.044	5.30234e-12	oocytes
USP18	2.42938e-16	0.680762	0.286	0.028	6.08584e-12	oocytes
DND1	2.69729e-16	0.628471	0.357	0.044	6.75698e-12	oocytes
JARID2	2.76551e-16	0.996759	0.5	0.085	6.92788e-12	oocytes
CTD-3193O13.9	2.8602e-16	0.285945	0.214	0.016	7.16509e-12	oocytes
PSTK	2.98229e-16	0.433082	0.321	0.036	7.47094e-12	oocytes
ZNF215	4.47987e-16	0.458341	0.107	0.004	1.12225e-11	oocytes
KIF26B	4.51424e-16	0.662657	0.107	0.004	1.13086e-11	oocytes
VRK1	5.20687e-16	1.06103	0.429	0.065	1.30437e-11	oocytes
PSMG4	5.65687e-16	1.70132	0.75	0.24	1.4171e-11	oocytes
PDHA1	6.17072e-16	1.57507	0.714	0.208	1.54583e-11	oocytes
FANCD2	6.32075e-16	0.371307	0.179	0.012	1.58341e-11	oocytes
ODC1	7.82302e-16	1.54736	0.75	0.246	1.95975e-11	oocytes
MBP	1.14855e-15	0.59774	0.429	0.064	2.87724e-11	oocytes
HMCES	1.23047e-15	1.11962	0.607	0.127	3.08246e-11	oocytes
CPVL	1.3206e-15	0.590582	0.321	0.037	3.30824e-11	oocytes
RAE1	1.3419e-15	1.07942	0.536	0.104	3.36158e-11	oocytes
MON1A	1.52627e-15	0.298828	0.214	0.017	3.82345e-11	oocytes
WHSC1	1.55723e-15	0.708751	0.393	0.054	3.90102e-11	oocytes
SNX11	1.60665e-15	0.526878	0.286	0.03	4.02481e-11	oocytes
EPSTI1	1.61622e-15	0.748617	0.464	0.077	4.04879e-11	oocytes
TSG101	1.79749e-15	1.43506	0.75	0.236	4.50289e-11	oocytes
KHK	1.89659e-15	0.493478	0.357	0.045	4.75114e-11	oocytes
THSD4	2.362e-15	0.386857	0.214	0.017	5.91703e-11	oocytes
CDH13	2.49798e-15	0.704326	0.214	0.017	6.25769e-11	oocytes
LSM11	2.83996e-15	0.369089	0.286	0.03	7.11437e-11	oocytes
UCP2	2.8568e-15	0.34557	0.214	0.017	7.15656e-11	oocytes
PITHD1	4.52129e-15	1.46927	0.75	0.244	1.13263e-10	oocytes
CDCA7L	6.23001e-15	1.57045	0.571	0.13	1.56068e-10	oocytes
CHD7	6.45303e-15	0.541246	0.25	0.024	1.61655e-10	oocytes
PPP1R14C	6.9004e-15	0.289301	0.143	0.008	1.72862e-10	oocytes
PDCD2L	7.73939e-15	0.634549	0.321	0.038	1.93879e-10	oocytes
TUBA4A	7.81743e-15	0.400482	0.286	0.031	1.95834e-10	oocytes
GSKIP	9.16751e-15	0.700779	0.321	0.04	2.29655e-10	oocytes
TIMM23	1.20517e-14	0.64332	0.393	0.057	3.01906e-10	oocytes
CLUH	1.27456e-14	0.710816	0.286	0.032	3.1929e-10	oocytes
ARAP2	1.43985e-14	0.382305	0.179	0.013	3.60696e-10	oocytes
DAPL1	1.44752e-14	0.389457	0.25	0.024	3.62619e-10	oocytes
PPP2R3B	1.68715e-14	0.884038	0.393	0.06	4.22647e-10	oocytes
GYG1	1.70422e-14	1.70871	0.643	0.179	4.26925e-10	oocytes
ARHGAP18	1.98936e-14	1.0984	0.464	0.084	4.98355e-10	oocytes
TNFAIP8	2.27301e-14	0.743976	0.357	0.049	5.69411e-10	oocytes
ELMO1	2.72931e-14	0.706895	0.214	0.019	6.8372e-10	oocytes
LIPH	2.96932e-14	0.507339	0.25	0.025	7.43845e-10	oocytes
RADIL	3.199e-14	0.42923	0.143	0.008	8.01382e-10	oocytes
RPL39L	3.31255e-14	1.28316	0.464	0.086	8.29826e-10	oocytes
STXBP2	3.44786e-14	0.28383	0.143	0.009	8.63723e-10	oocytes
ELOVL4	4.32762e-14	0.586028	0.214	0.019	1.08411e-09	oocytes
COPS7B	4.4507e-14	0.655113	0.5	0.095	1.11495e-09	oocytes
E2F1	4.49699e-14	0.375864	0.143	0.009	1.12654e-09	oocytes
UBE2T	4.59676e-14	0.358574	0.179	0.013	1.15153e-09	oocytes
SNX22	4.93086e-14	0.353785	0.107	0.005	1.23523e-09	oocytes
ORC6	5.02511e-14	0.273068	0.214	0.019	1.25884e-09	oocytes
GNA14	5.09005e-14	0.309511	0.25	0.025	1.27511e-09	oocytes
WWOX	6.41648e-14	1.23304	0.464	0.088	1.60739e-09	oocytes
AHRR	7.91467e-14	0.452116	0.107	0.005	1.98271e-09	oocytes
G6PD	9.30805e-14	0.683209	0.393	0.062	2.33176e-09	oocytes
DTWD2	9.49344e-14	0.357113	0.214	0.019	2.3782e-09	oocytes
WDR7	9.78071e-14	0.700481	0.286	0.033	2.45016e-09	oocytes
TTC39C	1.10092e-13	0.453926	0.357	0.051	2.75791e-09	oocytes
RIOK1	1.10357e-13	0.975998	0.464	0.087	2.76456e-09	oocytes
NSDHL	1.32174e-13	0.692311	0.321	0.042	3.3111e-09	oocytes
SRSF12	1.35784e-13	0.498385	0.214	0.019	3.40153e-09	oocytes
NETO2	1.48645e-13	0.272072	0.214	0.019	3.72372e-09	oocytes
MTMR14	1.50908e-13	0.589485	0.393	0.063	3.7804e-09	oocytes
HIST1H2BK	1.90855e-13	1.45504	0.571	0.145	4.78112e-09	oocytes
GABPB1	2.03712e-13	0.892889	0.357	0.052	5.1032e-09	oocytes
NFATC1	2.45783e-13	0.46539	0.25	0.027	6.15711e-09	oocytes
TIAM1	2.74795e-13	0.475135	0.25	0.027	6.88389e-09	oocytes
NUP93	3.23647e-13	0.49892	0.357	0.053	8.10768e-09	oocytes
NUP88	3.45094e-13	0.571112	0.357	0.053	8.64495e-09	oocytes
HIP1R	3.55657e-13	0.382634	0.214	0.02	8.90957e-09	oocytes
C11orf65	3.71173e-13	0.323191	0.214	0.02	9.29824e-09	oocytes
CD36	4.02873e-13	0.649424	0.286	0.034	1.00924e-08	oocytes
RNF114	4.29603e-13	1.3836	0.643	0.191	1.0762e-08	oocytes
THYN1	4.53355e-13	1.71096	0.714	0.263	1.1357e-08	oocytes
REXO2	5.30938e-13	1.5374	0.821	0.423	1.33005e-08	oocytes
DUSP23	5.42257e-13	1.10982	0.571	0.145	1.35841e-08	oocytes
ALKBH1	6.00539e-13	0.342865	0.286	0.035	1.50441e-08	oocytes
SLC25A33	6.53683e-13	0.502632	0.357	0.055	1.63754e-08	oocytes
ETFA	6.99237e-13	1.13548	0.679	0.213	1.75166e-08	oocytes
CPSF3	7.9584e-13	0.720987	0.393	0.064	1.99366e-08	oocytes
GPX1	1.18163e-12	1.56538	0.821	0.403	2.9601e-08	oocytes
C10orf35	1.26729e-12	0.316853	0.143	0.01	3.17468e-08	oocytes
FRMD3	1.27571e-12	0.988306	0.393	0.067	3.19578e-08	oocytes
KIF13B	1.89311e-12	0.978481	0.357	0.056	4.74242e-08	oocytes
BBS9	2.05507e-12	1.01211	0.321	0.047	5.14816e-08	oocytes
NEAT1	2.07902e-12	-1.82374	0.107	0.86	5.20816e-08	oocytes
RPL37	2.2789e-12	-1.03217	0.929	0.989	5.70888e-08	oocytes
LMO7	2.28195e-12	1.02374	0.393	0.07	5.71652e-08	oocytes
MYCBP	2.96914e-12	0.819254	0.286	0.037	7.43799e-08	oocytes
DUSP22	3.04254e-12	0.760082	0.393	0.069	7.62186e-08	oocytes
VIM	3.42204e-12	-1.26265	0.857	0.985	8.57254e-08	oocytes
KLHL7	3.70098e-12	0.743381	0.5	0.111	9.27133e-08	oocytes
USP2	3.72933e-12	0.837968	0.357	0.056	9.34234e-08	oocytes
RAD18	4.24302e-12	0.635719	0.321	0.047	1.06292e-07	oocytes
BRI3	4.41073e-12	1.60226	0.893	0.672	1.10493e-07	oocytes
RNF34	4.61474e-12	1.06654	0.429	0.085	1.15604e-07	oocytes
DFNA5	4.70045e-12	0.771853	0.357	0.058	1.17751e-07	oocytes
B2M	5.28347e-12	-1.75345	0.5	0.955	1.32356e-07	oocytes
MYL6	6.53805e-12	-1.60667	0.393	0.891	1.63785e-07	oocytes
GCHFR	6.58723e-12	0.447256	0.357	0.057	1.65017e-07	oocytes
SMAGP	7.44419e-12	0.399468	0.214	0.023	1.86484e-07	oocytes
MALAT1	8.53688e-12	-1.22571	0.964	0.999	2.13857e-07	oocytes
FAU	8.75885e-12	-0.969564	0.75	0.971	2.19418e-07	oocytes
LOH12CR1	9.00554e-12	0.768837	0.357	0.06	2.25598e-07	oocytes
RCAN3	9.2755e-12	0.368048	0.214	0.022	2.32361e-07	oocytes
RMI2	1.11701e-11	0.283215	0.214	0.022	2.79823e-07	oocytes
MGAT4A	1.12881e-11	0.479903	0.25	0.03	2.82778e-07	oocytes
PDGFRL	1.16357e-11	0.751488	0.429	0.086	2.91485e-07	oocytes
MIS18A	1.19614e-11	1.04308	0.464	0.1	2.99644e-07	oocytes
SCAMP2	1.33706e-11	1.02271	0.464	0.102	3.34946e-07	oocytes
SNAPC1	1.52673e-11	1.10029	0.536	0.133	3.82462e-07	oocytes
GIPC2	1.56201e-11	0.427793	0.214	0.023	3.91299e-07	oocytes
RPS27	1.69026e-11	-1.09144	0.75	0.989	4.23427e-07	oocytes
HERC5	1.72831e-11	1.0887	0.571	0.157	4.32959e-07	oocytes
CKS1B	1.79573e-11	1.17471	0.607	0.193	4.49848e-07	oocytes
ZSCAN21	1.79995e-11	0.416953	0.286	0.039	4.50906e-07	oocytes
GSAP	1.91827e-11	0.808672	0.25	0.031	4.80547e-07	oocytes
LPCAT1	2.0075e-11	0.375161	0.286	0.039	5.02899e-07	oocytes
PAIP2B	2.02263e-11	0.661462	0.429	0.086	5.0669e-07	oocytes
BOD1	2.27907e-11	1.36532	0.75	0.315	5.7093e-07	oocytes
ERCC2	2.54427e-11	0.986189	0.25	0.032	6.37366e-07	oocytes
FAM227B	2.59604e-11	0.714796	0.321	0.052	6.50334e-07	oocytes
MEST	2.9568e-11	0.683944	0.393	0.074	7.40708e-07	oocytes
LGALS1	2.97716e-11	-1.49278	0.393	0.895	7.45807e-07	oocytes
DRG1	3.01193e-11	1.05829	0.571	0.158	7.54518e-07	oocytes
RASA3	3.38738e-11	0.564786	0.214	0.024	8.48572e-07	oocytes
DEPDC5	3.60953e-11	0.441152	0.25	0.031	9.04224e-07	oocytes
TMEM97	3.68029e-11	0.981566	0.464	0.11	9.21949e-07	oocytes
RUNDC3B	3.83641e-11	0.349674	0.143	0.011	9.61058e-07	oocytes
C15orf61	3.8622e-11	1.21104	0.571	0.175	9.6752e-07	oocytes
CD63	3.87886e-11	-1.17222	0.357	0.888	9.71693e-07	oocytes
BRCA2	3.93468e-11	0.434735	0.214	0.024	9.85676e-07	oocytes
DLX5	4.01923e-11	0.688848	0.25	0.031	1.00686e-06	oocytes
DNAJA1	4.24221e-11	1.43547	0.893	0.576	1.06272e-06	oocytes
SPDL1	4.30915e-11	0.67205	0.321	0.052	1.07948e-06	oocytes
VAMP8	4.46023e-11	0.796478	0.321	0.051	1.11733e-06	oocytes
TEX30	4.49742e-11	0.888289	0.357	0.064	1.12665e-06	oocytes
CCZ1B	4.86857e-11	0.368024	0.286	0.041	1.21963e-06	oocytes
DEDD	4.86867e-11	0.899517	0.393	0.076	1.21965e-06	oocytes
MAP2K1	4.9512e-11	1.08638	0.357	0.065	1.24033e-06	oocytes
KIAA1731	6.21001e-11	1.35122	0.464	0.107	1.55567e-06	oocytes
TPM2	7.81852e-11	-1.65667	0.179	0.835	1.95862e-06	oocytes
CHCHD6	8.09408e-11	0.964591	0.5	0.125	2.02765e-06	oocytes
BMPR1B	8.91308e-11	0.498308	0.321	0.051	2.23282e-06	oocytes
SAMD11	9.20511e-11	0.652726	0.214	0.025	2.30597e-06	oocytes
ZSCAN16	1.00078e-10	0.343798	0.179	0.018	2.50705e-06	oocytes
PNPLA6	1.01117e-10	0.567088	0.286	0.042	2.53308e-06	oocytes
NR2C1	1.21007e-10	0.99639	0.5	0.124	3.03135e-06	oocytes
RAB11FIP4	1.27317e-10	0.349279	0.107	0.007	3.18942e-06	oocytes
PANX1	1.33644e-10	0.256385	0.179	0.018	3.34792e-06	oocytes
RPL10	1.48779e-10	-0.828673	1	0.994	3.72705e-06	oocytes
LCMT1	1.49307e-10	1.18076	0.536	0.152	3.74029e-06	oocytes
COPS3	1.55196e-10	0.947176	0.536	0.148	3.88782e-06	oocytes
RPS15A	1.58757e-10	-0.992589	0.786	0.98	3.97701e-06	oocytes
SLC39A4	1.59643e-10	0.643959	0.393	0.079	3.99922e-06	oocytes
FER	1.62733e-10	0.78045	0.5	0.126	4.07662e-06	oocytes
STX8	1.64073e-10	1.18811	0.607	0.204	4.11019e-06	oocytes
C9orf40	1.6651e-10	0.401832	0.25	0.033	4.17124e-06	oocytes
GPSM2	1.77536e-10	0.745158	0.357	0.066	4.44744e-06	oocytes
C3orf33	1.83448e-10	0.581985	0.321	0.054	4.59557e-06	oocytes
AP2A2	1.89686e-10	1.03671	0.5	0.131	4.75183e-06	oocytes
IGFBP7	1.96939e-10	-2.3278	0.357	0.887	4.93352e-06	oocytes
FAM9C	1.99316e-10	0.529752	0.107	0.007	4.99308e-06	oocytes
PARP16	2.0156e-10	0.456145	0.286	0.044	5.04928e-06	oocytes
SQLE	2.0391e-10	0.510335	0.429	0.091	5.10815e-06	oocytes
ASTN2	2.06445e-10	0.414297	0.179	0.018	5.17164e-06	oocytes
P4HA1	2.08555e-10	1.09841	0.607	0.197	5.22451e-06	oocytes
C10orf82	2.58882e-10	0.546935	0.25	0.034	6.48525e-06	oocytes
EZR	2.68453e-10	1.40276	0.643	0.246	6.72501e-06	oocytes
RPL34	2.81167e-10	-0.908589	0.821	0.99	7.04351e-06	oocytes
PFDN2	2.88915e-10	1.65977	0.786	0.476	7.23762e-06	oocytes
DNAH9	3.11601e-10	0.259641	0.107	0.007	7.8059e-06	oocytes
PFDN5	3.18959e-10	-0.980621	0.571	0.92	7.99023e-06	oocytes
NDUFAF4	3.19274e-10	0.935201	0.5	0.132	7.99813e-06	oocytes
RPN2	3.2103e-10	1.45901	0.714	0.315	8.04213e-06	oocytes
MVB12B	3.51623e-10	0.448415	0.214	0.025	8.80852e-06	oocytes
ACTL6A	3.59818e-10	1.26261	0.571	0.181	9.0138e-06	oocytes
JUND	3.67835e-10	-1.2566	0.679	0.966	9.21463e-06	oocytes
GKAP1	4.07974e-10	0.924505	0.536	0.149	1.02201e-05	oocytes
DNAJA2	4.2168e-10	1.32242	0.714	0.326	1.05635e-05	oocytes
ANXA7	4.38017e-10	1.47572	0.714	0.378	1.09728e-05	oocytes
SH3BGR	4.51059e-10	0.328277	0.25	0.034	1.12995e-05	oocytes
RAB6B	4.78722e-10	0.43698	0.179	0.019	1.19925e-05	oocytes
ZNF571	4.93397e-10	0.644611	0.286	0.045	1.23601e-05	oocytes
PITRM1	5.36552e-10	0.785456	0.393	0.084	1.34412e-05	oocytes
MPHOSPH6	5.85435e-10	0.786341	0.393	0.083	1.46657e-05	oocytes
CABLES1	5.94731e-10	0.307834	0.179	0.019	1.48986e-05	oocytes
RPL41	5.96381e-10	-0.910789	0.929	0.996	1.494e-05	oocytes
NUP35	6.01873e-10	0.869368	0.357	0.071	1.50775e-05	oocytes
RPS8	6.03035e-10	-0.774995	1	0.991	1.51066e-05	oocytes
AMIGO1	6.14124e-10	0.255376	0.143	0.012	1.53844e-05	oocytes
TAF9B	6.21844e-10	0.657783	0.357	0.066	1.55778e-05	oocytes
GOLM1	6.65049e-10	0.936432	0.536	0.153	1.66601e-05	oocytes
ANAPC7	6.8307e-10	0.848333	0.464	0.11	1.71116e-05	oocytes
LRRC7	6.87406e-10	0.460442	0.143	0.012	1.72202e-05	oocytes
GLE1	7.3095e-10	0.354772	0.286	0.046	1.8311e-05	oocytes
PPIL1	8.25101e-10	0.588645	0.357	0.07	2.06696e-05	oocytes
KDELR3	8.83221e-10	0.341172	0.214	0.027	2.21256e-05	oocytes
CADPS2	8.86887e-10	0.357727	0.286	0.045	2.22174e-05	oocytes
DHFR	9.0095e-10	0.510552	0.286	0.047	2.25697e-05	oocytes
ELOVL2	1.02567e-09	0.281788	0.179	0.019	2.56941e-05	oocytes
NR2F2	1.06306e-09	-1.0256	0.393	0.863	2.66306e-05	oocytes
BCO2	1.07866e-09	0.45272	0.214	0.027	2.70215e-05	oocytes
UTP18	1.12909e-09	1.05107	0.429	0.105	2.82848e-05	oocytes
MALSU1	1.14281e-09	1.1297	0.607	0.209	2.86286e-05	oocytes
COPS8	1.22364e-09	1.48484	0.607	0.242	3.06533e-05	oocytes
MTRNR2L12	1.2571e-09	-1.12673	0.429	0.958	3.14916e-05	oocytes
JUN	1.28776e-09	-1.35601	0.643	0.961	3.22597e-05	oocytes
AGTRAP	1.30248e-09	0.794754	0.429	0.106	3.26284e-05	oocytes
EIF1B	1.33102e-09	1.18835	0.893	0.646	3.33434e-05	oocytes
PLEKHB2	1.38691e-09	0.781205	0.393	0.084	3.47435e-05	oocytes
PRPSAP1	1.40422e-09	1.04552	0.536	0.159	3.51772e-05	oocytes
RPS23	1.47545e-09	-0.742297	0.964	0.99	3.69616e-05	oocytes
SGOL2	1.49528e-09	0.594544	0.286	0.047	3.74582e-05	oocytes
ZFP36	1.50867e-09	-1.74987	0.357	0.842	3.77937e-05	oocytes
RPLP1	1.54713e-09	-0.798258	0.964	0.995	3.87572e-05	oocytes
AGGF1	1.57887e-09	0.919125	0.536	0.157	3.95522e-05	oocytes
NRAS	1.86148e-09	0.462618	0.286	0.047	4.66319e-05	oocytes
RPL19	1.86734e-09	-0.792043	0.929	0.979	4.67788e-05	oocytes
CST3	1.87732e-09	-1.23858	0.321	0.791	4.70287e-05	oocytes
RPL35A	1.93814e-09	-0.72781	0.929	0.981	4.85524e-05	oocytes
NEK6	1.98682e-09	0.604324	0.179	0.02	4.97719e-05	oocytes
PSMD2	2.08288e-09	1.20893	0.607	0.212	5.21782e-05	oocytes
CCDC167	2.1197e-09	0.756639	0.357	0.073	5.31006e-05	oocytes
MUC12	2.56774e-09	0.443673	0.179	0.02	6.43245e-05	oocytes
FAM49B	2.72235e-09	0.684271	0.357	0.071	6.81976e-05	oocytes
RABIF	2.73079e-09	0.440373	0.25	0.038	6.8409e-05	oocytes
RPS7	2.76393e-09	-0.789406	0.893	0.981	6.92393e-05	oocytes
PCMT1	2.78621e-09	1.33982	0.679	0.308	6.97973e-05	oocytes
ZNF593	2.82967e-09	0.970922	0.464	0.132	7.08859e-05	oocytes
RPS9	2.8798e-09	-0.808951	0.786	0.965	7.21419e-05	oocytes
FOS	2.89359e-09	-1.56475	0.571	0.936	7.24873e-05	oocytes
TRMT6	2.97313e-09	0.729224	0.321	0.062	7.44798e-05	oocytes
SLC26A6	2.98509e-09	0.27888	0.143	0.013	7.47795e-05	oocytes
PRIM1	3.04994e-09	0.485815	0.321	0.058	7.6404e-05	oocytes
SH2D4A	3.19621e-09	0.870845	0.5	0.144	8.00684e-05	oocytes
NCEH1	3.36993e-09	0.333058	0.143	0.013	8.44201e-05	oocytes
LGALS8	3.49027e-09	1.00014	0.429	0.106	8.74347e-05	oocytes
RPL27	3.49349e-09	-0.877148	0.643	0.931	8.75154e-05	oocytes
HLA-A	3.51703e-09	-1.30247	0.214	0.797	8.81052e-05	oocytes
MYL9	3.60185e-09	-1.63319	0.214	0.744	9.02299e-05	oocytes
TRMT44	3.86567e-09	0.772628	0.429	0.103	9.68389e-05	oocytes
RPS4X	4.11951e-09	-0.776897	0.964	0.985	0.000103198	oocytes
MORC4	4.34502e-09	0.595345	0.393	0.089	0.000108847	oocytes
APOO	4.37263e-09	0.986305	0.321	0.062	0.000109539	oocytes
DGCR14	4.39262e-09	0.719431	0.286	0.05	0.00011004	oocytes
SENP2	4.48815e-09	0.704397	0.464	0.117	0.000112433	oocytes
FAM184B	4.70817e-09	0.447369	0.286	0.049	0.000117944	oocytes
CENPQ	4.71084e-09	0.486719	0.321	0.062	0.000118011	oocytes
KIAA1598	4.74899e-09	1.03427	0.393	0.092	0.000118967	oocytes
RPS25	4.94513e-09	-0.755786	0.857	0.975	0.00012388	oocytes
LGALS3	5.10419e-09	-1.16044	0.179	0.75	0.000127865	oocytes
PARL	5.2172e-09	1.26788	0.607	0.221	0.000130696	oocytes
FDFT1	5.4315e-09	1.21436	0.536	0.172	0.000136065	oocytes
SPR	5.57101e-09	0.386811	0.214	0.029	0.000139559	oocytes
PLXNA4	5.57346e-09	0.371786	0.143	0.014	0.000139621	oocytes
ADIRF	5.58653e-09	-2.28031	0.321	0.804	0.000139948	oocytes
SPARCL1	6.19958e-09	-1.83346	0.143	0.696	0.000155306	oocytes
TMEM56	6.4567e-09	0.317308	0.214	0.029	0.000161747	oocytes
EEF1A1	6.52133e-09	-0.706851	0.964	0.997	0.000163366	oocytes
EPT1	6.66401e-09	0.361217	0.214	0.029	0.00016694	oocytes
CAND2	7.27229e-09	0.439035	0.179	0.021	0.000182178	oocytes
MNS1	7.31835e-09	1.35617	0.357	0.08	0.000183332	oocytes
STK39	7.61707e-09	0.641214	0.286	0.051	0.000190815	oocytes
HIAT1	8.4919e-09	0.832578	0.464	0.124	0.000212731	oocytes
TXN2	8.53539e-09	1.26247	0.679	0.329	0.00021382	oocytes
ZNF267	8.64262e-09	0.766503	0.286	0.051	0.000216506	oocytes
RPL6	8.78755e-09	-0.658126	1	0.974	0.000220137	oocytes
SMYD3	9.15469e-09	0.80573	0.357	0.08	0.000229334	oocytes
AC007405.6	9.21801e-09	0.280516	0.143	0.014	0.00023092	oocytes
RPS12	9.23745e-09	-0.815226	0.857	0.986	0.000231407	oocytes
WDHD1	9.60888e-09	0.467583	0.143	0.014	0.000240712	oocytes
IFITM3	9.72089e-09	-1.19076	0.5	0.859	0.000243518	oocytes
TBCD	1.06746e-08	0.45012	0.286	0.052	0.000267409	oocytes
TSPAN7	1.18945e-08	0.642116	0.464	0.112	0.00029797	oocytes
RAB7L1	1.25425e-08	0.257428	0.214	0.03	0.000314202	oocytes
BTG1	1.30064e-08	-1.07955	0.321	0.827	0.000325822	oocytes
PDE6B	1.349e-08	0.358254	0.143	0.014	0.000337937	oocytes
SETD3	1.35815e-08	0.697865	0.429	0.111	0.00034023	oocytes
ZNF799	1.3593e-08	0.460057	0.179	0.022	0.000340517	oocytes
RPL13	1.43587e-08	-0.687312	1	0.995	0.000359699	oocytes
BRIX1	1.44057e-08	1.23074	0.536	0.195	0.000360878	oocytes
PPFIA3	1.45535e-08	0.341228	0.179	0.022	0.000364579	oocytes
FAM71E1	1.49043e-08	0.413788	0.214	0.031	0.000373369	oocytes
C12orf45	1.57818e-08	0.962077	0.464	0.126	0.00039535	oocytes
GMNN	1.60562e-08	1.16056	0.393	0.094	0.000402223	oocytes
SPARC	1.67208e-08	-1.37035	0.107	0.667	0.000418873	oocytes
NDUFA8	1.73727e-08	1.13023	0.607	0.252	0.000435204	oocytes
TCHP	1.74288e-08	0.505538	0.357	0.078	0.000436608	oocytes
IQCB1	1.7721e-08	0.642627	0.5	0.151	0.000443928	oocytes
HES6	1.84915e-08	0.487908	0.179	0.022	0.000463232	oocytes
CADPS	1.90554e-08	0.502652	0.214	0.031	0.000477356	oocytes
RPL14	2.01102e-08	-0.650458	0.964	0.973	0.000503781	oocytes
ATP2B1	2.02225e-08	0.981137	0.536	0.183	0.000506593	oocytes
RBM11	2.11589e-08	0.382615	0.179	0.022	0.000530052	oocytes
CDS1	2.13041e-08	0.330209	0.143	0.015	0.000533688	oocytes
GSTP1	2.22182e-08	-1.00973	0.321	0.798	0.000556589	oocytes
ZNF787	2.24185e-08	0.972471	0.5	0.16	0.000561606	oocytes
PPP4R2	2.35831e-08	1.05026	0.607	0.262	0.000590781	oocytes
CAV1	2.37737e-08	-1.40064	0.143	0.693	0.000595556	oocytes
BDNF	2.65279e-08	0.359186	0.214	0.031	0.000664551	oocytes
SMYD2	2.66746e-08	0.500829	0.286	0.053	0.000668226	oocytes
C5orf34	2.7141e-08	0.541607	0.107	0.009	0.00067991	oocytes
GCA	2.86935e-08	0.755214	0.357	0.082	0.000718802	oocytes
MVP	2.87222e-08	1.21423	0.429	0.121	0.00071952	oocytes
UQCRB	3.14886e-08	-0.860483	0.571	0.894	0.00078882	oocytes
PPP1R7	3.31157e-08	1.29218	0.571	0.226	0.000829582	oocytes
SEC24C	3.43114e-08	0.523118	0.321	0.065	0.000859535	oocytes
RPL26	3.79338e-08	-0.690433	0.929	0.98	0.00095028	oocytes
RPS28	3.91615e-08	-0.755524	0.821	0.978	0.000981034	oocytes
LMNB1	3.93651e-08	0.254914	0.179	0.023	0.000986136	oocytes
DNMT1	4.02087e-08	0.797622	0.393	0.099	0.00100727	oocytes
SLU7	4.07682e-08	1.17267	0.607	0.225	0.00102128	oocytes
SLBP	4.20948e-08	1.1715	0.5	0.173	0.00105452	oocytes
KATNAL1	4.23532e-08	0.519914	0.25	0.043	0.00106099	oocytes
EID1	4.25871e-08	-0.907311	0.357	0.803	0.00106685	oocytes
PEX14	4.42439e-08	0.284858	0.286	0.053	0.00110835	oocytes
ACTG2	4.5379e-08	0.362974	0.286	0.052	0.00113679	oocytes
ABCF3	4.75151e-08	0.276472	0.321	0.065	0.0011903	oocytes
JUNB	5.057e-08	-1.27371	0.571	0.926	0.00126683	oocytes
FHIT	5.31244e-08	0.792711	0.357	0.085	0.00133082	oocytes
ZFP36L1	5.31482e-08	-1.04575	0.214	0.771	0.00133142	oocytes
RNF125	5.54279e-08	0.25954	0.143	0.015	0.00138853	oocytes
DLEU1	5.55526e-08	0.283075	0.143	0.016	0.00139165	oocytes
FAM19A5	5.83585e-08	0.282191	0.25	0.043	0.00146194	oocytes
WDR47	5.98039e-08	0.6064	0.286	0.054	0.00149815	oocytes
LRRC59	6.00104e-08	0.446223	0.393	0.097	0.00150332	oocytes
TESC	6.12212e-08	0.766235	0.536	0.157	0.00153365	oocytes
C12orf75	6.17595e-08	0.433801	0.429	0.101	0.00154714	oocytes
SRRD	6.24465e-08	0.814751	0.286	0.055	0.00156435	oocytes
RPS15	6.31496e-08	-0.650876	0.893	0.975	0.00158196	oocytes
NEFH	6.55126e-08	0.760813	0.321	0.071	0.00164116	oocytes
GNB2L1	6.67649e-08	-0.667207	0.75	0.966	0.00167253	oocytes
COPE	6.9549e-08	1.06276	0.75	0.427	0.00174227	oocytes
MPP7	7.00401e-08	0.423986	0.143	0.015	0.00175457	oocytes
POLD1	7.30473e-08	0.572592	0.143	0.016	0.00182991	oocytes
NUFIP1	7.58961e-08	0.476247	0.321	0.07	0.00190127	oocytes
CCDC101	7.64409e-08	1.01256	0.536	0.187	0.00191492	oocytes
DNAAF2	7.66447e-08	1.15592	0.321	0.071	0.00192003	oocytes
RPS6	7.68109e-08	-0.659441	0.893	0.978	0.00192419	oocytes
DNTTIP2	7.7286e-08	0.881374	0.607	0.215	0.00193609	oocytes
RPS29	7.77326e-08	-0.730321	0.786	0.972	0.00194728	oocytes
ALAS1	7.82877e-08	0.555964	0.25	0.044	0.00196119	oocytes
RPL37A	7.86805e-08	-0.574727	0.964	0.988	0.00197103	oocytes
RPL13A	7.98367e-08	-0.690727	0.857	0.984	0.00199999	oocytes
THAP8	8.08794e-08	0.565585	0.179	0.024	0.00202611	oocytes
CIRBP	8.33076e-08	-0.726717	0.679	0.929	0.00208694	oocytes
GDI2	8.45783e-08	1.31085	0.714	0.426	0.00211877	oocytes
EGR1	8.71661e-08	-1.5335	0.286	0.764	0.0021836	oocytes
CLIC1	9.02098e-08	-0.984214	0.107	0.667	0.00225984	oocytes
TMSB4X	9.03175e-08	-0.900672	0.893	0.971	0.00226254	oocytes
TAF4B	9.17797e-08	0.582501	0.214	0.034	0.00229917	oocytes
NSG1	9.32428e-08	1.13627	0.607	0.266	0.00233583	oocytes
IFT57	9.34793e-08	0.963738	0.643	0.29	0.00234175	oocytes
MEF2C	9.38852e-08	-1.23467	0.071	0.596	0.00235192	oocytes
RPL30	9.52129e-08	-0.657246	0.964	0.991	0.00238518	oocytes
PELP1	9.62511e-08	0.735332	0.393	0.101	0.00241119	oocytes
GNG4	9.65886e-08	0.612048	0.25	0.046	0.00241964	oocytes
CSE1L	9.816e-08	0.551472	0.429	0.118	0.00245901	oocytes
ATP6V1D	9.87869e-08	0.615698	0.536	0.182	0.00247471	oocytes
BST2	1.01035e-07	-0.921102	0.321	0.84	0.00253102	oocytes
FAM41C	1.05936e-07	0.297465	0.107	0.009	0.00265379	oocytes
UCHL3	1.06274e-07	0.723157	0.357	0.085	0.00266228	oocytes
CCT2	1.11359e-07	1.2507	0.679	0.36	0.00278967	oocytes
SUMO2	1.12854e-07	0.857776	0.929	0.835	0.0028271	oocytes
IAH1	1.13756e-07	1.0751	0.679	0.339	0.0028497	oocytes
CALD1	1.14543e-07	-0.712715	0.5	0.951	0.00286941	oocytes
ATP1B1	1.18275e-07	1.02501	0.607	0.249	0.00296291	oocytes
RDH13	1.25438e-07	0.520249	0.25	0.045	0.00314236	oocytes
LAPTM4B	1.32541e-07	1.17953	0.607	0.268	0.00332029	oocytes
ITGA11	1.33216e-07	0.336771	0.107	0.009	0.00333719	oocytes
RPLP2	1.3723e-07	-0.653925	0.786	0.975	0.00343774	oocytes
STK32C	1.38066e-07	0.27842	0.25	0.045	0.0034587	oocytes
RPA1	1.39894e-07	0.682878	0.393	0.104	0.00350447	oocytes
PTMS	1.4719e-07	-0.831167	0.286	0.827	0.00368725	oocytes
SF3A3	1.49014e-07	0.850048	0.536	0.201	0.00373294	oocytes
WASF1	1.49021e-07	0.788865	0.393	0.103	0.00373312	oocytes
FXYD1	1.49842e-07	-1.11753	0	0.546	0.00375368	oocytes
WDR41	1.52033e-07	0.749243	0.321	0.073	0.00380857	oocytes
RNF10	1.52429e-07	1.21076	0.536	0.212	0.0038185	oocytes
RNF38	1.52664e-07	0.874875	0.464	0.139	0.0038244	oocytes
PPP1R14A	1.54573e-07	-1.23139	0.071	0.587	0.00387222	oocytes
MYOF	1.60418e-07	0.552295	0.321	0.072	0.00401863	oocytes
PHACTR3	1.63914e-07	0.386872	0.321	0.072	0.00410621	oocytes
ITPK1	1.71695e-07	0.522608	0.286	0.058	0.00430113	oocytes
EGFL7	1.75103e-07	0.42219	0.214	0.033	0.00438652	oocytes
ACTB	1.75988e-07	-0.895271	0.714	0.935	0.00440868	oocytes
SH3GLB1	1.7823e-07	1.11163	0.679	0.323	0.00446483	oocytes
RPL3	1.78998e-07	-0.676832	0.893	0.989	0.00448409	oocytes
RPS3A	1.81433e-07	-0.609723	0.929	0.987	0.00454507	oocytes
PIAS1	1.96985e-07	1.42564	0.5	0.187	0.00493468	oocytes
OFD1	2.01145e-07	1.02044	0.607	0.261	0.00503888	oocytes
CERS6	2.06e-07	0.995655	0.429	0.127	0.00516051	oocytes
MTMR6	2.06141e-07	0.729277	0.357	0.091	0.00516403	oocytes
RAD1	2.06325e-07	0.747075	0.393	0.112	0.00516865	oocytes
TMSB10	2.08385e-07	-1.0481	0.857	0.957	0.00522026	oocytes
GPKOW	2.09051e-07	0.828599	0.286	0.061	0.00523693	oocytes
ADRM1	2.10027e-07	0.785084	0.536	0.184	0.00526138	oocytes
FIP1L1	2.10437e-07	1.03361	0.607	0.274	0.00527165	oocytes
RASGRF2	2.22235e-07	0.477997	0.286	0.059	0.0055672	oocytes
SMPD3	2.23844e-07	0.339824	0.107	0.01	0.00560752	oocytes
DSN1	2.27572e-07	0.37772	0.214	0.035	0.00570091	oocytes
SOD1	2.3487e-07	0.977211	0.893	0.806	0.00588372	oocytes
HSP90AA1	2.51874e-07	1.12208	0.929	0.917	0.0063097	oocytes
RPS3	2.52233e-07	-0.665522	0.964	0.981	0.00631869	oocytes
YWHAE	2.63485e-07	0.862262	0.857	0.673	0.00660056	oocytes
MTRNR2L8	2.64941e-07	-0.97219	0.429	0.877	0.00663704	oocytes
FAM210A	2.71237e-07	0.482028	0.357	0.088	0.00679475	oocytes
YEATS2	2.71752e-07	0.484108	0.321	0.073	0.00680767	oocytes
POLR2E	2.86177e-07	1.02513	0.571	0.264	0.00716903	oocytes
PTPRU	2.92372e-07	0.443942	0.143	0.017	0.00732421	oocytes
RPL22	2.97719e-07	-0.618927	0.679	0.966	0.00745817	oocytes
DCAF13	2.99425e-07	0.814164	0.464	0.151	0.00750089	oocytes
AGK	3.00812e-07	0.773949	0.286	0.06	0.00753564	oocytes
CTU2	3.06055e-07	0.469547	0.25	0.047	0.00766698	oocytes
FXR1	3.14094e-07	1.36369	0.75	0.51	0.00786838	oocytes
TUBA1A	3.16903e-07	-1.12493	0.25	0.717	0.00793873	oocytes
TDP1	3.25353e-07	0.747227	0.214	0.036	0.00815043	oocytes
HMGB1	3.26388e-07	0.788926	0.929	0.917	0.00817635	oocytes
PAFAH1B3	3.31235e-07	1.06931	0.429	0.14	0.00829777	oocytes
MRPS10	3.34325e-07	1.12128	0.5	0.189	0.00837517	oocytes
IRX5	3.37484e-07	0.520877	0.143	0.017	0.00845432	oocytes
H1FX	3.40992e-07	-1.04707	0.179	0.666	0.0085422	oocytes
RAD51C	3.44635e-07	0.609731	0.429	0.13	0.00863346	oocytes
ZMYND19	3.49619e-07	0.442051	0.25	0.048	0.00875831	oocytes
SURF2	3.50651e-07	1.05784	0.429	0.138	0.00878415	oocytes
NPC1	3.55667e-07	0.298164	0.286	0.058	0.0089098	oocytes
UHRF2	3.63348e-07	0.606141	0.429	0.12	0.00910224	oocytes
TPM4	3.63715e-07	-0.96368	0.071	0.597	0.00911143	oocytes
KDM1B	3.77726e-07	0.384831	0.214	0.036	0.00946241	oocytes
ZC3H3	3.86512e-07	0.44373	0.214	0.036	0.00968251	oocytes
RBBP8	3.8672e-07	0.484345	0.179	0.026	0.00968773	oocytes
NDRG2	3.92525e-07	-0.904983	0.107	0.629	0.00983314	oocytes
UHMK1	4.08949e-07	0.40573	0.393	0.105	0.0102446	oocytes
SRPRB	4.17341e-07	0.82012	0.357	0.092	0.0104548	oocytes
TRAF2	4.21504e-07	0.256721	0.214	0.036	0.0105591	oocytes
PNRC1	4.25191e-07	-0.710711	0.536	0.87	0.0106515	oocytes
COL6A2	4.31367e-07	-1.02708	0.214	0.689	0.0108062	oocytes
RPS14	4.32333e-07	-0.610216	0.893	0.98	0.0108304	oocytes
RBMX2	4.41315e-07	0.865926	0.5	0.178	0.0110554	oocytes
BARD1	4.47772e-07	0.52919	0.321	0.076	0.0112171	oocytes
S100A6	4.54929e-07	-1.09456	0.321	0.768	0.0113964	oocytes
MSL3	4.54969e-07	0.575862	0.357	0.09	0.0113974	oocytes
IMMT	4.5954e-07	0.725933	0.464	0.157	0.0115119	oocytes
DEPDC4	4.71441e-07	0.338971	0.107	0.01	0.0118101	oocytes
PARP1	4.727e-07	0.870627	0.5	0.183	0.0118416	oocytes
DUSP16	4.74908e-07	0.313028	0.179	0.026	0.0118969	oocytes
SUV39H2	4.83147e-07	0.358522	0.179	0.027	0.0121033	oocytes
YTHDF2	4.84264e-07	0.92302	0.571	0.224	0.0121313	oocytes
RDH10	4.93575e-07	0.297577	0.214	0.036	0.0123646	oocytes
SUGP1	5.38942e-07	0.320869	0.286	0.062	0.013501	oocytes
RABEP1	5.61756e-07	0.714107	0.464	0.161	0.0140725	oocytes
KBTBD3	5.82639e-07	0.341888	0.286	0.061	0.0145957	oocytes
LYPLA1	5.8919e-07	0.81319	0.393	0.11	0.0147598	oocytes
HLA-B	6.0413e-07	-1.17434	0.179	0.695	0.0151341	oocytes
RPL12	6.12387e-07	-0.578489	0.857	0.975	0.0153409	oocytes
CAPRIN2	6.14202e-07	0.573555	0.393	0.111	0.0153864	oocytes
FBXO25	6.21798e-07	0.629964	0.357	0.092	0.0155767	oocytes
AK5	6.2648e-07	0.455619	0.143	0.018	0.0156939	oocytes
FTH1	6.35866e-07	-0.630191	0.821	0.972	0.0159291	oocytes
LNX2	6.35975e-07	0.537	0.143	0.018	0.0159318	oocytes
MTIF3	6.49065e-07	1.03052	0.607	0.312	0.0162597	oocytes
TAGLN	6.74186e-07	-2.72776	0.071	0.57	0.016889	oocytes
RPL5	6.85878e-07	-0.577007	1	0.976	0.0171819	oocytes
CUTC	6.94439e-07	0.687635	0.357	0.091	0.0173964	oocytes
CCNH	7.15665e-07	0.893231	0.571	0.248	0.0179281	oocytes
RNASEH2A	7.16098e-07	0.660433	0.286	0.065	0.017939	oocytes
ISOC1	7.319e-07	0.772603	0.393	0.117	0.0183348	oocytes
LTV1	7.40461e-07	0.626425	0.393	0.109	0.0185493	oocytes
USP31	7.57824e-07	0.287175	0.179	0.027	0.0189842	oocytes
YPEL5	7.67175e-07	1.2694	0.607	0.32	0.0192185	oocytes
GCLC	7.67628e-07	0.306653	0.214	0.037	0.0192299	oocytes
CCDC6	8.06977e-07	0.817153	0.5	0.181	0.0202156	oocytes
ENY2	8.22629e-07	1.02609	0.75	0.511	0.0206077	oocytes
MAPK6	8.33212e-07	0.751841	0.357	0.096	0.0208728	oocytes
RPS19	8.39635e-07	-0.523099	1	0.986	0.0210337	oocytes
CBFA2T3	8.56428e-07	0.41745	0.107	0.011	0.0214544	oocytes
VKORC1	8.65891e-07	1.07923	0.714	0.405	0.0216914	oocytes
SEC22A	8.86785e-07	0.48043	0.286	0.063	0.0222149	oocytes
MYL12B	8.87715e-07	-0.830846	0.393	0.773	0.0222382	oocytes
DCP2	8.98798e-07	1.1021	0.536	0.222	0.0225158	oocytes
MBIP	9.00225e-07	1.0593	0.536	0.214	0.0225515	oocytes
TBC1D17	9.18922e-07	0.699922	0.429	0.135	0.0230199	oocytes
UBQLN1	9.33008e-07	0.835484	0.464	0.159	0.0233728	oocytes
MSRA	9.36271e-07	0.543158	0.321	0.08	0.0234545	oocytes
COL4A3	9.39378e-07	0.25496	0.214	0.037	0.0235323	oocytes
AKIRIN2	9.52109e-07	1.26234	0.464	0.162	0.0238513	oocytes
ALKBH5	9.58755e-07	0.761997	0.429	0.138	0.0240178	oocytes
AMH	9.58771e-07	0.451705	0.179	0.027	0.0240182	oocytes
C20orf196	9.60133e-07	0.3708	0.214	0.038	0.0240523	oocytes
RPL39	9.63738e-07	-0.640488	0.857	0.979	0.0241426	oocytes
SMS	9.95578e-07	1.37518	0.679	0.422	0.0249402	oocytes
FBLN7	9.97317e-07	0.29877	0.143	0.018	0.0249838	oocytes
RPS24	9.99595e-07	-0.525899	1	0.99	0.0250408	oocytes
OSTF1	1.01338e-06	1.17289	0.429	0.149	0.0253862	oocytes
UBE2W	1.02165e-06	1.14424	0.429	0.132	0.0255933	oocytes
RPF1	1.0585e-06	0.729479	0.393	0.117	0.0265164	oocytes
SELM	1.07485e-06	-0.546243	0.179	0.718	0.026926	oocytes
ELOVL5	1.07951e-06	0.547389	0.357	0.096	0.0270428	oocytes
RGS2	1.08105e-06	1.06944	0.536	0.207	0.0270813	oocytes
RHOB	1.08209e-06	-1.10783	0.179	0.695	0.0271074	oocytes
DAAM1	1.08251e-06	0.934971	0.536	0.215	0.0271181	oocytes
BMP6	1.11979e-06	0.256088	0.179	0.028	0.0280518	oocytes
SLC25A5	1.13588e-06	1.2475	0.714	0.489	0.028455	oocytes
NUDT14	1.14864e-06	0.523454	0.25	0.051	0.0287747	oocytes
SEPP1	1.18574e-06	-1.03911	0.357	0.725	0.0297039	oocytes
TTC9C	1.18664e-06	0.904254	0.464	0.156	0.0297266	oocytes
SNHG8	1.18812e-06	-0.884212	0.393	0.777	0.0297636	oocytes
RNF25	1.20402e-06	0.333362	0.25	0.05	0.030162	oocytes
SH3KBP1	1.22335e-06	0.759857	0.357	0.101	0.0306463	oocytes
ALG13	1.22602e-06	1.02838	0.429	0.144	0.0307131	oocytes
SH3BGRL	1.26492e-06	-0.867233	0.179	0.662	0.0316876	oocytes
SLC38A2	1.44955e-06	-1.00037	0.214	0.663	0.0363126	oocytes
FOSB	1.48155e-06	-1.1043	0.286	0.774	0.0371142	oocytes
GSPT1	1.48686e-06	1.0004	0.536	0.218	0.0372473	oocytes
GOLPH3L	1.51788e-06	0.674759	0.393	0.115	0.0380244	oocytes
ADAMTS1	1.52565e-06	-1.39246	0.036	0.525	0.038219	oocytes
NFYC	1.54896e-06	0.795621	0.5	0.171	0.0388029	oocytes
TCF15	1.57115e-06	0.26848	0.143	0.019	0.0393588	oocytes
RPIA	1.57606e-06	0.618252	0.357	0.098	0.0394818	oocytes
CNOT4	1.61091e-06	0.860904	0.643	0.329	0.0403549	oocytes
ABCF2	1.66844e-06	0.276463	0.25	0.051	0.0417961	oocytes
NAA30	1.67154e-06	0.438173	0.321	0.081	0.0418737	oocytes
SFXN4	1.68632e-06	0.600758	0.321	0.081	0.0422439	oocytes
SCRN3	1.71749e-06	0.436913	0.25	0.051	0.0430249	oocytes
CIRH1A	1.75284e-06	0.315953	0.25	0.052	0.0439103	oocytes
TSC22D3	1.76459e-06	-1.10106	0.107	0.593	0.0442047	oocytes
ITM2B	1.76847e-06	-0.723402	0.607	0.932	0.0443018	oocytes
FBXL7	1.80112e-06	0.613123	0.321	0.081	0.0451198	oocytes
SMCO4	1.81057e-06	0.357806	0.286	0.066	0.0453566	oocytes
UHRF1BP1	1.86447e-06	0.536214	0.179	0.028	0.0467068	oocytes
CEBPD	1.89357e-06	-1.01844	0.5	0.847	0.0474359	oocytes
STK24	1.9369e-06	0.97402	0.5	0.191	0.0485213	oocytes
THOC3	1.93726e-06	0.763458	0.429	0.145	0.0485304	oocytes
S100A11	1.9971e-06	-0.991753	0.107	0.581	0.0500294	oocytes
CD81	2.00278e-06	-0.683916	0.643	0.876	0.0501716	oocytes
YIPF5	2.00366e-06	0.840336	0.5	0.18	0.0501938	oocytes
PSMD10	2.01225e-06	0.612613	0.357	0.099	0.0504089	oocytes
MGST3	2.03189e-06	-0.752994	0.464	0.782	0.0509008	oocytes
KIT	2.05773e-06	0.548441	0.286	0.068	0.0515481	oocytes
PODXL	2.07802e-06	0.260338	0.179	0.028	0.0520565	oocytes
SUDS3	2.09674e-06	1.17509	0.536	0.233	0.0525254	oocytes
NAA50	2.17074e-06	0.653058	0.464	0.155	0.0543791	oocytes
POLR3H	2.19833e-06	0.770009	0.357	0.1	0.0550704	oocytes
TOMM7	2.24124e-06	-0.55737	0.607	0.905	0.0561453	oocytes
HEY2	2.27735e-06	0.41895	0.357	0.096	0.05705	oocytes
RPS18	2.27896e-06	-0.546956	0.964	0.994	0.0570902	oocytes
ACN9	2.33982e-06	0.714424	0.429	0.138	0.0586149	oocytes
AHNAK	2.35257e-06	-0.933336	0.143	0.601	0.0589343	oocytes
RPL4	2.35813e-06	-0.637394	0.607	0.89	0.0590735	oocytes
GTPBP10	2.47968e-06	0.500562	0.321	0.08	0.0621185	oocytes
LRRC40	2.50713e-06	0.516141	0.321	0.081	0.0628061	oocytes
ACTA2	2.55921e-06	-2.28033	0.143	0.592	0.0641108	oocytes
SENP5	2.61952e-06	0.478199	0.429	0.133	0.0656215	oocytes
TIMP3	2.62825e-06	-1.93426	0	0.474	0.0658403	oocytes
C3orf14	2.64487e-06	0.301388	0.286	0.066	0.0662565	oocytes
LDHB	2.64649e-06	-0.720985	0.25	0.703	0.0662972	oocytes
UBAP2	2.70455e-06	0.503722	0.429	0.138	0.0677516	oocytes
NDRG4	2.76641e-06	0.417541	0.143	0.019	0.0693014	oocytes
SMAD2	2.86365e-06	0.553925	0.5	0.19	0.0717374	oocytes
RNF187	2.86725e-06	1.02798	0.536	0.239	0.0718276	oocytes
IFITM2	2.89542e-06	-0.915602	0.179	0.614	0.0725332	oocytes
INO80C	2.90115e-06	0.320014	0.25	0.052	0.0726768	oocytes
EMC3	2.94407e-06	0.815019	0.5	0.204	0.0737519	oocytes
DKC1	2.96801e-06	0.626318	0.429	0.155	0.0743516	oocytes
EI24	2.97319e-06	0.856188	0.5	0.201	0.0744814	oocytes
ANAPC16	2.99564e-06	-0.795841	0.214	0.618	0.0750437	oocytes
AIFM1	3.00017e-06	0.341284	0.25	0.054	0.0751572	oocytes
TRMT112	3.01238e-06	1.02191	0.786	0.737	0.0754632	oocytes
IGFBP4	3.18014e-06	-1.01597	0.071	0.532	0.0796656	oocytes
RPL18	3.3595e-06	-0.570205	0.929	0.981	0.0841589	oocytes
CCDC109B	3.37285e-06	0.521318	0.214	0.042	0.0844932	oocytes
MFGE8	3.40421e-06	-1.05428	0.071	0.533	0.0852789	oocytes
RPL32	3.41317e-06	-0.526258	0.929	0.989	0.0855033	oocytes
HSPA8	3.46459e-06	0.951089	0.821	0.624	0.0867914	oocytes
SUPT3H	3.49377e-06	0.614907	0.357	0.101	0.0875225	oocytes
AFF1	3.52873e-06	1.11005	0.5	0.198	0.0883982	oocytes
GSN	3.60792e-06	-0.851378	0.214	0.658	0.0903819	oocytes
TOM1L1	3.67261e-06	0.347414	0.179	0.03	0.0920026	oocytes
C12orf57	3.87939e-06	-0.713569	0.5	0.836	0.0971826	oocytes
MRGBP	3.88972e-06	0.717361	0.321	0.084	0.0974413	oocytes
MRPS28	3.92792e-06	0.60368	0.5	0.18	0.0983983	oocytes
SESN2	4.03059e-06	0.282076	0.25	0.054	0.10097	oocytes
RPL15	4.1382e-06	-0.529485	0.929	0.975	0.103666	oocytes
ITGB1	4.15759e-06	-0.897663	0.321	0.743	0.104152	oocytes
MTRNR2L2	4.25469e-06	-0.985904	0.179	0.67	0.106584	oocytes
PDRG1	4.27956e-06	0.548391	0.393	0.119	0.107207	oocytes
NACC2	4.31906e-06	0.286237	0.179	0.03	0.108197	oocytes
PLD6	4.45947e-06	0.260721	0.179	0.03	0.111714	oocytes
ARMC10	4.48677e-06	0.807484	0.536	0.227	0.112398	oocytes
KIF20B	4.5006e-06	0.949985	0.321	0.089	0.112745	oocytes
CSDE1	4.50783e-06	0.993679	0.75	0.584	0.112926	oocytes
BCL7C	4.52236e-06	-0.711394	0	0.459	0.11329	oocytes
HN1	4.54878e-06	0.580171	0.393	0.129	0.113951	oocytes
PTRF	4.59581e-06	-0.981669	0.143	0.549	0.11513	oocytes
SMC2	4.64562e-06	0.740312	0.321	0.09	0.116377	oocytes
MT2A	4.69956e-06	-2.3683	0.143	0.561	0.117729	oocytes
PPP1R2	4.78258e-06	0.815677	0.571	0.261	0.119808	oocytes
HCCS	4.78638e-06	0.574625	0.25	0.056	0.119903	oocytes
KRT18	4.81723e-06	0.348134	0.393	0.114	0.120676	oocytes
C12orf29	4.89679e-06	0.424037	0.393	0.121	0.12267	oocytes
MT-CO3	5.00148e-06	-0.491307	0.786	0.997	0.125292	oocytes
USP45	5.03697e-06	0.250849	0.214	0.042	0.126181	oocytes
NOB1	5.09473e-06	0.887176	0.536	0.253	0.127628	oocytes
NPM3	5.11853e-06	0.407121	0.321	0.086	0.128224	oocytes
SHFM1	5.20133e-06	-0.728091	0.393	0.764	0.130298	oocytes
RPS21	5.25137e-06	-0.569686	0.821	0.968	0.131552	oocytes
UBE2G1	5.36696e-06	0.528771	0.357	0.104	0.134448	oocytes
KHDRBS3	5.56198e-06	0.663633	0.393	0.125	0.139333	oocytes
BANP	5.58729e-06	0.748239	0.286	0.07	0.139967	oocytes
NAALAD2	5.59439e-06	0.5085	0.25	0.055	0.140145	oocytes
ARGLU1	5.61751e-06	-0.710868	0.357	0.783	0.140724	oocytes
HLA-C	5.76383e-06	-1.0324	0.179	0.626	0.14439	oocytes
AIMP2	5.80234e-06	0.363248	0.25	0.057	0.145354	oocytes
CRISPLD2	5.94958e-06	0.86415	0.464	0.163	0.149043	oocytes
MFHAS1	6.08548e-06	0.350614	0.214	0.042	0.152447	oocytes
MVK	6.3199e-06	0.274449	0.214	0.043	0.15832	oocytes
EIF4E	6.44227e-06	0.492746	0.464	0.154	0.161385	oocytes
MGP	6.46509e-06	-1.60268	0.036	0.48	0.161957	oocytes
RPL24	6.48959e-06	-0.481195	0.857	0.974	0.162571	oocytes
RPL8	6.49449e-06	-0.579083	0.786	0.969	0.162694	oocytes
TCEB1	6.516e-06	0.855614	0.643	0.387	0.163232	oocytes
UPF3B	6.63128e-06	0.779209	0.429	0.15	0.16612	oocytes
SLC25A14	6.67191e-06	0.558619	0.179	0.031	0.167138	oocytes
RPL18A	6.81072e-06	-0.456218	0.964	0.974	0.170615	oocytes
FKBP5	7.16521e-06	-0.988691	0.071	0.504	0.179496	oocytes
BCAS2	7.55091e-06	0.996091	0.571	0.265	0.189158	oocytes
BTRC	7.60366e-06	0.852368	0.286	0.075	0.190479	oocytes
TMEM243	7.61307e-06	0.782529	0.571	0.266	0.190715	oocytes
PTPLB	7.71067e-06	0.255224	0.286	0.07	0.19316	oocytes
PDK4	7.96978e-06	-0.762206	0.071	0.533	0.199651	oocytes
SLC25A22	8.08371e-06	0.265711	0.179	0.032	0.202505	oocytes
SAE1	8.33061e-06	0.75552	0.393	0.136	0.20869	oocytes
CCT8	8.36594e-06	1.15206	0.714	0.452	0.209575	oocytes
LEO1	8.38111e-06	0.728347	0.321	0.092	0.209955	oocytes
FDXR	8.52036e-06	0.43016	0.357	0.108	0.213444	oocytes
PIAS2	8.8279e-06	0.561419	0.321	0.085	0.221148	oocytes
TAF1A	8.84599e-06	0.660691	0.214	0.044	0.221601	oocytes
PXK	8.98482e-06	0.726268	0.357	0.112	0.225079	oocytes
HLA-E	9.00162e-06	-0.911108	0.179	0.602	0.2255	oocytes
VTA1	9.07602e-06	0.498337	0.321	0.092	0.227363	oocytes
WDR45B	9.10742e-06	1.00537	0.464	0.196	0.22815	oocytes
FUT8	9.14971e-06	0.587905	0.286	0.075	0.229209	oocytes
LAMTOR5	9.15519e-06	1.061	0.714	0.525	0.229347	oocytes
CCDC34	9.25099e-06	0.499097	0.357	0.113	0.231746	oocytes
DLGAP4	9.2764e-06	0.957844	0.464	0.189	0.232383	oocytes
WBSCR22	9.34622e-06	0.715361	0.5	0.216	0.234132	oocytes
SERPING1	9.38765e-06	-0.793153	0.107	0.594	0.23517	oocytes
EXOSC9	9.40356e-06	0.758479	0.357	0.115	0.235569	oocytes
MIOS	9.42284e-06	0.379565	0.214	0.045	0.236052	oocytes
SBNO1	9.55019e-06	1.22221	0.429	0.158	0.239242	oocytes
SDCCAG8	9.7643e-06	0.719999	0.536	0.216	0.244606	oocytes
SUGT1	9.92151e-06	0.782876	0.643	0.35	0.248544	oocytes
HAGH	1.01555e-05	0.873455	0.429	0.152	0.254404	oocytes
RSU1	1.02057e-05	0.754721	0.536	0.239	0.255663	oocytes
ACOT7	1.02067e-05	0.501729	0.214	0.044	0.255687	oocytes
SAT2	1.02438e-05	-0.78137	0.179	0.63	0.256616	oocytes
TRAP1	1.02859e-05	0.970496	0.393	0.137	0.257671	oocytes
CSTF1	1.03569e-05	0.6411	0.25	0.059	0.25945	oocytes
MZT2B	1.04862e-05	-0.649586	0.393	0.783	0.262689	oocytes
C2orf47	1.06703e-05	0.650384	0.286	0.072	0.2673	oocytes
ANXA2	1.06813e-05	-0.809492	0.107	0.508	0.267578	oocytes
PREP	1.08335e-05	0.799125	0.214	0.045	0.27139	oocytes
ZCCHC2	1.11073e-05	0.340539	0.286	0.071	0.278248	oocytes
ANO10	1.11375e-05	0.522587	0.286	0.076	0.279007	oocytes
NUPL1	1.11891e-05	0.647797	0.429	0.153	0.280298	oocytes
PPP1R15A	1.12923e-05	-0.862727	0.179	0.641	0.282884	oocytes
XIST	1.14503e-05	-0.739148	0.286	0.787	0.286842	oocytes
COX5A	1.18456e-05	0.876823	0.607	0.313	0.296743	oocytes
COL1A1	1.21879e-05	-1.1321	0.143	0.58	0.305318	oocytes
THAP4	1.23517e-05	0.495125	0.321	0.091	0.309422	oocytes
RPL21	1.24626e-05	-0.61231	0.893	0.958	0.312201	oocytes
GLRX3	1.28612e-05	0.626868	0.464	0.176	0.322185	oocytes
RP11-260M19.2	1.28847e-05	0.471125	0.107	0.013	0.322774	oocytes
RCCD1	1.29452e-05	0.65416	0.25	0.059	0.324291	oocytes
DBF4	1.30072e-05	0.804963	0.25	0.059	0.325843	oocytes
ZCCHC7	1.31906e-05	0.742539	0.464	0.186	0.330438	oocytes
RPL28	1.33085e-05	-0.502283	0.893	0.973	0.333392	oocytes
SLMO2	1.34349e-05	0.386514	0.321	0.09	0.336557	oocytes
CRYZ	1.35748e-05	0.512338	0.286	0.076	0.340062	oocytes
SAP18	1.3716e-05	1.08856	0.786	0.737	0.343598	oocytes
SSH2	1.42497e-05	0.351753	0.214	0.046	0.356969	oocytes
RPL10A	1.43313e-05	-0.486767	0.893	0.96	0.359013	oocytes
ATP5B	1.43701e-05	0.778543	0.75	0.525	0.359986	oocytes
HIST1H4C	1.45404e-05	-0.968571	0.25	0.629	0.364252	oocytes
ACACA	1.46204e-05	0.547901	0.25	0.058	0.366257	oocytes
C6orf48	1.47791e-05	-0.678281	0.25	0.702	0.370232	oocytes
RNF138	1.52921e-05	0.344386	0.25	0.058	0.383083	oocytes
MED16	1.54438e-05	0.838667	0.393	0.135	0.386883	oocytes
MED7	1.55387e-05	0.309011	0.393	0.124	0.389259	oocytes
CUL4A	1.55612e-05	0.351611	0.321	0.089	0.389823	oocytes
RNF2	1.55956e-05	0.690175	0.286	0.078	0.390686	oocytes
SLC4A7	1.56037e-05	0.506131	0.429	0.148	0.390888	oocytes
TMEM123	1.56923e-05	1.01716	0.571	0.303	0.393108	oocytes
RPL36AL	1.59072e-05	-0.535221	0.643	0.888	0.39849	oocytes
PSMC1	1.60122e-05	0.779411	0.571	0.324	0.401122	oocytes
TMEM69	1.6116e-05	0.882525	0.357	0.109	0.403722	oocytes
ELK3	1.64558e-05	0.615939	0.286	0.074	0.412234	oocytes
DTNBP1	1.64642e-05	0.65192	0.321	0.092	0.412444	oocytes
ANXA5	1.66726e-05	-0.666252	0.286	0.713	0.417664	oocytes
SRPK1	1.67974e-05	0.828747	0.357	0.119	0.420791	oocytes
LACTB2	1.70054e-05	0.384208	0.286	0.074	0.426002	oocytes
RPL36A	1.71626e-05	-0.594249	0.75	0.907	0.429939	oocytes
RAB13	1.72695e-05	-0.671255	0.143	0.552	0.432618	oocytes
FCGRT	1.73276e-05	-0.46292	0.25	0.649	0.434073	oocytes
LSM4	1.73668e-05	0.952543	0.536	0.271	0.435056	oocytes
G3BP2	1.74249e-05	0.792632	0.5	0.219	0.436511	oocytes
GPR56	1.77707e-05	0.396134	0.143	0.023	0.445174	oocytes
BDNF-AS	1.82442e-05	0.29713	0.179	0.033	0.457036	oocytes
IGF2BP2	1.83229e-05	0.760233	0.214	0.047	0.459008	oocytes
HIST1H1A	1.84509e-05	0.682783	0.286	0.08	0.462213	oocytes
UBE2E2	1.84789e-05	0.697195	0.393	0.146	0.462914	oocytes
HACL1	1.86916e-05	0.594728	0.286	0.079	0.468243	oocytes
LUC7L3	1.88024e-05	-0.627142	0.393	0.777	0.471019	oocytes
RPL9	1.88575e-05	-0.479993	0.964	0.982	0.472399	oocytes
PRIM2	1.92854e-05	0.486074	0.25	0.061	0.483118	oocytes
VPS35	1.95358e-05	0.868003	0.607	0.307	0.489392	oocytes
C7orf60	1.96213e-05	0.379092	0.214	0.046	0.491532	oocytes
ZFAS1	1.986e-05	-0.348409	0.429	0.824	0.497514	oocytes
BTG2	2.02408e-05	-1.19487	0.25	0.635	0.507052	oocytes
FLOT1	2.02682e-05	0.933159	0.5	0.225	0.50774	oocytes
ZNF777	2.0488e-05	0.58509	0.214	0.046	0.513245	oocytes
RTCB	2.09989e-05	0.758113	0.5	0.211	0.526044	oocytes
GMPS	2.10835e-05	0.743289	0.429	0.162	0.528162	oocytes
GRPEL1	2.14479e-05	1.16593	0.393	0.147	0.537292	oocytes
TMEM9B	2.1605e-05	0.661353	0.357	0.12	0.541227	oocytes
IPO8	2.19166e-05	0.437518	0.321	0.091	0.549032	oocytes
GNB4	2.19769e-05	0.8001	0.321	0.097	0.550543	oocytes
SNX4	2.28531e-05	0.497915	0.357	0.115	0.572493	oocytes
MCMBP	2.31017e-05	0.683944	0.357	0.121	0.578722	oocytes
COL18A1	2.35049e-05	-0.76317	0.071	0.505	0.58882	oocytes
TMEM39A	2.40088e-05	0.53427	0.25	0.061	0.601444	oocytes
GNL3	2.43192e-05	0.771785	0.5	0.228	0.609219	oocytes
HP1BP3	2.43879e-05	-0.69737	0.25	0.639	0.610941	oocytes
KLF9	2.44283e-05	-0.777859	0.071	0.5	0.611954	oocytes
RPL35	2.44829e-05	-0.46561	0.893	0.962	0.613321	oocytes
MRPL39	2.45259e-05	0.739539	0.357	0.111	0.614399	oocytes
IFI27L2	2.4653e-05	-0.721342	0.107	0.513	0.617581	oocytes
CACYBP	2.53148e-05	0.873715	0.607	0.349	0.634162	oocytes
GPX4	2.53483e-05	-0.444461	0.286	0.665	0.635	oocytes
SLC25A6	2.53674e-05	-0.605872	0.464	0.821	0.635478	oocytes
GALNT18	2.58656e-05	0.265507	0.214	0.047	0.647959	oocytes
PABPC1	2.67106e-05	-0.588025	0.464	0.807	0.669127	oocytes
SERPINH1	2.68196e-05	-0.771651	0	0.408	0.671859	oocytes
FAM207A	2.72915e-05	0.6003	0.357	0.119	0.68368	oocytes
NAA20	2.73936e-05	1.09234	0.571	0.304	0.686236	oocytes
NTAN1	2.75847e-05	0.964659	0.464	0.217	0.691023	oocytes
YPEL2	2.80873e-05	0.38231	0.429	0.152	0.703616	oocytes
RPS26	2.81882e-05	-0.626925	0.714	0.9	0.706142	oocytes
NIP7	2.87521e-05	0.407968	0.286	0.079	0.720268	oocytes
CHD1	2.8759e-05	0.713102	0.536	0.226	0.720441	oocytes
MRPS15	2.9119e-05	0.640226	0.5	0.214	0.729461	oocytes
RPL11	2.91918e-05	-0.39165	1	0.988	0.731284	oocytes
ANKRD37	3.04638e-05	0.521671	0.357	0.119	0.763149	oocytes
MRPL18	3.05931e-05	0.936626	0.607	0.35	0.766387	oocytes
TMEM14B	3.10759e-05	1.06763	0.679	0.454	0.778483	oocytes
DAZAP1	3.11228e-05	0.715403	0.464	0.179	0.779658	oocytes
DOPEY1	3.15015e-05	0.599444	0.321	0.092	0.789144	oocytes
CARHSP1	3.15275e-05	0.916131	0.607	0.336	0.789794	oocytes
SQRDL	3.18433e-05	0.321304	0.214	0.048	0.797707	oocytes
RPL38	3.19275e-05	-0.470937	0.929	0.966	0.799815	oocytes
ATP5G2	3.28283e-05	-0.638747	0.536	0.847	0.822383	oocytes
KIAA1467	3.31527e-05	0.655631	0.107	0.014	0.830509	oocytes
TSC2	3.33648e-05	0.549661	0.393	0.138	0.835822	oocytes
SKP2	3.50144e-05	0.574894	0.179	0.036	0.877146	oocytes
TPT1	3.56072e-05	-0.440556	0.964	0.99	0.891995	oocytes
RP9	3.68895e-05	0.761365	0.357	0.117	0.924118	oocytes
TMSB15A	3.69082e-05	0.306782	0.286	0.076	0.924588	oocytes
UBE2D3	3.71937e-05	1.08548	0.679	0.523	0.93174	oocytes
WDR34	3.73171e-05	0.279311	0.286	0.079	0.934832	oocytes
CACUL1	3.73792e-05	0.611895	0.357	0.118	0.936385	oocytes
EBP	3.87656e-05	0.414707	0.321	0.099	0.971116	oocytes
NUP214	3.95725e-05	0.560334	0.393	0.137	0.991332	oocytes
HRH2	3.95835e-05	0.27437	0.143	0.024	0.991605	oocytes
CHIC2	3.96566e-05	0.745628	0.393	0.151	0.993439	oocytes
MLX	3.99006e-05	0.402401	0.393	0.134	0.999549	oocytes
TXNDC17	4.11186e-05	0.955287	0.5	0.244	1	oocytes
ITPR3	4.1204e-05	0.583714	0.107	0.014	1	oocytes
COMMD8	4.18934e-05	0.738158	0.357	0.126	1	oocytes
MYO1E	4.20074e-05	0.41991	0.25	0.063	1	oocytes
CD151	4.28595e-05	-0.777899	0.107	0.513	1	oocytes
TNS1	4.28852e-05	-0.784512	0.036	0.427	1	oocytes
GPR137	4.2955e-05	0.584266	0.214	0.048	1	oocytes
DNAJB6	4.29804e-05	1.22037	0.679	0.432	1	oocytes
ZNF770	4.3476e-05	0.651983	0.393	0.141	1	oocytes
RPS2	4.40496e-05	-0.491056	0.929	0.982	1	oocytes
RPS27A	4.42509e-05	-0.448455	1	0.99	1	oocytes
LXN	4.42655e-05	0.619093	0.286	0.08	1	oocytes
TSPAN33	4.50113e-05	0.434753	0.107	0.015	1	oocytes
CCNL1	4.56939e-05	-0.585406	0.25	0.69	1	oocytes
TUBGCP6	4.66536e-05	0.277844	0.214	0.048	1	oocytes
MT-ND5	4.69618e-05	-0.397621	0.607	0.974	1	oocytes
EEF1D	4.70926e-05	-0.530098	0.643	0.877	1	oocytes
DESI2	4.77852e-05	0.703776	0.429	0.185	1	oocytes
ACO1	4.78949e-05	0.72283	0.321	0.104	1	oocytes
ZNF200	4.79629e-05	0.266157	0.143	0.025	1	oocytes
HSPA1A	4.81894e-05	-1.31589	0.429	0.804	1	oocytes
SAP130	4.84789e-05	0.357301	0.179	0.036	1	oocytes
STOML2	4.89368e-05	0.622454	0.571	0.308	1	oocytes
THNSL1	4.9916e-05	0.621929	0.179	0.037	1	oocytes
GNG11	5.01299e-05	-0.452999	0.179	0.605	1	oocytes
ALDH2	5.08652e-05	-0.630863	0.036	0.42	1	oocytes
BRD7	5.12729e-05	0.973097	0.571	0.313	1	oocytes
KLF2	5.26955e-05	-1.17098	0.25	0.688	1	oocytes
DBI	5.28967e-05	-0.760613	0.107	0.496	1	oocytes
CFD	5.35845e-05	0.323454	0.393	0.131	1	oocytes
PREX1	5.54154e-05	0.382044	0.107	0.015	1	oocytes
CDC23	5.54242e-05	0.494074	0.286	0.08	1	oocytes
NACA	5.55203e-05	-0.310088	0.964	0.966	1	oocytes
CCDC93	5.61132e-05	0.553016	0.321	0.102	1	oocytes
RPS13	5.69388e-05	-0.419107	0.821	0.968	1	oocytes
ACBD3	5.77334e-05	0.759015	0.5	0.231	1	oocytes
ELOF1	5.81154e-05	0.714992	0.5	0.22	1	oocytes
POLR2M	5.8877e-05	0.538763	0.357	0.126	1	oocytes
CAV2	6.0077e-05	-0.80248	0.071	0.458	1	oocytes
PFN2	6.41501e-05	0.963486	0.464	0.213	1	oocytes
SEC11A	6.43061e-05	-0.583432	0.25	0.634	1	oocytes
ZNF280B	6.53611e-05	0.451683	0.179	0.038	1	oocytes
PRTG	6.57085e-05	0.39945	0.179	0.037	1	oocytes
ATRAID	6.64467e-05	-0.65789	0.214	0.556	1	oocytes
GOLGA7	6.71579e-05	0.859361	0.5	0.237	1	oocytes
ITSN2	6.74416e-05	0.422322	0.393	0.14	1	oocytes
ZC3H14	7.00446e-05	0.721123	0.464	0.199	1	oocytes
ASF1A	7.02142e-05	0.912391	0.393	0.169	1	oocytes
CDK5	7.07789e-05	0.543524	0.143	0.025	1	oocytes
MKRN2	7.40843e-05	0.367827	0.321	0.106	1	oocytes
HTATSF1	7.51471e-05	0.956957	0.536	0.255	1	oocytes
ABHD10	7.83134e-05	0.791086	0.286	0.085	1	oocytes
C4orf48	7.92039e-05	0.725448	0.393	0.147	1	oocytes
FEZ2	7.96913e-05	0.599835	0.5	0.234	1	oocytes
PTOV1	7.97086e-05	0.595174	0.607	0.341	1	oocytes
PSMB7	7.97769e-05	0.907375	0.607	0.41	1	oocytes
RAB8A	8.42083e-05	0.533376	0.5	0.214	1	oocytes
GNPDA1	8.45543e-05	0.621989	0.393	0.148	1	oocytes
ASXL2	8.48828e-05	0.425779	0.25	0.067	1	oocytes
MT-ATP6	8.63269e-05	-0.436541	1	0.997	1	oocytes
HAUS8	8.71256e-05	0.2589	0.143	0.026	1	oocytes
DNAJC2	8.75024e-05	0.843311	0.393	0.164	1	oocytes
ELAC2	8.86476e-05	0.72337	0.25	0.066	1	oocytes
PREPL	8.9212e-05	0.62298	0.5	0.222	1	oocytes
GRN	8.93276e-05	0.692161	0.464	0.206	1	oocytes
TDRP	8.98768e-05	0.288981	0.214	0.052	1	oocytes
NR4A1	9.06057e-05	-1.15576	0.286	0.636	1	oocytes
GNPDA2	9.0627e-05	0.54293	0.393	0.156	1	oocytes
YIPF6	9.07876e-05	0.655794	0.464	0.194	1	oocytes
DSP	9.2043e-05	0.549798	0.179	0.038	1	oocytes
IMPA1	9.33395e-05	0.658957	0.321	0.107	1	oocytes
N4BP2L2	9.76896e-05	-0.528879	0.464	0.789	1	oocytes
LMNA	0.000100223	-0.757699	0.286	0.636	1	oocytes
AC009336.24	0.000102567	0.522274	0.179	0.037	1	oocytes
YARS2	0.000104187	0.794432	0.286	0.087	1	oocytes
PPHLN1	0.00010765	0.850815	0.536	0.273	1	oocytes
RPL23	0.00010818	-0.432095	0.786	0.938	1	oocytes
C4orf36	0.000110039	0.405711	0.143	0.026	1	oocytes
PIGH	0.000111178	0.538788	0.321	0.103	1	oocytes
COX7A1	0.000111732	-0.845786	0.071	0.441	1	oocytes
GEMIN2	0.000112121	0.288437	0.25	0.067	1	oocytes
ATP6V1G1	0.000112617	0.835476	0.786	0.686	1	oocytes
TSPAN3	0.000113098	-0.580509	0.036	0.404	1	oocytes
RPL27A	0.000114105	-0.45651	0.857	0.965	1	oocytes
TSPO	0.000115962	-0.660787	0.107	0.467	1	oocytes
COL1A2	0.000116392	-0.481944	0.179	0.602	1	oocytes
SPATA7	0.000119139	0.594173	0.357	0.135	1	oocytes
TIMM17B	0.000119916	0.741549	0.429	0.194	1	oocytes
ID3	0.000120677	-1.24407	0.25	0.588	1	oocytes
NOP56	0.000122113	0.687676	0.536	0.279	1	oocytes
LNX1	0.000122215	0.365648	0.107	0.016	1	oocytes
YPEL1	0.000124815	0.380628	0.25	0.068	1	oocytes
GCLM	0.00012528	0.636948	0.214	0.053	1	oocytes
GABARAPL2	0.000125771	0.797541	0.714	0.604	1	oocytes
DYSF	0.000126737	0.382714	0.107	0.016	1	oocytes
MYBBP1A	0.000127246	0.369776	0.179	0.04	1	oocytes
DUSP1	0.00012767	-0.973288	0.25	0.648	1	oocytes
AFAP1	0.000128374	0.715704	0.214	0.055	1	oocytes
VPS72	0.000129493	0.59973	0.393	0.166	1	oocytes
PAK2	0.000130785	1.04419	0.571	0.332	1	oocytes
EMILIN1	0.000135328	-0.699401	0	0.357	1	oocytes
MDK	0.000136087	-0.835492	0.357	0.619	1	oocytes
NUMB	0.000137256	0.393026	0.464	0.194	1	oocytes
PTBP1	0.00013753	0.96983	0.536	0.293	1	oocytes
RPAP3	0.000138317	0.564162	0.393	0.151	1	oocytes
RNF167	0.000144006	0.709703	0.429	0.193	1	oocytes
ARL6IP5	0.000145321	-0.6308	0.107	0.452	1	oocytes
FLNA	0.000146743	-0.567686	0.214	0.589	1	oocytes
WDSUB1	0.000148659	0.285434	0.214	0.055	1	oocytes
PLAA	0.000148775	0.276352	0.214	0.054	1	oocytes
DNAJC9	0.000149021	0.471795	0.357	0.128	1	oocytes
TCEAL4	0.000153137	-0.463581	0.393	0.773	1	oocytes
MT-ND3	0.000154416	-0.336611	0.893	0.997	1	oocytes
KB-431C1.4	0.000156476	0.280587	0.107	0.017	1	oocytes
MT1E	0.000156502	-1.38208	0.036	0.386	1	oocytes
PABPC4	0.000159558	0.628675	0.571	0.319	1	oocytes
GPT2	0.000160281	0.354461	0.143	0.028	1	oocytes
WBP5	0.000162366	-0.335818	0.25	0.633	1	oocytes
AATF	0.000166442	0.579562	0.429	0.179	1	oocytes
RALA	0.000167102	0.830972	0.5	0.224	1	oocytes
PEX3	0.00016998	0.578297	0.321	0.109	1	oocytes
MRPL51	0.00017037	-0.590715	0.179	0.526	1	oocytes
PDGFRA	0.000170392	-0.786786	0.071	0.447	1	oocytes
NKD1	0.000171775	0.408906	0.107	0.017	1	oocytes
VMA21	0.000172814	0.412052	0.357	0.134	1	oocytes
CSRP1	0.000173783	-0.875407	0.107	0.443	1	oocytes
CAST	0.000174673	0.939123	0.643	0.479	1	oocytes
SDHD	0.00017489	-0.5443	0.071	0.434	1	oocytes
SVIP	0.00017584	0.827886	0.464	0.227	1	oocytes
CDK3	0.000180063	0.272906	0.107	0.017	1	oocytes
NR2F2-AS1	0.000181077	-0.689042	0.036	0.389	1	oocytes
ARID5B	0.000186351	-0.631827	0.179	0.558	1	oocytes
C2orf76	0.000189071	0.303622	0.286	0.089	1	oocytes
BGN	0.000191091	-0.990013	0	0.345	1	oocytes
C11orf58	0.00019135	0.88526	0.75	0.688	1	oocytes
ZNF414	0.000193797	0.371122	0.357	0.129	1	oocytes
COL3A1	0.000194699	-0.915284	0.071	0.427	1	oocytes
CEBPB	0.000196092	-0.5864	0.25	0.627	1	oocytes
LSM12	0.000196268	0.720328	0.429	0.188	1	oocytes
NTPCR	0.000200493	0.289927	0.429	0.169	1	oocytes
TCF21	0.00020241	-0.675211	0.143	0.508	1	oocytes
AKR1B1	0.000210393	0.664015	0.393	0.173	1	oocytes
PIK3R3	0.000213188	0.417756	0.179	0.04	1	oocytes
DEAF1	0.000214797	0.57906	0.321	0.112	1	oocytes
NEBL	0.000216379	0.393136	0.107	0.017	1	oocytes
CTA-293F17.1	0.000217252	0.625817	0.25	0.074	1	oocytes
SNRPD2	0.000218321	-0.578797	0.357	0.7	1	oocytes
PTPRD	0.000218678	0.448501	0.321	0.106	1	oocytes
COMT	0.000218882	-0.583979	0.107	0.465	1	oocytes
CRNKL1	0.00021906	0.331296	0.429	0.162	1	oocytes
GPN2	0.000223985	0.451129	0.214	0.056	1	oocytes
COX7A2L	0.000236213	1.11796	0.643	0.621	1	oocytes
ERH	0.000236854	0.972505	0.75	0.671	1	oocytes
NASP	0.000243096	0.855337	0.643	0.429	1	oocytes
VAMP3	0.00024341	0.771489	0.5	0.25	1	oocytes
CDV3	0.000245946	0.655377	0.571	0.327	1	oocytes
ELP3	0.000246427	0.420349	0.25	0.073	1	oocytes
CPSF1	0.000247188	0.331527	0.214	0.057	1	oocytes
SLC39A10	0.000249746	0.612416	0.429	0.171	1	oocytes
STIP1	0.000252894	0.781244	0.429	0.204	1	oocytes
PSD3	0.000255805	0.607107	0.429	0.191	1	oocytes
NGDN	0.000256051	0.760992	0.429	0.18	1	oocytes
MTA3	0.000257661	0.529967	0.464	0.22	1	oocytes
RNF216	0.000258425	0.286551	0.464	0.195	1	oocytes
MMP23B	0.000258643	0.818404	0.464	0.236	1	oocytes
TPM1	0.000261813	-0.728492	0.5	0.741	1	oocytes
TRIP4	0.000262247	0.472896	0.286	0.09	1	oocytes
SECISBP2	0.000263294	0.67884	0.536	0.298	1	oocytes
USMG5	0.000263528	-0.646979	0.357	0.69	1	oocytes
PDGFRB	0.000263757	-0.905543	0.107	0.457	1	oocytes
KDM4B	0.00026436	0.712007	0.286	0.095	1	oocytes
TMEM201	0.000264728	0.70919	0.143	0.029	1	oocytes
CALM1	0.000269308	0.91436	0.75	0.73	1	oocytes
NSUN5	0.00027349	0.36526	0.321	0.11	1	oocytes
IGFBP5	0.000278317	-0.621114	0.571	0.883	1	oocytes
ARMC2	0.000278365	0.396649	0.143	0.028	1	oocytes
UBE2S	0.000282094	0.79898	0.5	0.268	1	oocytes
NTRK3	0.000284171	0.611626	0.214	0.056	1	oocytes
CRTC1	0.000284239	0.538829	0.143	0.028	1	oocytes
MLF1	0.000287682	0.470444	0.357	0.137	1	oocytes
ZEB2	0.000289428	-0.703454	0.179	0.532	1	oocytes
SNRPC	0.000294901	0.882636	0.571	0.328	1	oocytes
DCUN1D5	0.000296267	0.496804	0.321	0.113	1	oocytes
LRRC28	0.000302048	0.367648	0.25	0.075	1	oocytes
FAM103A1	0.000306162	0.877646	0.429	0.19	1	oocytes
ZNF385D	0.000307852	0.364617	0.25	0.073	1	oocytes
SNX9	0.000308294	0.553251	0.393	0.156	1	oocytes
CTHRC1	0.000316777	0.294168	0.179	0.042	1	oocytes
NENF	0.000318347	-0.54818	0.214	0.589	1	oocytes
MED19	0.000320582	0.768353	0.357	0.14	1	oocytes
DDAH2	0.000321081	-0.438342	0.143	0.515	1	oocytes
PPP1R3D	0.000321444	0.262603	0.179	0.042	1	oocytes
TINAGL1	0.000321815	-1.0139	0	0.328	1	oocytes
C14orf166	0.000328256	0.875515	0.679	0.572	1	oocytes
UBE2A	0.00032845	0.827846	0.393	0.186	1	oocytes
RAMP1	0.000329431	0.440646	0.357	0.134	1	oocytes
H2AFZ	0.000329448	-0.623266	0.357	0.676	1	oocytes
MYO10	0.000329503	0.504975	0.321	0.119	1	oocytes
GUF1	0.000330011	0.345988	0.214	0.058	1	oocytes
SERPINF1	0.000332849	0.849181	0.571	0.358	1	oocytes
PHOSPHO2	0.000333167	0.695851	0.179	0.043	1	oocytes
FILIP1L	0.000335532	-0.744185	0.286	0.604	1	oocytes
JPH2	0.000339632	0.592434	0.143	0.029	1	oocytes
PGM3	0.000341193	0.874321	0.357	0.141	1	oocytes
MGAT4B	0.000344259	0.301015	0.321	0.112	1	oocytes
GSTO1	0.00034494	-0.53892	0.107	0.45	1	oocytes
ANP32B	0.000346153	1.09495	0.786	0.646	1	oocytes
YTHDF1	0.00034696	0.409616	0.25	0.078	1	oocytes
POLE3	0.000348998	0.426549	0.429	0.187	1	oocytes
CDC42	0.000349184	0.9642	0.714	0.631	1	oocytes
C4orf3	0.000355677	-0.566784	0.25	0.606	1	oocytes
RCC2	0.00035786	0.323158	0.286	0.094	1	oocytes
ATP6V0B	0.000360824	0.648536	0.571	0.298	1	oocytes
EVA1B	0.000362054	-0.53137	0	0.323	1	oocytes
SERINC5	0.00036303	0.633542	0.25	0.076	1	oocytes
RAN	0.000364139	0.963927	0.643	0.561	1	oocytes
BEND7	0.00036588	0.718922	0.214	0.061	1	oocytes
GHITM	0.000369494	0.776789	0.643	0.417	1	oocytes
MRPL33	0.000373479	-0.493773	0.25	0.558	1	oocytes
IER5L	0.000376027	-0.780439	0.036	0.357	1	oocytes
MRPL35	0.000378462	0.549432	0.321	0.12	1	oocytes
SMC4	0.000382643	0.403126	0.321	0.117	1	oocytes
PLTP	0.000384117	-0.625448	0.036	0.366	1	oocytes
DNAJB11	0.000388632	0.532588	0.357	0.135	1	oocytes
MRPL37	0.000389525	0.689655	0.321	0.116	1	oocytes
ZNF501	0.00039407	0.393718	0.143	0.029	1	oocytes
RARS	0.000394417	0.620703	0.321	0.119	1	oocytes
SSRP1	0.000397706	0.9458	0.429	0.213	1	oocytes
PCGF3	0.000400689	0.453587	0.321	0.124	1	oocytes
ACAT2	0.000406876	0.551067	0.321	0.111	1	oocytes
FAM199X	0.000408061	0.371732	0.321	0.114	1	oocytes
ADIPOR1	0.000409886	0.652225	0.321	0.121	1	oocytes
PIP4K2A	0.000410213	0.341463	0.321	0.114	1	oocytes
PPFIBP2	0.000420434	0.520413	0.214	0.06	1	oocytes
SMDT1	0.000431854	-0.591373	0.321	0.594	1	oocytes
WDR60	0.000434054	0.742137	0.464	0.227	1	oocytes
MRPS6	0.000436567	0.712976	0.571	0.321	1	oocytes
APP	0.00043994	-0.662195	0.286	0.583	1	oocytes
ZNF845	0.000452988	0.512677	0.107	0.018	1	oocytes
POLRMT	0.000454884	0.419423	0.214	0.058	1	oocytes
AMZ2	0.000455046	0.643124	0.357	0.141	1	oocytes
KCMF1	0.000460028	0.495617	0.393	0.18	1	oocytes
UXS1	0.000472561	0.752128	0.393	0.17	1	oocytes
CUL5	0.000473286	0.712832	0.464	0.23	1	oocytes
PPDPF	0.000477381	-0.507238	0.464	0.834	1	oocytes
SNRPD1	0.000478102	0.836219	0.571	0.413	1	oocytes
RND3	0.000480951	-0.791202	0	0.313	1	oocytes
WDR43	0.000481417	0.584967	0.429	0.194	1	oocytes
SAYSD1	0.000485865	0.293775	0.214	0.061	1	oocytes
NUDT21	0.000489693	0.653934	0.429	0.199	1	oocytes
TMEM25	0.000493242	0.460211	0.321	0.119	1	oocytes
RNF6	0.000494476	0.430184	0.25	0.081	1	oocytes
RAC3	0.00049501	0.260563	0.143	0.031	1	oocytes
SCCPDH	0.000500799	0.581071	0.429	0.202	1	oocytes
POLR2J	0.000500848	1.19699	0.607	0.442	1	oocytes
MT-ND1	0.000500907	-0.285897	0.857	0.99	1	oocytes
GNG5	0.000513873	0.987622	0.714	0.617	1	oocytes
ISCU	0.000514295	0.923857	0.714	0.605	1	oocytes
LTBP4	0.000524738	-0.348299	0.179	0.549	1	oocytes
GMDS	0.000535118	0.457112	0.179	0.045	1	oocytes
EIF3J	0.000535431	0.7741	0.536	0.316	1	oocytes
EIF4G2	0.000535868	0.589005	0.75	0.568	1	oocytes
DYNC1LI1	0.000542727	0.600126	0.429	0.208	1	oocytes
MCAM	0.00054327	-1.10144	0	0.309	1	oocytes
FHL2	0.000544192	-0.452477	0.25	0.607	1	oocytes
SMC3	0.000547371	0.910153	0.607	0.387	1	oocytes
PRKRA	0.000548055	0.737926	0.429	0.217	1	oocytes
MEG3	0.000559715	-1.09607	0.107	0.44	1	oocytes
TPI1	0.000565026	0.613323	0.679	0.52	1	oocytes
NFIC	0.000565323	-0.265396	0.143	0.512	1	oocytes
THAP1	0.000566427	0.576571	0.286	0.099	1	oocytes
RPS10	0.00057334	-0.401988	0.714	0.902	1	oocytes
LEPROTL1	0.000574195	0.434262	0.393	0.177	1	oocytes
GMPPA	0.00057962	0.266791	0.179	0.045	1	oocytes
IDH3G	0.000580957	0.830422	0.536	0.306	1	oocytes
C11orf96	0.000585691	-1.19942	0.464	0.684	1	oocytes
TRAPPC8	0.000599923	0.390191	0.214	0.061	1	oocytes
RIT1	0.000606083	0.725126	0.286	0.097	1	oocytes
SMOC2	0.000615901	-0.553563	0	0.305	1	oocytes
COIL	0.00063087	0.587445	0.393	0.181	1	oocytes
SLC35B1	0.000633851	0.358242	0.286	0.096	1	oocytes
COMMD6	0.000635959	-0.250355	0.536	0.834	1	oocytes
TCOF1	0.000637758	0.762473	0.25	0.082	1	oocytes
PAIP2	0.000645308	0.781378	0.643	0.499	1	oocytes
SET	0.000646236	0.810944	0.786	0.706	1	oocytes
SVIL	0.00065339	-0.5524	0.071	0.406	1	oocytes
RGS5	0.000657996	-1.89917	0.036	0.351	1	oocytes
PPCS	0.000662148	0.494421	0.5	0.264	1	oocytes
ZFAND3	0.00066557	0.25334	0.357	0.141	1	oocytes
INSIG1	0.000674401	0.362514	0.214	0.06	1	oocytes
UBE2I	0.000676197	1.09727	0.679	0.54	1	oocytes
FIS1	0.000683331	-0.333423	0.214	0.528	1	oocytes
C1orf86	0.000685048	-0.492956	0.036	0.337	1	oocytes
PLCXD1	0.000687681	0.622079	0.143	0.032	1	oocytes
SSR2	0.000690923	-0.303122	0.393	0.71	1	oocytes
TXNRD1	0.00069374	0.459324	0.357	0.144	1	oocytes
NDUFA6	0.000694228	1.21789	0.536	0.331	1	oocytes
TENC1	0.000695878	-0.60217	0.036	0.345	1	oocytes
GSR	0.000697264	0.456996	0.321	0.118	1	oocytes
TBC1D15	0.000699937	0.538406	0.429	0.197	1	oocytes
ARNTL	0.000706829	0.748721	0.179	0.046	1	oocytes
NFXL1	0.000710123	0.42424	0.25	0.081	1	oocytes
HMOX2	0.00071162	0.616633	0.357	0.15	1	oocytes
MED8	0.000712102	0.753414	0.357	0.151	1	oocytes
PCF11	0.000733711	0.577861	0.429	0.185	1	oocytes
ZNF143	0.00074101	0.444746	0.286	0.1	1	oocytes
LYAR	0.000746925	0.547221	0.321	0.122	1	oocytes
NBEAL1	0.000752	-0.368251	0.357	0.686	1	oocytes
CHCHD10	0.000753813	-0.551645	0.071	0.395	1	oocytes
RLIM	0.000758338	0.483659	0.321	0.12	1	oocytes
BPTF	0.00075835	-0.651689	0.179	0.486	1	oocytes
RAB11A	0.000766979	0.754985	0.5	0.287	1	oocytes
MT-ATP8	0.000771334	-0.471283	0.321	0.64	1	oocytes
DHRS7	0.000772763	-0.498246	0.036	0.333	1	oocytes
LPIN2	0.000780389	0.507968	0.357	0.152	1	oocytes
DYNC2H1	0.000787975	0.634911	0.393	0.168	1	oocytes
HMGN3	0.000797752	-0.444958	0.286	0.591	1	oocytes
MYLK	0.000799523	-0.496496	0.179	0.488	1	oocytes
NFIB	0.000804339	-0.605489	0.036	0.338	1	oocytes
NUDT4	0.000805032	-0.706221	0.286	0.568	1	oocytes
TIMP1	0.000808402	-0.26928	0.429	0.74	1	oocytes
RAP1B	0.00081007	0.883197	0.536	0.348	1	oocytes
SMARCB1	0.000821635	0.880121	0.5	0.305	1	oocytes
RAC1	0.000823367	0.770682	0.75	0.768	1	oocytes
PRPF3	0.000825293	0.355879	0.357	0.15	1	oocytes
COL6A1	0.000826712	-0.575883	0.357	0.66	1	oocytes
CLPTM1L	0.000827143	0.451724	0.321	0.122	1	oocytes
HNRNPF	0.000830013	0.709312	0.643	0.448	1	oocytes
PSMC5	0.000832352	0.89378	0.571	0.368	1	oocytes
PSMA7	0.000838635	0.780528	0.714	0.628	1	oocytes
NCOA6	0.000840257	0.318175	0.25	0.08	1	oocytes
DPH3	0.000841128	0.279741	0.25	0.078	1	oocytes
TLN1	0.000843219	-0.616712	0.179	0.478	1	oocytes
SSB	0.00084378	0.661219	0.679	0.55	1	oocytes
EIF3E	0.000849616	-0.396794	0.5	0.827	1	oocytes
CD99	0.000855119	-0.445218	0.464	0.692	1	oocytes
CAPNS1	0.00086197	-0.421237	0.036	0.358	1	oocytes
CNRIP1	0.000868511	0.596529	0.393	0.188	1	oocytes
GFER	0.000874444	0.295894	0.25	0.083	1	oocytes
SRSF3	0.000876907	-0.54265	0.429	0.721	1	oocytes
NME5	0.000879976	0.323816	0.179	0.046	1	oocytes
TSPAN5	0.000911682	0.427991	0.5	0.253	1	oocytes
SOD3	0.00091722	-0.813023	0.036	0.328	1	oocytes
TUBB	0.000921899	-0.449602	0.286	0.665	1	oocytes
LINC00493	0.000923399	-0.471806	0.321	0.632	1	oocytes
KIAA1462	0.000926744	0.32145	0.143	0.033	1	oocytes
GNG7	0.00094285	0.74284	0.25	0.083	1	oocytes
PRKAR1B	0.000954131	0.551784	0.286	0.105	1	oocytes
MKKS	0.000961312	0.657031	0.429	0.213	1	oocytes
RTN3	0.000965792	0.730679	0.464	0.258	1	oocytes
CISD2	0.000979421	0.428457	0.321	0.12	1	oocytes
C18orf21	0.000990055	0.351197	0.286	0.102	1	oocytes
SKP1	0.00099609	0.516311	0.786	0.845	1	oocytes
RPL17	0.000996159	-0.383327	0.429	0.77	1	oocytes
TRIP6	0.00102337	-0.437267	0	0.286	1	oocytes
COX8A	0.00102488	-0.488052	0.286	0.619	1	oocytes
RASSF8	0.00103081	0.814494	0.393	0.177	1	oocytes
KIF3A	0.001031	0.407424	0.321	0.119	1	oocytes
YRDC	0.00104485	0.311035	0.214	0.063	1	oocytes
ATP6V1C1	0.00104585	0.467624	0.321	0.125	1	oocytes
BAZ1A	0.00104651	0.622209	0.286	0.11	1	oocytes
TXNDC9	0.00104977	0.533789	0.286	0.104	1	oocytes
PMEPA1	0.00106468	-0.670601	0.071	0.36	1	oocytes
MFAP4	0.00106976	-0.575336	0.036	0.323	1	oocytes
DDX39A	0.00107205	0.379052	0.25	0.084	1	oocytes
C21orf59	0.00107537	0.503622	0.429	0.189	1	oocytes
PPP4C	0.00107822	0.775552	0.429	0.226	1	oocytes
IFNGR2	0.00108528	0.854529	0.357	0.162	1	oocytes
FKBP4	0.00108626	0.730122	0.429	0.223	1	oocytes
ATG4D	0.00108682	0.271025	0.179	0.049	1	oocytes
ABHD12	0.00111017	0.334288	0.321	0.126	1	oocytes
RNF19B	0.00111057	0.516561	0.143	0.033	1	oocytes
PEX2	0.00111444	0.382444	0.393	0.176	1	oocytes
GGA2	0.00111548	0.635149	0.321	0.135	1	oocytes
RMDN3	0.00112443	0.467958	0.214	0.066	1	oocytes
EMC2	0.00112779	0.645612	0.464	0.255	1	oocytes
RBBP7	0.00113307	1.01945	0.607	0.446	1	oocytes
SF3B2	0.00114005	0.597617	0.607	0.419	1	oocytes
CIAPIN1	0.00114816	0.509976	0.214	0.067	1	oocytes
RPP30	0.0011515	0.492854	0.393	0.181	1	oocytes
FLYWCH2	0.00116356	0.809301	0.429	0.23	1	oocytes
SAFB	0.00116691	0.707627	0.429	0.202	1	oocytes
TNFSF12	0.00116726	-0.437739	0	0.281	1	oocytes
MYADM	0.00117164	-0.426851	0.107	0.421	1	oocytes
PTP4A2	0.00117696	0.628872	0.536	0.319	1	oocytes
PPP2CA	0.00118581	0.896664	0.357	0.162	1	oocytes
H2AFJ	0.00119477	-0.476715	0.107	0.429	1	oocytes
SLC39A6	0.00119957	0.397636	0.393	0.171	1	oocytes
FAM127B	0.00120084	-0.420251	0	0.28	1	oocytes
PFDN4	0.00120124	0.815174	0.536	0.332	1	oocytes
A2M	0.00120225	-0.59078	0.036	0.348	1	oocytes
TIMM8A	0.00120347	0.362188	0.179	0.05	1	oocytes
F10	0.00121399	-0.465858	0	0.279	1	oocytes
OAZ1	0.00121936	0.681916	0.786	0.771	1	oocytes
MSANTD3	0.00122075	0.263318	0.214	0.064	1	oocytes
SMAD1	0.00123199	0.73136	0.214	0.066	1	oocytes
GPX3	0.00123532	-0.586045	0	0.279	1	oocytes
SLC25A38	0.00123559	0.318039	0.357	0.151	1	oocytes
TRAPPC2P1	0.00126539	0.835391	0.393	0.184	1	oocytes
RNF212	0.00126626	0.284234	0.214	0.063	1	oocytes
NGFRAP1	0.00127026	-0.381377	0.393	0.71	1	oocytes
C7orf13	0.00127584	0.316164	0.143	0.033	1	oocytes
PURA	0.00128285	-0.502617	0.071	0.359	1	oocytes
TMEM134	0.00128533	0.508989	0.393	0.184	1	oocytes
AK1	0.00130799	-0.543175	0.107	0.383	1	oocytes
COL12A1	0.00131615	-0.584087	0.036	0.322	1	oocytes
TGS1	0.00131921	0.839559	0.357	0.16	1	oocytes
PSMB8	0.00133282	-0.444057	0	0.276	1	oocytes
SYVN1	0.00135533	0.276868	0.214	0.065	1	oocytes
BRMS1	0.00136413	0.265013	0.286	0.103	1	oocytes
GRHPR	0.00137414	0.967033	0.607	0.377	1	oocytes
VGLL4	0.00137517	0.677381	0.643	0.391	1	oocytes
LMNB2	0.00138048	0.376373	0.179	0.048	1	oocytes
RFC1	0.00138774	0.910187	0.571	0.414	1	oocytes
MXRA8	0.00139288	-0.545874	0.071	0.346	1	oocytes
LSM6	0.00139591	1.01063	0.5	0.29	1	oocytes
C9orf3	0.00139706	-0.543406	0.071	0.353	1	oocytes
DUSP5	0.00140557	0.427761	0.143	0.035	1	oocytes
HSPA1B	0.00141641	-0.842909	0.393	0.647	1	oocytes
PSMD14	0.00142127	0.72203	0.321	0.142	1	oocytes
CRIP2	0.00142516	-0.701469	0	0.273	1	oocytes
GTF2H5	0.00144646	0.71753	0.571	0.399	1	oocytes
C8orf59	0.00145951	-0.34475	0.321	0.652	1	oocytes
WDR5	0.00146109	0.298214	0.179	0.05	1	oocytes
SCAND1	0.00146866	-0.436194	0.143	0.445	1	oocytes
PPIF	0.00147235	0.599632	0.25	0.086	1	oocytes
DPP3	0.00147778	0.255178	0.107	0.021	1	oocytes
UBE2Z	0.00148814	0.774706	0.357	0.153	1	oocytes
POLB	0.00149502	0.490712	0.214	0.068	1	oocytes
RPA2	0.00150191	0.642177	0.429	0.238	1	oocytes
DDIT3	0.00150689	-0.527309	0.036	0.309	1	oocytes
ARPP19	0.00151569	0.678949	0.571	0.332	1	oocytes
DCN	0.00152164	-1.04242	0.5	0.646	1	oocytes
IER2	0.00152706	-0.941388	0.536	0.723	1	oocytes
YPEL3	0.00152939	-0.531785	0.214	0.48	1	oocytes
NCL	0.00152956	0.817086	0.786	0.742	1	oocytes
SLC15A4	0.00153891	0.295417	0.214	0.065	1	oocytes
ID4	0.00155087	-0.862781	0.179	0.447	1	oocytes
EEF1E1	0.00155598	0.43423	0.393	0.175	1	oocytes
CNN2	0.00156654	-0.432235	0	0.27	1	oocytes
KIF22	0.0015671	0.352171	0.357	0.151	1	oocytes
C1orf50	0.0015808	0.320763	0.25	0.086	1	oocytes
DECR2	0.00159744	0.263555	0.143	0.035	1	oocytes
YEATS4	0.00160045	0.498179	0.25	0.09	1	oocytes
MT1M	0.00160732	-1.19504	0	0.269	1	oocytes
CCDC117	0.00161074	0.339359	0.25	0.084	1	oocytes
ACD	0.00161687	0.558229	0.25	0.09	1	oocytes
RFTN1	0.00162383	0.280765	0.179	0.05	1	oocytes
HSPA9	0.00163775	0.827908	0.536	0.358	1	oocytes
PTGES3	0.00164171	0.737015	0.75	0.747	1	oocytes
ZSCAN9	0.00164237	0.47375	0.179	0.05	1	oocytes
CSPP1	0.00166	0.389835	0.321	0.127	1	oocytes
CPE	0.00166352	-0.874	0.179	0.447	1	oocytes
CLIP1	0.00166741	0.720766	0.321	0.139	1	oocytes
TAF7	0.00168677	-0.520727	0.321	0.599	1	oocytes
DDX17	0.00168774	-0.427538	0.464	0.789	1	oocytes
SUB1	0.00169315	0.771526	0.75	0.666	1	oocytes
CPM	0.00172833	-0.628527	0	0.266	1	oocytes
C9orf85	0.00175444	0.45439	0.321	0.133	1	oocytes
RAB34	0.00175901	-0.436341	0.143	0.435	1	oocytes
NDUFS3	0.00176755	0.696628	0.464	0.276	1	oocytes
MCM5	0.00177323	0.417562	0.321	0.135	1	oocytes
WWTR1	0.00177823	-0.492995	0.036	0.305	1	oocytes
CRIP1	0.00178059	-1.03909	0	0.265	1	oocytes
PI4K2B	0.00178716	0.279645	0.143	0.035	1	oocytes
SIKE1	0.00180255	0.598486	0.357	0.151	1	oocytes
MIF	0.00181129	-0.518632	0.25	0.562	1	oocytes
CAAP1	0.00181799	0.318346	0.214	0.069	1	oocytes
SUMF2	0.00182269	-0.4045	0	0.264	1	oocytes
TSR2	0.00182427	0.453091	0.429	0.223	1	oocytes
ITSN1	0.00182719	0.609844	0.357	0.16	1	oocytes
OTUD3	0.00186707	0.305654	0.179	0.051	1	oocytes
PSMA3	0.0018683	0.694303	0.536	0.342	1	oocytes
HSF2	0.00187396	0.486817	0.286	0.111	1	oocytes
STAT3	0.00188788	-0.338402	0.25	0.589	1	oocytes
RANGAP1	0.00190328	0.340542	0.179	0.052	1	oocytes
HNRNPA1	0.00190791	-0.287545	0.75	0.911	1	oocytes
RPS16	0.00192612	-0.292475	0.893	0.966	1	oocytes
NHP2L1	0.00194474	0.777965	0.643	0.564	1	oocytes
ROCK2	0.00195856	-0.527821	0.071	0.333	1	oocytes
GATM	0.0019694	0.985818	0.464	0.273	1	oocytes
GAB2	0.00197186	0.394942	0.25	0.09	1	oocytes
TUBA1B	0.0019779	0.567488	0.75	0.684	1	oocytes
AEBP1	0.00198756	-0.416617	0.107	0.432	1	oocytes
PRR5	0.00199961	0.269421	0.143	0.036	1	oocytes
ANXA1	0.00200829	-0.554839	0.036	0.299	1	oocytes
DDX5	0.00201532	-0.474572	0.679	0.902	1	oocytes
BANF1	0.00202011	0.843118	0.643	0.568	1	oocytes
TMEM160	0.00202431	0.434338	0.393	0.188	1	oocytes
SRRT	0.00206245	0.513697	0.286	0.113	1	oocytes
BUB3	0.00206841	0.572383	0.464	0.271	1	oocytes
LMOD1	0.00206921	-0.519535	0	0.259	1	oocytes
CRY2	0.00207754	0.288467	0.25	0.086	1	oocytes
TCEAL3	0.00207837	-0.53443	0.179	0.461	1	oocytes
AES	0.00208244	-0.521577	0.214	0.493	1	oocytes
PCGF1	0.00211985	0.393656	0.179	0.052	1	oocytes
MRPL45	0.00212955	0.690058	0.393	0.185	1	oocytes
C1S	0.00213679	-0.630517	0.214	0.465	1	oocytes
AP2B1	0.00214011	0.708204	0.5	0.276	1	oocytes
C20orf24	0.00214308	0.569669	0.357	0.169	1	oocytes
GSTM5	0.00216256	-0.492405	0.036	0.305	1	oocytes
ANKS6	0.00216415	0.259642	0.107	0.022	1	oocytes
SNHG9	0.00216939	-0.59594	0.107	0.383	1	oocytes
PNISR	0.00216991	-0.428786	0.5	0.804	1	oocytes
VPS18	0.00217534	0.404073	0.107	0.022	1	oocytes
CIR1	0.00218014	1.11681	0.536	0.407	1	oocytes
CLU	0.00218054	-0.603423	0.143	0.43	1	oocytes
CAMSAP1	0.00219794	0.351535	0.214	0.068	1	oocytes
CCDC132	0.00220383	0.505473	0.214	0.07	1	oocytes
CTDSP1	0.00220479	-0.440136	0.036	0.309	1	oocytes
MINA	0.00221617	0.27504	0.214	0.071	1	oocytes
MPP1	0.00223	0.519151	0.179	0.051	1	oocytes
CLEC2B	0.00223635	-0.471905	0.036	0.296	1	oocytes
C19orf24	0.002262	0.424773	0.357	0.169	1	oocytes
MYH11	0.00229181	-1.06339	0.214	0.472	1	oocytes
TMEM60	0.0022976	0.924943	0.25	0.093	1	oocytes
NEK1	0.00229904	0.376753	0.321	0.134	1	oocytes
NOTCH3	0.00229974	-0.883418	0.036	0.294	1	oocytes
RPL23A	0.00232272	-0.313309	0.964	0.978	1	oocytes
CRYAB	0.0023503	-0.63844	0.036	0.294	1	oocytes
SNRPB2	0.00238356	0.769046	0.607	0.483	1	oocytes
SKI	0.00240242	0.447448	0.357	0.154	1	oocytes
DKK3	0.00241627	-0.442898	0	0.253	1	oocytes
PSMD11	0.00242681	0.761167	0.429	0.232	1	oocytes
SNX29	0.00245754	0.555919	0.286	0.115	1	oocytes
STK17A	0.00245778	0.451863	0.321	0.136	1	oocytes
ING1	0.00246714	-0.442196	0	0.252	1	oocytes
MICU2	0.00249466	0.432444	0.393	0.176	1	oocytes
CBY1	0.00249815	-0.352326	0	0.251	1	oocytes
UQCR11.1	0.0025005	-0.508928	0.321	0.583	1	oocytes
SSBP2	0.00250558	-0.484449	0.071	0.332	1	oocytes
PLAGL2	0.00251304	0.62557	0.143	0.038	1	oocytes
GTF2A2	0.00253944	0.702182	0.607	0.45	1	oocytes
PEBP1	0.00254744	-0.357536	0.643	0.835	1	oocytes
WBP4	0.00257674	0.685554	0.429	0.216	1	oocytes
CDK11A	0.00257693	0.457057	0.357	0.166	1	oocytes
TSN	0.00258422	0.478908	0.393	0.191	1	oocytes
FKBP7	0.0026313	-0.369562	0	0.249	1	oocytes
EMP2	0.00263832	-0.482352	0.357	0.584	1	oocytes
LYRM5	0.00264326	0.384707	0.393	0.194	1	oocytes
PRKAG2	0.00265008	0.508679	0.286	0.117	1	oocytes
HSP90AB1	0.00265433	0.439572	0.893	0.929	1	oocytes
PSMB3	0.00265635	0.589017	0.536	0.351	1	oocytes
HIGD2A	0.00267167	0.574327	0.571	0.412	1	oocytes
EPB41L4A-AS1	0.00271152	-0.463693	0.464	0.693	1	oocytes
RSPRY1	0.0027168	0.580327	0.286	0.119	1	oocytes
FH	0.00272566	0.468867	0.321	0.146	1	oocytes
POU2F1	0.0027609	0.275019	0.286	0.11	1	oocytes
NR1D1	0.00276718	0.341003	0.321	0.136	1	oocytes
C9orf78	0.00279751	0.689602	0.464	0.292	1	oocytes
MBOAT2	0.00280955	0.288191	0.25	0.091	1	oocytes
EXOC5	0.00283949	0.391887	0.286	0.118	1	oocytes
ATP6V0E2	0.0028428	0.698811	0.143	0.038	1	oocytes
CD164	0.00284678	0.59712	0.607	0.47	1	oocytes
CYB5B	0.00289118	0.553497	0.357	0.162	1	oocytes
C3orf38	0.0029228	0.52059	0.321	0.135	1	oocytes
LAMB2	0.00292455	-0.557634	0.143	0.406	1	oocytes
SMAP1	0.00292961	0.463079	0.393	0.21	1	oocytes
NUDT16L1	0.00293686	0.371512	0.357	0.152	1	oocytes
DST	0.00294848	-0.564261	0.286	0.545	1	oocytes
HEXIM2	0.00296673	0.308399	0.179	0.054	1	oocytes
OGN	0.00296943	-0.61239	0.143	0.421	1	oocytes
PDCL	0.00297664	0.315175	0.321	0.139	1	oocytes
CCDC85B	0.00299636	-0.511754	0.286	0.551	1	oocytes
C8orf4	0.00300614	-0.694336	0.071	0.356	1	oocytes
PFDN6	0.00300624	0.628229	0.464	0.257	1	oocytes
CLDN11	0.00302453	-0.680401	0.107	0.359	1	oocytes
RRAS	0.00302758	-0.583799	0.071	0.33	1	oocytes
WDR83OS	0.00303062	-0.399794	0.321	0.606	1	oocytes
DCTN2	0.00303147	-0.439966	0.107	0.365	1	oocytes
SLC7A2	0.0030466	-0.463663	0	0.244	1	oocytes
IFI6	0.00305257	-0.682646	0.143	0.421	1	oocytes
SNRPE	0.00305638	0.662689	0.643	0.572	1	oocytes
POLE4	0.00308073	0.890953	0.464	0.292	1	oocytes
RPL7	0.00310978	-0.353852	0.821	0.959	1	oocytes
TBX2	0.00311618	-0.681393	0	0.243	1	oocytes
OARD1	0.00314261	0.56372	0.429	0.231	1	oocytes
TAX1BP1	0.00316404	0.917789	0.571	0.447	1	oocytes
PRDX2	0.00317602	-0.332136	0.429	0.679	1	oocytes
VPS37A	0.00319783	0.325373	0.321	0.134	1	oocytes
PLAC9	0.00321322	-1.02013	0.036	0.285	1	oocytes
VASN	0.00322665	-0.410579	0	0.241	1	oocytes
PPP1R12B	0.00323531	-0.551174	0.071	0.324	1	oocytes
PPIC	0.00325186	0.292896	0.357	0.153	1	oocytes
GYPC	0.00325961	-0.382239	0.179	0.439	1	oocytes
AP006222.2	0.00337359	0.312962	0.321	0.135	1	oocytes
SCARB1	0.00340342	0.709885	0.25	0.096	1	oocytes
ATP5S	0.00345084	0.594558	0.321	0.138	1	oocytes
CCDC59	0.00345471	0.632717	0.536	0.363	1	oocytes
EMP3	0.00346468	-0.405697	0.214	0.473	1	oocytes
GIT2	0.00348794	0.398679	0.25	0.094	1	oocytes
C5orf45	0.00355338	0.303361	0.393	0.194	1	oocytes
STAU1	0.00355751	0.610647	0.5	0.314	1	oocytes
RPL31	0.00355897	-0.302163	0.821	0.931	1	oocytes
C1orf63	0.00358603	-0.444913	0.321	0.634	1	oocytes
S100A16	0.0036244	-0.361418	0	0.237	1	oocytes
C16orf52	0.00363574	0.262365	0.357	0.159	1	oocytes
GADD45B	0.003673	-1.21078	0.321	0.55	1	oocytes
MYL12A	0.00371495	-0.261567	0.464	0.704	1	oocytes
FBXO7	0.00372141	0.51555	0.393	0.215	1	oocytes
HIF1A	0.00372601	0.581148	0.429	0.241	1	oocytes
REEP4	0.00372759	0.270114	0.107	0.024	1	oocytes
SERTAD1	0.00373244	-0.62727	0.071	0.332	1	oocytes
ATP2C1	0.00375784	0.450711	0.286	0.116	1	oocytes
PPAT	0.00376883	0.487187	0.214	0.076	1	oocytes
GPATCH11	0.00377399	0.299131	0.214	0.075	1	oocytes
ANTXR1	0.0037815	-0.399227	0.036	0.297	1	oocytes
FAM127A	0.00378923	-0.421583	0.071	0.323	1	oocytes
PRKACA	0.00382089	-0.308342	0.036	0.302	1	oocytes
RBPMS	0.00387525	-0.504141	0.286	0.527	1	oocytes
HNRNPR	0.00391308	-0.388107	0.286	0.568	1	oocytes
CASP6	0.0039141	0.529936	0.25	0.093	1	oocytes
TRNP1	0.00393034	0.255816	0.107	0.024	1	oocytes
RBM42	0.00393159	0.436701	0.429	0.255	1	oocytes
SF3B4	0.00395787	0.6953	0.357	0.18	1	oocytes
NOLC1	0.00397212	0.385908	0.321	0.142	1	oocytes
PMM1	0.00398051	-0.360758	0.036	0.289	1	oocytes
ATF3	0.00398445	-1.0815	0.107	0.349	1	oocytes
PSMD7	0.00401634	0.396185	0.393	0.187	1	oocytes
SSFA2	0.00402039	0.712096	0.25	0.095	1	oocytes
NFIX	0.00402868	-0.407657	0.071	0.334	1	oocytes
CLEC11A	0.00407204	-0.449608	0.107	0.369	1	oocytes
SERINC1	0.00411131	-0.490779	0.143	0.381	1	oocytes
ACAT1	0.00412954	0.78923	0.464	0.278	1	oocytes
RPL29	0.00414989	-0.26275	0.964	0.976	1	oocytes
ORC4	0.00416891	0.464757	0.357	0.176	1	oocytes
MCUR1	0.00418031	0.321783	0.286	0.116	1	oocytes
C7	0.00421002	-0.928294	0.071	0.314	1	oocytes
WBP11	0.004227	0.513501	0.464	0.259	1	oocytes
NSFL1C	0.00422712	0.626689	0.393	0.218	1	oocytes
CMC2	0.00423525	1.00755	0.321	0.162	1	oocytes
VDAC3	0.00424434	0.91109	0.464	0.318	1	oocytes
CCZ1	0.0042565	0.43895	0.393	0.202	1	oocytes
PDCL3	0.00426379	0.656883	0.393	0.216	1	oocytes
SMIM4	0.00427187	-0.403482	0.036	0.28	1	oocytes
C1orf123	0.00427742	-0.432077	0.107	0.34	1	oocytes
UBAC1	0.00428856	0.568393	0.357	0.173	1	oocytes
RBM18	0.0043183	0.399218	0.25	0.096	1	oocytes
PSME2	0.00433573	-0.430459	0.071	0.308	1	oocytes
FNBP1L	0.00442328	0.68502	0.321	0.148	1	oocytes
SND1	0.00445305	0.313105	0.393	0.202	1	oocytes
CPED1	0.00446321	0.564548	0.5	0.296	1	oocytes
ST6GALNAC6	0.00446637	-0.374289	0.036	0.282	1	oocytes
HOMER3	0.00449286	0.491937	0.25	0.095	1	oocytes
TOR3A	0.00450312	0.317384	0.214	0.078	1	oocytes
AZI2	0.004511	0.502447	0.393	0.181	1	oocytes
REPS2	0.00451316	0.437667	0.107	0.025	1	oocytes
SLC25A26	0.00451962	0.367153	0.321	0.137	1	oocytes
EDA	0.00452379	0.326036	0.107	0.025	1	oocytes
CFH	0.00454505	-0.647011	0.179	0.42	1	oocytes
UBXN4	0.00454708	0.873295	0.714	0.52	1	oocytes
CTTNBP2NL	0.00456534	0.299875	0.25	0.101	1	oocytes
TGFB1I1	0.0045734	-0.442395	0.143	0.427	1	oocytes
USP9X	0.00464392	0.592763	0.357	0.164	1	oocytes
RP11-304L19.5	0.00469618	-0.392132	0.107	0.391	1	oocytes
C4orf27	0.00470981	0.409493	0.464	0.27	1	oocytes
RCE1	0.00473107	0.253809	0.179	0.057	1	oocytes
HAPLN3	0.00476716	0.593724	0.143	0.041	1	oocytes
HIST2H2AC	0.0047809	-0.483292	0.071	0.307	1	oocytes
METTL7A	0.00478558	-0.375454	0	0.225	1	oocytes
NDUFA10	0.00480591	0.860171	0.536	0.361	1	oocytes
ZBTB20	0.00482849	-0.382424	0.143	0.415	1	oocytes
PPAN	0.00484198	0.429034	0.214	0.077	1	oocytes
RBM17	0.00484997	0.920265	0.5	0.327	1	oocytes
GNAI2	0.00493005	-0.349613	0.25	0.503	1	oocytes
LSM5	0.0049372	0.520529	0.571	0.359	1	oocytes
USP7	0.00494608	0.753478	0.357	0.174	1	oocytes
PHKA2	0.00498844	0.358473	0.179	0.056	1	oocytes
CAMK2N1	0.00501297	-0.68678	0.071	0.3	1	oocytes
ACTN4	0.0050713	-0.360648	0.214	0.491	1	oocytes
C9orf41	0.00507973	0.508619	0.179	0.06	1	oocytes
RRP1	0.0050893	0.329315	0.25	0.095	1	oocytes
CUL3	0.0050911	0.545025	0.393	0.211	1	oocytes
PHLDA1	0.00509178	-0.729943	0.071	0.328	1	oocytes
COQ7	0.00509193	0.330413	0.357	0.164	1	oocytes
ADAMTS5	0.00511074	-0.450738	0	0.222	1	oocytes
ZC3H15	0.00515196	0.701101	0.5	0.377	1	oocytes
HTRA1	0.00516199	-0.530874	0.25	0.513	1	oocytes
[truncated: 8,213 more rows]

## Sheet: Variable genes Orig.Ident
Supplementary Data 2. Cell Ranger metrics and gene expression analysis of sorted ovarian cortex cells.
Sorted dataset; FindAllMarkers of DDX4 Ab+ vs. DDX4 Ab-
gene	p_val	avg_logFC	pct.1	pct.2	p_val_adj	orig.ident
RGS5	0	2.76555	0.742	0.029	0	DDX4 Ab+
MT2A	0	2.49056	0.881	0.298	0	DDX4 Ab+
TAGLN	0	2.44461	0.807	0.374	0	DDX4 Ab+
7SK.2	0	2.41561	0.967	0.193	0	DDX4 Ab+
TIMP3	0	2.01057	0.816	0.192	0	DDX4 Ab+
ACTA2	0	1.96808	0.79	0.427	0	DDX4 Ab+
ADIRF	0	1.90147	0.926	0.701	0	DDX4 Ab+
PLN	0	1.77954	0.456	0.016	0	DDX4 Ab+
IGFBP7	0	1.73261	0.961	0.824	0	DDX4 Ab+
MT1E	0	1.7037	0.677	0.147	0	DDX4 Ab+
MTRNR2L12	0	1.68085	0.995	0.926	0	DDX4 Ab+
RERGL	0	1.66916	0.403	0.018	0	DDX4 Ab+
MT1M	0	1.6653	0.554	0.034	0	DDX4 Ab+
NDUFA4L2	0	1.64198	0.541	0.014	0	DDX4 Ab+
PLAC9	0	1.59045	0.595	0.03	0	DDX4 Ab+
MT1A	0	1.52832	0.412	0.023	0	DDX4 Ab+
CD9	0	1.51553	0.68	0.079	0	DDX4 Ab+
CRIP1	0	1.49588	0.564	0.019	0	DDX4 Ab+
HIGD1B	0	1.4804	0.399	0.009	0	DDX4 Ab+
MCAM	0	1.46985	0.621	0.052	0	DDX4 Ab+
RRAD	0	1.41605	0.565	0.063	0	DDX4 Ab+
TINAGL1	0	1.40766	0.657	0.056	0	DDX4 Ab+
MYH11	0	1.40521	0.704	0.28	0	DDX4 Ab+
PHLDA1	0	1.3753	0.559	0.137	0	DDX4 Ab+
NOTCH3	0	1.35807	0.601	0.042	0	DDX4 Ab+
TPM2	0	1.32298	0.919	0.763	0	DDX4 Ab+
FABP5	0	1.27704	0.386	0.118	0	DDX4 Ab+
MTRNR2L2	0	1.23794	0.872	0.502	0	DDX4 Ab+
DSTN	0	1.22676	0.884	0.803	0	DDX4 Ab+
MYL9	0	1.1666	0.842	0.662	0	DDX4 Ab+
MYL6	0	1.15498	0.936	0.851	0	DDX4 Ab+
BCAM	0	1.15341	0.627	0.109	0	DDX4 Ab+
CPE	0	1.14355	0.669	0.265	0	DDX4 Ab+
COX4I2	0	1.14208	0.411	0.01	0	DDX4 Ab+
A2M	0	1.13364	0.651	0.098	0	DDX4 Ab+
ATF3	0	1.10661	0.542	0.19	0	DDX4 Ab+
GJA4	0	1.10395	0.443	0.015	0	DDX4 Ab+
MGP	0	1.1004	0.646	0.342	0	DDX4 Ab+
BGN	0	1.09618	0.559	0.169	0	DDX4 Ab+
B2M	0	1.07245	0.98	0.933	0	DDX4 Ab+
C11orf96	0	1.05902	0.869	0.531	0	DDX4 Ab+
TBX2	0	1.04994	0.496	0.034	0	DDX4 Ab+
MT1X	0	1.04668	0.493	0.187	0	DDX4 Ab+
HES4	0	1.03977	0.542	0.087	0	DDX4 Ab+
SLIT3	0	1.03138	0.458	0.029	0	DDX4 Ab+
RGS16	0	1.01416	0.365	0.038	0	DDX4 Ab+
PDLIM1	0	0.979228	0.5	0.064	0	DDX4 Ab+
GADD45B	0	0.972141	0.692	0.432	0	DDX4 Ab+
COX7A1	0	0.968641	0.636	0.28	0	DDX4 Ab+
LBH	0	0.961454	0.568	0.194	0	DDX4 Ab+
CRIP2	0	0.914756	0.501	0.086	0	DDX4 Ab+
CSRP2	0	0.90208	0.408	0.116	0	DDX4 Ab+
FRZB	0	0.901214	0.547	0.222	0	DDX4 Ab+
MFGE8	0	0.890199	0.674	0.415	0	DDX4 Ab+
SOD3	0	0.885481	0.48	0.202	0	DDX4 Ab+
NRGN	0	0.879788	0.425	0.02	0	DDX4 Ab+
EPAS1	0	0.87023	0.464	0.075	0	DDX4 Ab+
HLA-B	0	0.867752	0.813	0.595	0	DDX4 Ab+
HIST1H4C	0	0.867415	0.748	0.53	0	DDX4 Ab+
MEF2C	0	0.86124	0.725	0.487	0	DDX4 Ab+
RCAN2	0	0.860173	0.449	0.093	0	DDX4 Ab+
RP11-332H18.4	0	0.860073	0.436	0.033	0	DDX4 Ab+
CAMK2N1	0	0.850226	0.462	0.167	0	DDX4 Ab+
ID4	0	0.846262	0.614	0.309	0	DDX4 Ab+
PDGFRB	0	0.835847	0.597	0.341	0	DDX4 Ab+
CAV1	0	0.833767	0.797	0.606	0	DDX4 Ab+
TSC22D1	0	0.832807	0.855	0.729	0	DDX4 Ab+
C2orf40	0	0.828776	0.349	0.052	0	DDX4 Ab+
PPP1R14A	0	0.828443	0.705	0.487	0	DDX4 Ab+
ITGB1	0	0.809885	0.807	0.689	0	DDX4 Ab+
GEM	0	0.808973	0.34	0.026	0	DDX4 Ab+
RRAS	0	0.778849	0.521	0.172	0	DDX4 Ab+
MGST3	0	0.775891	0.84	0.733	0	DDX4 Ab+
LHFP	0	0.771356	0.556	0.289	0	DDX4 Ab+
RAPGEF5	0	0.767766	0.371	0.027	0	DDX4 Ab+
ARPC1B	0	0.762655	0.441	0.128	0	DDX4 Ab+
GUCY1A3	0	0.748564	0.363	0.016	0	DDX4 Ab+
S100A11	0	0.741853	0.689	0.49	0	DDX4 Ab+
SERPINI1	0	0.722238	0.316	0.031	0	DDX4 Ab+
FILIP1	0	0.719615	0.368	0.041	0	DDX4 Ab+
PGF	0	0.712314	0.32	0.017	0	DDX4 Ab+
ITGA7	0	0.706767	0.337	0.012	0	DDX4 Ab+
PDE1A	0	0.705303	0.346	0.024	0	DDX4 Ab+
CCND1	0	0.685555	0.288	0.031	0	DDX4 Ab+
ISYNA1	0	0.683807	0.578	0.285	0	DDX4 Ab+
RHOB	0	0.673159	0.799	0.608	0	DDX4 Ab+
GJC1	0	0.66192	0.307	0.022	0	DDX4 Ab+
SEPW1	0	0.651531	0.795	0.681	0	DDX4 Ab+
COX7A2	0	0.649616	0.76	0.619	0	DDX4 Ab+
ARHGEF17	0	0.646631	0.368	0.078	0	DDX4 Ab+
FHL5	0	0.645989	0.308	0.037	0	DDX4 Ab+
POMP	0	0.643585	0.662	0.474	0	DDX4 Ab+
LGALS1	0	0.63972	0.924	0.868	0	DDX4 Ab+
PTMA	0	0.632862	0.987	0.961	0	DDX4 Ab+
RERG	0	0.631781	0.352	0.069	0	DDX4 Ab+
HLA-C	0	0.629171	0.719	0.548	0	DDX4 Ab+
NES	0	0.626709	0.324	0.039	0	DDX4 Ab+
TESC	0	0.625517	0.305	0.037	0	DDX4 Ab+
SEPT4	0	0.624211	0.333	0.059	0	DDX4 Ab+
PRKG1	0	0.62064	0.301	0.018	0	DDX4 Ab+
TPPP3	0	0.609919	0.282	0.019	0	DDX4 Ab+
MTHFD2	0	0.604313	0.318	0.049	0	DDX4 Ab+
RASL11A	0	0.60392	0.325	0.049	0	DDX4 Ab+
INPP4B	0	0.59995	0.278	0.023	0	DDX4 Ab+
PDGFA	0	0.596323	0.293	0.031	0	DDX4 Ab+
FAM162B	0	0.583814	0.292	0.048	0	DDX4 Ab+
RGCC	0	0.581239	0.277	0.024	0	DDX4 Ab+
SPARCL1	0	0.570311	0.807	0.602	0	DDX4 Ab+
GUCY1B3	0	0.564681	0.291	0.021	0	DDX4 Ab+
LGI4	0	0.563586	0.272	0.015	0	DDX4 Ab+
PHLDA2	0	0.561871	0.242	0.01	0	DDX4 Ab+
ESAM	0	0.542622	0.32	0.03	0	DDX4 Ab+
AOC3	0	0.525363	0.252	0.016	0	DDX4 Ab+
RASL12	0	0.523045	0.316	0.062	0	DDX4 Ab+
C1orf54	0	0.513569	0.277	0.034	0	DDX4 Ab+
CDH6	0	0.473267	0.22	0.006	0	DDX4 Ab+
HAPLN2	0	0.465974	0.22	0.006	0	DDX4 Ab+
HRC	0	0.457992	0.225	0.01	0	DDX4 Ab+
FAU	0	0.326186	0.976	0.966	0	DDX4 Ab+
RPL23A	0	-0.286616	0.971	0.983	0	DDX4 Ab+
RPL36	0	-0.322501	0.97	0.987	0	DDX4 Ab+
RPL9	0	-0.395399	0.972	0.99	0	DDX4 Ab+
OLFML3	0	-0.425866	0.084	0.388	0	DDX4 Ab+
ACTG1	0	-0.429986	0.912	0.96	0	DDX4 Ab+
HSP90AB1	0	-0.442334	0.904	0.95	0	DDX4 Ab+
APOE	0	-0.443461	0.401	0.818	0	DDX4 Ab+
MMP23B	0	-0.450417	0.066	0.376	0	DDX4 Ab+
ATP1B1	0	-0.45418	0.081	0.388	0	DDX4 Ab+
SMOC2	0	-0.464027	0.121	0.453	0	DDX4 Ab+
NSG1	0	-0.466987	0.086	0.415	0	DDX4 Ab+
RPS11	0	-0.468051	0.946	0.967	0	DDX4 Ab+
RPL4	0	-0.473433	0.852	0.919	0	DDX4 Ab+
NRP2	0	-0.478191	0.127	0.449	0	DDX4 Ab+
BASP1	0	-0.484276	0.077	0.391	0	DDX4 Ab+
GSTM5	0	-0.485519	0.12	0.455	0	DDX4 Ab+
HMOX1	0	-0.487223	0.089	0.424	0	DDX4 Ab+
QSOX1	0	-0.491228	0.127	0.453	0	DDX4 Ab+
PLTP	0	-0.509147	0.18	0.517	0	DDX4 Ab+
OBSL1	0	-0.510437	0.193	0.564	0	DDX4 Ab+
SYTL4	0	-0.511417	0.097	0.43	0	DDX4 Ab+
NAP1L1	0	-0.512159	0.662	0.862	0	DDX4 Ab+
NFIC	0	-0.518318	0.313	0.673	0	DDX4 Ab+
RPL23	0	-0.519766	0.91	0.96	0	DDX4 Ab+
NGFRAP1	0	-0.521978	0.561	0.831	0	DDX4 Ab+
N4BP2L2	0	-0.522154	0.645	0.905	0	DDX4 Ab+
STMN1	0	-0.526281	0.436	0.766	0	DDX4 Ab+
GALNT10	0	-0.536143	0.063	0.375	0	DDX4 Ab+
SLC6A6	0	-0.540524	0.059	0.346	0	DDX4 Ab+
PLIN5	0	-0.542604	0.041	0.34	0	DDX4 Ab+
BNC2	0	-0.544556	0.049	0.385	0	DDX4 Ab+
RPLP0	0	-0.545164	0.907	0.962	0	DDX4 Ab+
RPL13A	0	-0.547549	0.974	0.991	0	DDX4 Ab+
SIGLEC11	0	-0.550601	0.066	0.403	0	DDX4 Ab+
GOLGA8A	0	-0.552341	0.216	0.578	0	DDX4 Ab+
ABCA10	0	-0.553369	0.028	0.326	0	DDX4 Ab+
CDH11	0	-0.556052	0.183	0.534	0	DDX4 Ab+
SH3BP5	0	-0.556684	0.097	0.487	0	DDX4 Ab+
EMILIN1	0	-0.558877	0.168	0.51	0	DDX4 Ab+
APOD	0	-0.559255	0.04	0.335	0	DDX4 Ab+
BICD1	0	-0.563376	0.082	0.421	0	DDX4 Ab+
ABCA8	0	-0.567691	0.058	0.409	0	DDX4 Ab+
FHL2	0	-0.568137	0.419	0.759	0	DDX4 Ab+
RPS16	0	-0.569587	0.947	0.982	0	DDX4 Ab+
RPL7	0	-0.587057	0.936	0.976	0	DDX4 Ab+
ITM2A	0	-0.591759	0.049	0.371	0	DDX4 Ab+
KLHDC8A	0	-0.592383	0.075	0.438	0	DDX4 Ab+
TSHZ2	0	-0.59275	0.193	0.591	0	DDX4 Ab+
MATN2	0	-0.595384	0.072	0.428	0	DDX4 Ab+
C6orf48	0	-0.597667	0.544	0.829	0	DDX4 Ab+
NFE2L2	0	-0.598246	0.302	0.697	0	DDX4 Ab+
TTC14	0	-0.601587	0.181	0.573	0	DDX4 Ab+
ECHDC2	0	-0.602726	0.191	0.553	0	DDX4 Ab+
DIO3OS	0	-0.607269	0.031	0.365	0	DDX4 Ab+
MSI2	0	-0.60901	0.168	0.534	0	DDX4 Ab+
ARX	0	-0.626223	0.075	0.49	0	DDX4 Ab+
HS3ST1	0	-0.634745	0.111	0.523	0	DDX4 Ab+
ALDH1A1	0	-0.637308	0.202	0.616	0	DDX4 Ab+
RBP1	0	-0.637451	0.54	0.871	0	DDX4 Ab+
LUC7L3	0	-0.638066	0.623	0.903	0	DDX4 Ab+
NBL1	0	-0.64164	0.322	0.701	0	DDX4 Ab+
TIMP2	0	-0.644975	0.472	0.825	0	DDX4 Ab+
SEPP1	0	-0.649423	0.56	0.858	0	DDX4 Ab+
MARCKSL1	0	-0.653844	0.368	0.759	0	DDX4 Ab+
ABLIM1	0	-0.654256	0.109	0.538	0	DDX4 Ab+
MMP2	0	-0.666081	0.078	0.479	0	DDX4 Ab+
ANKRD36	0	-0.674718	0.138	0.512	0	DDX4 Ab+
AKAP9	0	-0.68463	0.354	0.734	0	DDX4 Ab+
COL16A1	0	-0.684808	0.066	0.452	0	DDX4 Ab+
ST13	0	-0.692945	0.704	0.895	0	DDX4 Ab+
LTBP4	0	-0.697532	0.344	0.716	0	DDX4 Ab+
ABCA6	0	-0.702744	0.065	0.463	0	DDX4 Ab+
TMSB10	0	-0.716337	0.918	0.988	0	DDX4 Ab+
STAR	0	-0.716812	0.076	0.461	0	DDX4 Ab+
PNISR	0	-0.721952	0.639	0.937	0	DDX4 Ab+
S100A10	0	-0.725612	0.276	0.757	0	DDX4 Ab+
RHOBTB3	0	-0.728148	0.227	0.687	0	DDX4 Ab+
CMYA5	0	-0.750767	0.055	0.411	0	DDX4 Ab+
TCEAL4	0	-0.757891	0.639	0.88	0	DDX4 Ab+
CFH	0	-0.762564	0.155	0.635	0	DDX4 Ab+
SPRR2F	0	-0.765678	0.128	0.589	0	DDX4 Ab+
KIAA1551	0	-0.773492	0.331	0.725	0	DDX4 Ab+
SERPINF1	0	-0.782996	0.093	0.576	0	DDX4 Ab+
C1R	0	-0.790453	0.171	0.661	0	DDX4 Ab+
RPS20	0	-0.799537	0.902	0.966	0	DDX4 Ab+
C7	0	-0.806617	0.13	0.463	0	DDX4 Ab+
CLDN11	0	-0.820498	0.089	0.578	0	DDX4 Ab+
GREB1	0	-0.82621	0.096	0.584	0	DDX4 Ab+
COL1A1	0	-0.830863	0.369	0.751	0	DDX4 Ab+
MUM1L1	0	-0.865871	0.11	0.616	0	DDX4 Ab+
OGN	0	-0.885261	0.125	0.662	0	DDX4 Ab+
HTRA1	0	-0.902048	0.276	0.706	0	DDX4 Ab+
PEG3	0	-0.911273	0.181	0.691	0	DDX4 Ab+
MIR503HG	0	-0.968685	0.096	0.528	0	DDX4 Ab+
C1S	0	-1.03102	0.135	0.733	0	DDX4 Ab+
SERPINE2	0	-1.08706	0.161	0.629	0	DDX4 Ab+
PDGFRA	0	-1.09549	0.113	0.718	0	DDX4 Ab+
MDK	0	-1.10259	0.332	0.852	0	DDX4 Ab+
KCNQ1OT1	0	-1.38855	0.186	0.629	0	DDX4 Ab+
DCN	0	-1.40149	0.313	0.917	0	DDX4 Ab+
SORT1	6.94696e-308	0.450842	0.225	0.013	1.74028e-303	DDX4 Ab+
RPS29	9.51045e-308	-0.297942	0.962	0.979	2.38246e-303	DDX4 Ab+
WNT6	7.20082e-307	0.544147	0.302	0.049	1.80388e-302	DDX4 Ab+
CD63	1.09871e-306	0.47579	0.907	0.869	2.75239e-302	DDX4 Ab+
ITM2B	2.18281e-306	-0.372968	0.908	0.951	5.46816e-302	DDX4 Ab+
BAZ2B	2.6531e-306	-0.556056	0.172	0.511	6.64627e-302	DDX4 Ab+
CYB5A	3.86654e-306	-0.53097	0.209	0.544	9.68608e-302	DDX4 Ab+
DBI	3.88559e-306	0.670546	0.617	0.396	9.73379e-302	DDX4 Ab+
UBB	3.19396e-305	0.520312	0.864	0.778	8.00118e-301	DDX4 Ab+
PDE3A	3.8959e-305	0.460622	0.226	0.015	9.75962e-301	DDX4 Ab+
S100A13	8.87767e-302	-0.479319	0.245	0.597	2.22395e-297	DDX4 Ab+
RNF152	3.96614e-300	0.555597	0.256	0.031	9.93559e-296	DDX4 Ab+
TPM1	9.56401e-300	0.717235	0.802	0.689	2.39588e-295	DDX4 Ab+
RCSD1	1.26202e-299	0.425278	0.218	0.012	3.16149e-295	DDX4 Ab+
JAG1	2.85848e-299	0.629328	0.373	0.106	7.16077e-295	DDX4 Ab+
FOXL2	6.89359e-299	-0.447864	0.098	0.4	1.72691e-294	DDX4 Ab+
COL6A1	1.59673e-298	-0.53621	0.485	0.802	3.99996e-294	DDX4 Ab+
TMSB4X	2.74875e-298	0.557114	0.976	0.967	6.8859e-294	DDX4 Ab+
HNRNPA1	3.71241e-298	-0.40005	0.884	0.931	9.29996e-294	DDX4 Ab+
CLMN	3.79887e-298	0.480118	0.24	0.023	9.51655e-294	DDX4 Ab+
RDX	5.37424e-297	-0.511248	0.241	0.578	1.3463e-292	DDX4 Ab+
RPL28	9.4469e-297	-0.307085	0.961	0.983	2.36654e-292	DDX4 Ab+
KCNA5	2.07261e-296	0.4593	0.218	0.013	5.19209e-292	DDX4 Ab+
ITGA1	3.16609e-296	0.569432	0.313	0.062	7.93138e-292	DDX4 Ab+
RASGRP2	1.10653e-295	0.420349	0.218	0.013	2.77197e-291	DDX4 Ab+
HSPA1A	2.5491e-295	0.84788	0.867	0.751	6.38575e-291	DDX4 Ab+
ATP1A2	3.37624e-294	0.502594	0.258	0.034	8.45781e-290	DDX4 Ab+
HLA-A	3.39765e-294	0.521513	0.842	0.758	8.51146e-290	DDX4 Ab+
TBC1D1	5.68568e-294	0.607362	0.396	0.13	1.42432e-289	DDX4 Ab+
KRT19	7.02231e-293	-0.417726	0.088	0.385	1.75916e-288	DDX4 Ab+
CAV2	2.3083e-292	0.706778	0.581	0.356	5.78251e-288	DDX4 Ab+
NFASC	4.40418e-292	0.561667	0.324	0.073	1.10329e-287	DDX4 Ab+
IFI27	1.13965e-291	0.873083	0.419	0.143	2.85495e-287	DDX4 Ab+
RPS21	5.75316e-289	0.327251	0.975	0.962	1.44122e-284	DDX4 Ab+
CALM1	9.46851e-289	0.587796	0.793	0.679	2.37196e-284	DDX4 Ab+
FLNA	1.12824e-288	0.769726	0.692	0.503	2.82635e-284	DDX4 Ab+
MAG	1.38448e-288	-0.377451	0.066	0.343	3.46827e-284	DDX4 Ab+
ATRX	2.81802e-288	-0.55001	0.372	0.694	7.05942e-284	DDX4 Ab+
NDUFA13	2.00853e-287	0.56857	0.698	0.535	5.03156e-283	DDX4 Ab+
MORF4L2	1.74565e-286	-0.509101	0.525	0.804	4.37303e-282	DDX4 Ab+
BEX2	2.71376e-286	-0.404535	0.086	0.376	6.79824e-282	DDX4 Ab+
H2AFJ	4.19229e-286	0.648202	0.562	0.319	1.05021e-281	DDX4 Ab+
PTN	5.02819e-285	0.898767	0.476	0.222	1.25961e-280	DDX4 Ab+
PODN	1.9026e-284	-0.420045	0.03	0.275	4.76621e-280	DDX4 Ab+
ANKRD36C	6.97021e-284	-0.564924	0.135	0.449	1.74611e-279	DDX4 Ab+
GNAS	5.11364e-283	0.435794	0.912	0.89	1.28102e-278	DDX4 Ab+
DDX17	1.00916e-282	-0.6143	0.656	0.897	2.52806e-278	DDX4 Ab+
TMEM98	1.03682e-282	-0.454717	0.255	0.591	2.59733e-278	DDX4 Ab+
BTG1	1.87903e-282	0.519117	0.873	0.787	4.70715e-278	DDX4 Ab+
RPLP2	8.9206e-282	-0.270602	0.971	0.977	2.2347e-277	DDX4 Ab+
TRABD2A	1.19683e-280	-0.464935	0.045	0.298	2.99818e-276	DDX4 Ab+
EBF1	1.44655e-280	0.610421	0.371	0.116	3.62376e-276	DDX4 Ab+
MAOB	8.14311e-279	-0.38444	0.127	0.433	2.03993e-274	DDX4 Ab+
FN1	6.12335e-278	-0.595036	0.309	0.638	1.53396e-273	DDX4 Ab+
WISP2	1.24315e-277	-0.482167	0.108	0.402	3.11421e-273	DDX4 Ab+
RPS24	1.10734e-276	-0.252305	0.985	0.994	2.77401e-272	DDX4 Ab+
SMC5	3.80705e-275	-0.480225	0.192	0.516	9.53705e-271	DDX4 Ab+
TTC3	3.84641e-272	-0.51681	0.39	0.703	9.63564e-268	DDX4 Ab+
ZFHX3	5.89151e-272	0.615194	0.389	0.135	1.47588e-267	DDX4 Ab+
MLLT4	9.90707e-271	-0.393035	0.049	0.3	2.48182e-266	DDX4 Ab+
SEPT7	1.67477e-270	0.573021	0.837	0.778	4.19547e-266	DDX4 Ab+
COX17	3.51041e-270	0.669322	0.491	0.242	8.79393e-266	DDX4 Ab+
COL6A2	1.73074e-268	-0.535345	0.543	0.807	4.33568e-264	DDX4 Ab+
ENPEP	2.85535e-267	0.432874	0.185	0.006	7.15293e-263	DDX4 Ab+
HTRA3	3.44839e-267	-0.428352	0.052	0.303	8.63855e-263	DDX4 Ab+
CD22	8.72344e-266	-0.410464	0.05	0.299	2.18531e-261	DDX4 Ab+
OSR2	7.00314e-265	-0.490997	0.147	0.445	1.75436e-260	DDX4 Ab+
ACTB	1.76736e-264	0.472039	0.947	0.923	4.42742e-260	DDX4 Ab+
ARPC1A	2.04913e-264	0.690274	0.572	0.373	5.13328e-260	DDX4 Ab+
CCBE1	3.11438e-263	-0.433159	0.062	0.316	7.80184e-259	DDX4 Ab+
MRC2	4.36722e-263	-0.414621	0.072	0.333	1.09403e-258	DDX4 Ab+
OMD	5.05197e-263	-0.378263	0.034	0.267	1.26557e-258	DDX4 Ab+
PLS3	1.02275e-262	0.678248	0.559	0.346	2.56208e-258	DDX4 Ab+
ARPC5	1.30503e-262	0.603117	0.606	0.409	3.26923e-258	DDX4 Ab+
CSPG4	1.51908e-262	0.403277	0.197	0.012	3.80545e-258	DDX4 Ab+
HES1	2.79968e-262	0.769445	0.549	0.278	7.01347e-258	DDX4 Ab+
RNASE1	2.46362e-261	-0.394186	0.074	0.337	6.17161e-257	DDX4 Ab+
SGCA	7.27386e-261	0.359954	0.181	0.006	1.82218e-256	DDX4 Ab+
TCEAL1	1.28088e-259	-0.500501	0.232	0.546	3.20874e-255	DDX4 Ab+
CLIC1	1.37161e-259	0.53096	0.732	0.612	3.43601e-255	DDX4 Ab+
DAB2	2.67884e-259	-0.360598	0.073	0.334	6.71076e-255	DDX4 Ab+
LRP1	3.71322e-258	-0.452903	0.286	0.617	9.302e-254	DDX4 Ab+
CYSTM1	4.23663e-258	0.584504	0.45	0.21	1.06132e-253	DDX4 Ab+
NR2F1	8.36209e-258	-0.430159	0.094	0.367	2.09479e-253	DDX4 Ab+
BOD1L1	1.67823e-257	-0.487041	0.304	0.629	4.20413e-253	DDX4 Ab+
PPFIBP1	3.22614e-256	-0.489754	0.371	0.698	8.0818e-252	DDX4 Ab+
TSC22D3	1.17347e-255	0.637812	0.69	0.512	2.93965e-251	DDX4 Ab+
PLEKHA5	3.62521e-255	-0.459564	0.209	0.522	9.08152e-251	DDX4 Ab+
COX7B	9.84119e-255	0.595943	0.653	0.487	2.46532e-250	DDX4 Ab+
CCDC85B	6.44693e-254	0.702097	0.639	0.477	1.61502e-249	DDX4 Ab+
MYL12A	7.09313e-253	0.556466	0.76	0.658	1.7769e-248	DDX4 Ab+
RPL18A	4.39996e-251	-0.283084	0.962	0.983	1.10223e-246	DDX4 Ab+
NTRK2	7.76563e-251	0.553311	0.329	0.095	1.94537e-246	DDX4 Ab+
S100A4	9.14259e-251	0.905366	0.214	0.022	2.29031e-246	DDX4 Ab+
TGFBR2	9.36256e-251	0.529052	0.318	0.086	2.34542e-246	DDX4 Ab+
FLRT2	1.05138e-250	-0.394363	0.057	0.301	2.63381e-246	DDX4 Ab+
ANKRD11	6.24089e-250	-0.46263	0.285	0.601	1.56341e-245	DDX4 Ab+
MCC	1.95567e-248	-0.447298	0.089	0.351	4.89914e-244	DDX4 Ab+
AKAP17A	2.89241e-248	-0.392151	0.117	0.398	7.24579e-244	DDX4 Ab+
RWDD4	1.44961e-247	-0.385146	0.146	0.433	3.63141e-243	DDX4 Ab+
PBX3	2.60271e-247	-0.374159	0.094	0.359	6.52005e-243	DDX4 Ab+
TCEAL2	2.62796e-247	-0.435568	0.078	0.334	6.5833e-243	DDX4 Ab+
SCN7A	3.90426e-246	-0.399417	0.06	0.304	9.78057e-242	DDX4 Ab+
BPTF	5.21741e-245	-0.489791	0.309	0.629	1.30701e-240	DDX4 Ab+
SULF2	9.79602e-245	-0.3922	0.113	0.39	2.454e-240	DDX4 Ab+
COL6A3	8.51842e-244	-0.404576	0.202	0.522	2.13395e-239	DDX4 Ab+
XAF1	1.18304e-243	-0.504695	0.144	0.426	2.96364e-239	DDX4 Ab+
S100A16	9.61899e-243	-0.343469	0.092	0.354	2.40965e-238	DDX4 Ab+
ING2	8.80879e-241	-0.398113	0.183	0.481	2.20669e-236	DDX4 Ab+
PDGFD	1.8158e-240	-0.356037	0.065	0.311	4.54875e-236	DDX4 Ab+
NUDT4	4.10488e-239	0.664018	0.66	0.491	1.02831e-234	DDX4 Ab+
WIPF3	3.27721e-238	-0.428643	0.08	0.331	8.20974e-234	DDX4 Ab+
USMG5	1.55128e-237	0.515446	0.739	0.649	3.88612e-233	DDX4 Ab+
ANO1	2.05696e-235	0.368818	0.167	0.006	5.15288e-231	DDX4 Ab+
GOLGA4	1.31989e-234	-0.493623	0.217	0.511	3.30646e-230	DDX4 Ab+
KLHL23	2.22944e-234	0.636103	0.462	0.232	5.58498e-230	DDX4 Ab+
TMEM66	6.1283e-234	-0.426174	0.534	0.78	1.5352e-229	DDX4 Ab+
NDUFA1	6.49363e-234	0.472466	0.759	0.674	1.62672e-229	DDX4 Ab+
RND3	1.05168e-233	0.691846	0.447	0.203	2.63458e-229	DDX4 Ab+
FMNL2	2.73851e-232	-0.340037	0.078	0.324	6.86025e-228	DDX4 Ab+
RARRES2	2.98905e-232	-0.416068	0.53	0.789	7.48787e-228	DDX4 Ab+
SAT2	5.2041e-231	-0.405754	0.469	0.759	1.30368e-226	DDX4 Ab+
GATM	5.83844e-231	-0.477006	0.125	0.395	1.46259e-226	DDX4 Ab+
SMARCA2	1.60552e-230	-0.396969	0.177	0.465	4.02198e-226	DDX4 Ab+
ATF6B	1.06276e-229	-0.382064	0.128	0.401	2.66231e-225	DDX4 Ab+
PHF14	3.24672e-228	-0.389829	0.281	0.599	8.13335e-224	DDX4 Ab+
CMBL	7.18288e-228	-0.324752	0.096	0.351	1.79938e-223	DDX4 Ab+
SSBP3	1.00507e-227	-0.365924	0.207	0.508	2.51779e-223	DDX4 Ab+
PTRF	1.24155e-227	0.625339	0.639	0.474	3.1102e-223	DDX4 Ab+
CD151	3.35228e-226	0.612904	0.604	0.436	8.39779e-222	DDX4 Ab+
PMEPA1	1.10258e-225	0.63375	0.482	0.259	2.76208e-221	DDX4 Ab+
ARID5B	2.19961e-225	0.616487	0.653	0.479	5.51023e-221	DDX4 Ab+
CLEC2B	3.02863e-225	-0.348608	0.141	0.422	7.58702e-221	DDX4 Ab+
NEXN	1.65322e-224	0.615029	0.37	0.143	4.14148e-220	DDX4 Ab+
PTP4A3	6.75234e-224	0.423236	0.216	0.033	1.69153e-219	DDX4 Ab+
NCAM1	4.01524e-223	-0.375886	0.062	0.289	1.00586e-218	DDX4 Ab+
COX6A1	5.32081e-223	0.483865	0.746	0.646	1.33292e-218	DDX4 Ab+
MAP3K7CL	4.27465e-222	0.443081	0.208	0.03	1.07084e-217	DDX4 Ab+
FOXS1	1.22319e-221	0.332262	0.162	0.008	3.06421e-217	DDX4 Ab+
TCF21	2.94379e-221	-0.477335	0.346	0.639	7.3745e-217	DDX4 Ab+
ANGPTL5	5.72648e-221	-0.319945	0.055	0.277	1.43454e-216	DDX4 Ab+
ATP5E	6.09504e-220	0.420595	0.843	0.805	1.52687e-215	DDX4 Ab+
TCEB2	1.9388e-219	0.443055	0.782	0.72	4.85688e-215	DDX4 Ab+
IER5L	3.33038e-219	0.644595	0.483	0.252	8.34293e-215	DDX4 Ab+
ABCA9	6.98336e-219	-0.369995	0.025	0.221	1.7494e-214	DDX4 Ab+
MAP1B	1.76809e-218	0.629604	0.474	0.25	4.42923e-214	DDX4 Ab+
INSR	1.36344e-217	-0.43631	0.142	0.408	3.41555e-213	DDX4 Ab+
FAM198B	1.77386e-217	-0.352454	0.102	0.35	4.4437e-213	DDX4 Ab+
MIS18BP1	6.09115e-217	-0.420297	0.146	0.413	1.52589e-212	DDX4 Ab+
MYH9	3.37214e-216	0.610473	0.548	0.346	8.44756e-212	DDX4 Ab+
RPS2	2.52476e-215	-0.293663	0.971	0.992	6.32478e-211	DDX4 Ab+
COL1A2	7.96783e-215	-0.633025	0.448	0.725	1.99602e-210	DDX4 Ab+
RBM25	1.12977e-214	-0.421852	0.364	0.664	2.8302e-210	DDX4 Ab+
GSTP1	1.91777e-214	0.422011	0.82	0.778	4.80421e-210	DDX4 Ab+
UBA2	4.8147e-214	0.586795	0.484	0.282	1.20613e-209	DDX4 Ab+
ARID5A	4.576e-213	0.382322	0.225	0.042	1.14633e-208	DDX4 Ab+
CCDC102B	1.11413e-212	0.465898	0.217	0.037	2.791e-208	DDX4 Ab+
CNN1	1.23125e-212	0.47129	0.218	0.039	3.0844e-208	DDX4 Ab+
SFRP4	1.25542e-212	-0.416341	0.067	0.293	3.14494e-208	DDX4 Ab+
APOLD1	1.97883e-212	0.589779	0.234	0.047	4.95717e-208	DDX4 Ab+
B3GNT2	3.15966e-212	0.374378	0.2	0.028	7.91525e-208	DDX4 Ab+
FBN1	3.56983e-211	-0.381778	0.144	0.406	8.94277e-207	DDX4 Ab+
EHBP1	8.34558e-211	-0.3505	0.086	0.324	2.09065e-206	DDX4 Ab+
FAM129A	1.09533e-210	0.368559	0.19	0.023	2.74392e-206	DDX4 Ab+
MSRB3	1.30929e-210	0.502484	0.328	0.118	3.2799e-206	DDX4 Ab+
GUCY1A2	1.39143e-210	0.569521	0.249	0.057	3.48567e-206	DDX4 Ab+
PLA2G16	1.51277e-210	-0.399575	0.275	0.569	3.78964e-206	DDX4 Ab+
SLC8A1	3.17111e-210	0.387353	0.211	0.035	7.94394e-206	DDX4 Ab+
DPYSL3	4.04944e-210	-0.356467	0.134	0.394	1.01443e-205	DDX4 Ab+
RGS22	7.66431e-210	-0.318657	0.041	0.244	1.91999e-205	DDX4 Ab+
NBEAL1	7.96205e-210	-0.372039	0.563	0.785	1.99457e-205	DDX4 Ab+
SFRP1	3.08798e-209	-0.40126	0.058	0.274	7.73571e-205	DDX4 Ab+
SVIL	4.83957e-209	-0.40888	0.246	0.535	1.21236e-204	DDX4 Ab+
ARHGAP29	9.99648e-209	0.434938	0.279	0.073	2.50422e-204	DDX4 Ab+
TNXB	1.36787e-208	-0.390698	0.066	0.286	3.42666e-204	DDX4 Ab+
TYRO3	2.09888e-208	-0.334067	0.069	0.289	5.25791e-204	DDX4 Ab+
ANGPTL1	2.1536e-208	-0.398105	0.052	0.264	5.39497e-204	DDX4 Ab+
LINGO1	5.52527e-208	0.298406	0.149	0.006	1.38414e-203	DDX4 Ab+
GPR20	7.86971e-208	0.309053	0.148	0.005	1.97144e-203	DDX4 Ab+
PHF3	2.28879e-207	-0.395337	0.297	0.593	5.73365e-203	DDX4 Ab+
PLCXD3	4.96987e-207	-0.341376	0.035	0.232	1.245e-202	DDX4 Ab+
PRNP	8.55469e-207	-0.332063	0.201	0.486	2.14303e-202	DDX4 Ab+
EFEMP1	1.16114e-204	-0.289417	0.031	0.221	2.90877e-200	DDX4 Ab+
PDCD4	3.74419e-204	-0.376326	0.327	0.627	9.37956e-200	DDX4 Ab+
APOA1	4.02651e-203	-0.393979	0.076	0.3	1.00868e-198	DDX4 Ab+
RPS26	4.72112e-203	-0.323773	0.874	0.92	1.18269e-198	DDX4 Ab+
NKTR	2.42822e-202	-0.524806	0.361	0.652	6.08294e-198	DDX4 Ab+
TSPAN5	7.65327e-202	-0.346614	0.12	0.364	1.91722e-197	DDX4 Ab+
HLA-F	2.93677e-200	0.392608	0.291	0.086	7.3569e-196	DDX4 Ab+
LINC00152	1.12858e-199	0.405991	0.194	0.029	2.8272e-195	DDX4 Ab+
ACTN4	2.94148e-199	0.562809	0.586	0.412	7.36869e-195	DDX4 Ab+
TUBB	3.31658e-199	-0.382243	0.532	0.771	8.30837e-195	DDX4 Ab+
BCLAF1	3.60783e-199	-0.389247	0.34	0.633	9.03796e-195	DDX4 Ab+
RPSA	5.25517e-199	-0.343938	0.876	0.926	1.31647e-194	DDX4 Ab+
KCNE4	9.98484e-199	0.65489	0.247	0.062	2.5013e-194	DDX4 Ab+
GOLGA8B	3.72712e-198	-0.388144	0.061	0.272	9.33681e-194	DDX4 Ab+
RUFY3	5.23947e-198	-0.376982	0.152	0.413	1.31254e-193	DDX4 Ab+
ARHGDIB	7.99104e-198	0.41856	0.218	0.042	2.00183e-193	DDX4 Ab+
CCDC107	1.70188e-197	0.460227	0.335	0.129	4.26337e-193	DDX4 Ab+
FBLN1	2.15139e-197	-0.301885	0.058	0.268	5.38944e-193	DDX4 Ab+
NPC2	3.67695e-197	-0.380967	0.407	0.681	9.21114e-193	DDX4 Ab+
ATP1A1	4.66056e-197	-0.372316	0.242	0.53	1.16752e-192	DDX4 Ab+
LRRC10B	8.32575e-197	0.2922	0.148	0.009	2.08568e-192	DDX4 Ab+
ZNF638	9.78214e-197	-0.420583	0.242	0.529	2.45052e-192	DDX4 Ab+
IGFBP4	1.08885e-196	-0.448993	0.377	0.657	2.72769e-192	DDX4 Ab+
NRARP	1.09928e-196	0.449822	0.213	0.04	2.75382e-192	DDX4 Ab+
CASQ2	1.44618e-196	0.2905	0.137	0.004	3.62282e-192	DDX4 Ab+
FOXO1	4.73889e-196	-0.346448	0.11	0.348	1.18714e-191	DDX4 Ab+
SMS	5.44775e-196	-0.391781	0.27	0.548	1.36472e-191	DDX4 Ab+
MXRA8	6.27857e-196	-0.364847	0.194	0.469	1.57284e-191	DDX4 Ab+
CPXM1	1.88887e-195	-0.293588	0.042	0.236	4.7318e-191	DDX4 Ab+
BNIP3L	3.10572e-195	-0.384152	0.381	0.655	7.78014e-191	DDX4 Ab+
DMKN	5.31577e-195	-0.303089	0.049	0.25	1.33165e-190	DDX4 Ab+
RBPMS2	7.57943e-195	0.317504	0.178	0.022	1.89872e-190	DDX4 Ab+
GPR116	8.25373e-195	0.366359	0.196	0.029	2.06764e-190	DDX4 Ab+
DYNLL1	3.1464e-194	0.435962	0.802	0.748	7.88204e-190	DDX4 Ab+
LGALSL	1.17034e-193	0.386408	0.244	0.062	2.93183e-189	DDX4 Ab+
PEG10	1.4774e-193	-0.357458	0.18	0.447	3.70104e-189	DDX4 Ab+
CSDC2	1.65515e-193	-0.293763	0.072	0.288	4.1463e-189	DDX4 Ab+
NDP	5.72494e-193	-0.276022	0.038	0.226	1.43415e-188	DDX4 Ab+
MRVI1	1.30334e-192	0.416898	0.254	0.068	3.26499e-188	DDX4 Ab+
CLIC4	2.2347e-192	0.419648	0.31	0.11	5.59815e-188	DDX4 Ab+
SERTAD1	3.66971e-192	0.683432	0.446	0.238	9.19298e-188	DDX4 Ab+
CHCHD2	8.10664e-192	0.327259	0.853	0.828	2.03079e-187	DDX4 Ab+
FOXN3	3.19746e-191	-0.340501	0.225	0.502	8.00995e-187	DDX4 Ab+
CTNNAL1	6.27868e-191	-0.446035	0.311	0.581	1.57287e-186	DDX4 Ab+
CHL1	6.79536e-190	-0.309318	0.062	0.267	1.70231e-185	DDX4 Ab+
SMARCA1	7.01275e-190	-0.386078	0.224	0.492	1.75676e-185	DDX4 Ab+
CELF2	7.65248e-190	-0.353047	0.114	0.348	1.91702e-185	DDX4 Ab+
CRYAB	3.33958e-189	0.632906	0.403	0.204	8.36597e-185	DDX4 Ab+
RAMP1	3.35262e-189	0.479492	0.23	0.056	8.39864e-185	DDX4 Ab+
NDUFA4	1.20789e-188	0.57617	0.801	0.803	3.02589e-184	DDX4 Ab+
LRRC17	2.25663e-187	-0.365586	0.189	0.45	5.65309e-183	DDX4 Ab+
MEG3	6.56558e-187	-0.635809	0.284	0.566	1.64474e-182	DDX4 Ab+
ADD3	8.56009e-187	-0.328153	0.149	0.4	2.14439e-182	DDX4 Ab+
MT-ATP8	8.35591e-186	0.532129	0.707	0.584	2.09324e-181	DDX4 Ab+
GPX3	3.15824e-185	0.535057	0.392	0.185	7.91171e-181	DDX4 Ab+
PKN2	3.47027e-185	-0.370951	0.312	0.601	8.69337e-181	DDX4 Ab+
ARHGAP21	5.33231e-185	-0.371508	0.187	0.447	1.3358e-180	DDX4 Ab+
LMNA	9.79429e-185	0.482556	0.693	0.588	2.45357e-180	DDX4 Ab+
LHX9	4.23719e-184	-0.314133	0.026	0.197	1.06146e-179	DDX4 Ab+
ISLR	1.46293e-183	-0.322736	0.081	0.296	3.66478e-179	DDX4 Ab+
ARRDC3	2.18978e-183	-0.421282	0.193	0.449	5.48562e-179	DDX4 Ab+
ASIP	4.91293e-183	-0.270332	0.038	0.22	1.23074e-178	DDX4 Ab+
RP11-125B21.2	7.99676e-183	-0.305212	0.023	0.191	2.00327e-178	DDX4 Ab+
SRSF11	1.00681e-182	-0.421571	0.421	0.697	2.52216e-178	DDX4 Ab+
CAP2	1.22771e-182	0.325225	0.183	0.029	3.07553e-178	DDX4 Ab+
TNS1	1.46167e-182	0.52934	0.529	0.342	3.66164e-178	DDX4 Ab+
GATA4	3.01623e-182	-0.28308	0.091	0.31	7.55596e-178	DDX4 Ab+
PRKCDBP	1.48341e-181	0.589619	0.501	0.323	3.71609e-177	DDX4 Ab+
PLEKHH2	1.69721e-181	-0.391947	0.276	0.556	4.25167e-177	DDX4 Ab+
FBLN5	2.09677e-181	-0.303762	0.029	0.201	5.25262e-177	DDX4 Ab+
ABI3BP	6.67507e-181	-0.289313	0.064	0.264	1.67217e-176	DDX4 Ab+
ROBO2	1.71866e-180	-0.278688	0.025	0.194	4.30542e-176	DDX4 Ab+
SLC16A9	2.64508e-180	-0.291803	0.097	0.32	6.62618e-176	DDX4 Ab+
PLXDC2	2.9745e-180	-0.308278	0.079	0.287	7.45142e-176	DDX4 Ab+
PNN	3.59119e-180	-0.367382	0.479	0.746	8.9963e-176	DDX4 Ab+
CFD	6.92751e-180	-0.54354	0.034	0.211	1.73541e-175	DDX4 Ab+
FGF7	2.20284e-179	-0.270287	0.052	0.243	5.51834e-175	DDX4 Ab+
CALM2	6.57782e-179	0.35432	0.883	0.849	1.64781e-174	DDX4 Ab+
MUM1	8.76486e-179	-0.342181	0.231	0.5	2.19569e-174	DDX4 Ab+
SLC4A3	1.24251e-178	-0.266388	0.02	0.182	3.11262e-174	DDX4 Ab+
DGKG	1.66885e-178	0.286076	0.131	0.006	4.18064e-174	DDX4 Ab+
RP11-304L19.5	3.85356e-178	-0.33541	0.245	0.51	9.65355e-174	DDX4 Ab+
DLC1	8.99154e-178	0.588543	0.37	0.173	2.25247e-173	DDX4 Ab+
NET1	1.31042e-177	0.619887	0.355	0.164	3.28273e-173	DDX4 Ab+
SNCG	1.39048e-177	0.55367	0.269	0.086	3.4833e-173	DDX4 Ab+
PRDM2	3.41597e-177	-0.336352	0.201	0.459	8.55736e-173	DDX4 Ab+
IFITM3	5.35625e-177	0.486265	0.887	0.835	1.34179e-172	DDX4 Ab+
TLE1	8.82792e-177	0.433787	0.273	0.09	2.21148e-172	DDX4 Ab+
EMP2	1.07755e-176	-0.341972	0.43	0.709	2.69938e-172	DDX4 Ab+
SH2D4A	2.77298e-176	-0.257937	0.045	0.227	6.9466e-172	DDX4 Ab+
C4orf32	3.36922e-175	0.435255	0.187	0.033	8.44024e-171	DDX4 Ab+
CXCL12	6.09903e-175	-0.387988	0.118	0.34	1.52787e-170	DDX4 Ab+
LDB3	1.31813e-174	0.299468	0.135	0.009	3.30204e-170	DDX4 Ab+
YBX1	4.42268e-174	0.36702	0.846	0.825	1.10792e-169	DDX4 Ab+
AHI1	7.12608e-174	-0.373062	0.151	0.39	1.78515e-169	DDX4 Ab+
NDNF	2.24474e-173	-0.253378	0.063	0.259	5.62331e-169	DDX4 Ab+
PARM1	2.4079e-173	0.333869	0.187	0.034	6.03202e-169	DDX4 Ab+
SHPRH	3.2158e-173	-0.399281	0.232	0.491	8.0559e-169	DDX4 Ab+
HIST1H3D	5.71767e-173	0.325846	0.193	0.037	1.43233e-168	DDX4 Ab+
SYTL2	4.0078e-172	0.336391	0.18	0.03	1.00399e-167	DDX4 Ab+
TIMP1	5.82374e-172	-0.413174	0.625	0.832	1.45891e-167	DDX4 Ab+
NAV3	2.07612e-171	-0.27536	0.022	0.18	5.20088e-167	DDX4 Ab+
GLIS3	2.64351e-171	-0.258608	0.037	0.21	6.62224e-167	DDX4 Ab+
HSPB1	3.61616e-171	0.425418	0.813	0.73	9.05885e-167	DDX4 Ab+
HSPB6	5.09168e-171	-0.307963	0.097	0.308	1.27552e-166	DDX4 Ab+
EML5	7.01226e-171	-0.348567	0.052	0.236	1.75664e-166	DDX4 Ab+
GAPDH	1.76796e-170	0.374492	0.888	0.861	4.42892e-166	DDX4 Ab+
TGFB1I1	4.83055e-170	0.505449	0.515	0.353	1.2101e-165	DDX4 Ab+
GPBP1	6.07199e-170	-0.344285	0.363	0.646	1.52109e-165	DDX4 Ab+
EHD2	1.0452e-169	0.485079	0.38	0.194	2.61834e-165	DDX4 Ab+
MAPRE2	1.1593e-169	0.401603	0.262	0.085	2.90417e-165	DDX4 Ab+
MFAP2	3.99357e-169	-0.271339	0.047	0.224	1.00043e-164	DDX4 Ab+
TGFBR3	5.24182e-169	-0.320805	0.138	0.369	1.31313e-164	DDX4 Ab+
DAAM2	3.76641e-168	0.335468	0.185	0.035	9.43522e-164	DDX4 Ab+
SIMC1	7.53649e-168	-0.261529	0.077	0.276	1.88797e-163	DDX4 Ab+
FGD4	1.75438e-167	-0.317684	0.133	0.36	4.3949e-163	DDX4 Ab+
PAXBP1	2.36235e-167	-0.322815	0.125	0.35	5.91793e-163	DDX4 Ab+
TSPAN6	2.85978e-167	-0.2708	0.106	0.32	7.16404e-163	DDX4 Ab+
JMJD1C	4.55817e-167	-0.341339	0.294	0.566	1.14187e-162	DDX4 Ab+
PKIG	7.09218e-167	0.48874	0.428	0.25	1.77666e-162	DDX4 Ab+
RAMP2	1.35311e-166	-0.259459	0.034	0.201	3.38968e-162	DDX4 Ab+
C1QTNF1	1.44245e-166	0.457639	0.307	0.126	3.61349e-162	DDX4 Ab+
SERPING1	1.95543e-166	-0.377325	0.457	0.705	4.89856e-162	DDX4 Ab+
PGM5	3.9984e-166	0.350685	0.206	0.049	1.00164e-161	DDX4 Ab+
REM1	4.9341e-166	0.2535	0.12	0.004	1.23604e-161	DDX4 Ab+
FABP4	5.13763e-166	0.499792	0.123	0.006	1.28703e-161	DDX4 Ab+
TTLL7	6.57423e-165	0.312803	0.163	0.024	1.64691e-160	DDX4 Ab+
SPINT2	8.32398e-165	-0.314961	0.084	0.286	2.08524e-160	DDX4 Ab+
WSB1	8.38185e-165	-0.403955	0.502	0.762	2.09974e-160	DDX4 Ab+
SERF2	1.55129e-163	0.307224	0.911	0.887	3.88615e-159	DDX4 Ab+
EPHA3	2.52062e-163	0.266655	0.118	0.004	6.31441e-159	DDX4 Ab+
TFDP2	8.57234e-163	-0.287962	0.213	0.469	2.14746e-158	DDX4 Ab+
CPM	1.05489e-162	0.535388	0.373	0.177	2.64261e-158	DDX4 Ab+
TSHZ1	1.1039e-162	-0.258224	0.097	0.306	2.76538e-158	DDX4 Ab+
ENG	1.60364e-162	-0.396682	0.265	0.523	4.01727e-158	DDX4 Ab+
RIC3	3.24413e-162	-0.261215	0.068	0.258	8.12687e-158	DDX4 Ab+
HAND2	1.47474e-161	-0.322253	0.086	0.287	3.69438e-157	DDX4 Ab+
C12orf75	2.15335e-161	0.404132	0.182	0.036	5.39436e-157	DDX4 Ab+
CHD3	2.18819e-161	-0.274904	0.083	0.282	5.48163e-157	DDX4 Ab+
SLC38A11	2.22692e-161	0.279008	0.116	0.004	5.57865e-157	DDX4 Ab+
RSL1D1	3.0235e-161	-0.334784	0.453	0.697	7.57416e-157	DDX4 Ab+
LAMA2	5.0841e-161	-0.314282	0.087	0.287	1.27362e-156	DDX4 Ab+
LINC00478	5.40524e-161	-0.294018	0.134	0.357	1.35407e-156	DDX4 Ab+
HOPX	8.86056e-161	0.382224	0.203	0.046	2.21966e-156	DDX4 Ab+
ZNF714	7.0358e-160	-0.288223	0.07	0.257	1.76254e-155	DDX4 Ab+
AC159540.1	1.41907e-159	-0.28229	0.048	0.221	3.55491e-155	DDX4 Ab+
SCD5	1.54497e-159	-0.266383	0.087	0.285	3.8703e-155	DDX4 Ab+
CCDC68	3.42081e-159	-0.285118	0.04	0.205	8.56947e-155	DDX4 Ab+
AKAP12	7.11251e-159	-0.433714	0.345	0.588	1.78175e-154	DDX4 Ab+
NDUFS5	1.14125e-158	0.360676	0.809	0.768	2.85894e-154	DDX4 Ab+
HSP90B1	1.60345e-158	-0.38004	0.592	0.79	4.01681e-154	DDX4 Ab+
KLF3	5.00603e-158	-0.273028	0.133	0.353	1.25406e-153	DDX4 Ab+
NDUFB7	8.55023e-158	0.41687	0.668	0.578	2.14192e-153	DDX4 Ab+
LAMA5	8.27814e-157	0.34369	0.188	0.041	2.07376e-152	DDX4 Ab+
SH3BGRL	1.04579e-156	0.452578	0.694	0.634	2.61982e-152	DDX4 Ab+
MYCBP2	4.6801e-156	-0.336981	0.227	0.476	1.17241e-151	DDX4 Ab+
PPM1K	3.09243e-155	-0.311112	0.181	0.414	7.74686e-151	DDX4 Ab+
APLP2	5.90873e-155	-0.336865	0.46	0.701	1.4802e-150	DDX4 Ab+
MYLIP	1.42016e-154	0.491553	0.386	0.206	3.55764e-150	DDX4 Ab+
DDX5	1.43758e-154	0.327895	0.915	0.891	3.60127e-150	DDX4 Ab+
IER5	8.15773e-154	0.478732	0.358	0.17	2.04359e-149	DDX4 Ab+
AGTR1	1.06154e-153	0.292322	0.112	0.004	2.65926e-149	DDX4 Ab+
LZTS1	3.05196e-153	0.346143	0.128	0.012	7.64547e-149	DDX4 Ab+
ERRFI1	4.10879e-153	-0.326239	0.117	0.326	1.02929e-148	DDX4 Ab+
COX5B	6.96455e-153	0.355862	0.786	0.751	1.74469e-148	DDX4 Ab+
TRIM24	2.43539e-152	-0.296917	0.107	0.308	6.1009e-148	DDX4 Ab+
EIF3F	3.44087e-152	-0.318267	0.612	0.784	8.61971e-148	DDX4 Ab+
SLIRP	4.03266e-152	0.428032	0.537	0.398	1.01022e-147	DDX4 Ab+
RP11-349A22.5	9.5023e-152	-0.332354	0.208	0.448	2.38042e-147	DDX4 Ab+
CNTLN	9.68271e-152	-0.292768	0.135	0.355	2.42562e-147	DDX4 Ab+
GTF2I	1.45145e-151	-0.346305	0.37	0.63	3.63602e-147	DDX4 Ab+
RGS7BP	3.11844e-151	0.291202	0.156	0.025	7.812e-147	DDX4 Ab+
NEURL1B	3.44652e-151	0.328316	0.197	0.048	8.63388e-147	DDX4 Ab+
ZNF493	4.27265e-150	-0.30613	0.101	0.3	1.07034e-145	DDX4 Ab+
ISG15	5.90002e-150	0.689497	0.369	0.184	1.47801e-145	DDX4 Ab+
SHFM1	8.36514e-150	0.354708	0.781	0.748	2.09555e-145	DDX4 Ab+
CCDC50	1.69372e-149	-0.312317	0.219	0.461	4.24294e-145	DDX4 Ab+
DENND5B	1.29401e-148	-0.261874	0.064	0.24	3.24163e-144	DDX4 Ab+
LAMC3	1.45766e-148	0.310499	0.138	0.017	3.65159e-144	DDX4 Ab+
PTPLA	2.06371e-148	0.284864	0.165	0.032	5.16981e-144	DDX4 Ab+
UACA	3.14433e-148	-0.379504	0.248	0.495	7.87687e-144	DDX4 Ab+
STT3B	6.93191e-148	-0.304961	0.134	0.346	1.73651e-143	DDX4 Ab+
PRPS2	8.07557e-148	-0.283384	0.083	0.269	2.02301e-143	DDX4 Ab+
RBM5	1.16388e-147	-0.328441	0.188	0.42	2.91563e-143	DDX4 Ab+
HSPA5	2.08147e-147	-0.335502	0.394	0.643	5.2143e-143	DDX4 Ab+
PHF6	3.74144e-147	-0.299028	0.145	0.357	9.37267e-143	DDX4 Ab+
PRELP	4.10634e-147	-0.267981	0.124	0.333	1.02868e-142	DDX4 Ab+
RYK	5.02659e-147	-0.291015	0.23	0.472	1.25921e-142	DDX4 Ab+
KIAA2026	2.77392e-146	-0.276725	0.13	0.341	6.94895e-142	DDX4 Ab+
OAZ2	3.32483e-146	0.556468	0.439	0.285	8.32904e-142	DDX4 Ab+
FAM178A	5.35013e-146	-0.32836	0.146	0.359	1.34026e-141	DDX4 Ab+
VLDLR	7.45108e-146	-0.293602	0.066	0.24	1.86657e-141	DDX4 Ab+
RB1CC1	8.80407e-146	-0.312907	0.186	0.416	2.20551e-141	DDX4 Ab+
UBL5	5.93418e-145	0.334718	0.799	0.762	1.48657e-140	DDX4 Ab+
LY6E	1.30698e-144	-0.350991	0.375	0.63	3.27412e-140	DDX4 Ab+
WHSC1L1	1.45585e-144	-0.333686	0.363	0.624	3.64705e-140	DDX4 Ab+
CD55	2.32796e-144	-0.29895	0.182	0.405	5.83178e-140	DDX4 Ab+
MT-ND6	2.35899e-144	0.504402	0.566	0.416	5.9095e-140	DDX4 Ab+
GABRG1	5.23673e-144	0.266709	0.13	0.015	1.31185e-139	DDX4 Ab+
MINOS1	1.85376e-143	0.421877	0.593	0.479	4.64385e-139	DDX4 Ab+
NOVA1	2.88162e-143	-0.279604	0.086	0.27	7.21876e-139	DDX4 Ab+
ALDH7A1	1.81113e-142	-0.284709	0.171	0.392	4.53706e-138	DDX4 Ab+
GSTA1	3.05294e-142	-0.358021	0.047	0.204	7.64792e-138	DDX4 Ab+
PTK7	5.72387e-142	-0.253618	0.087	0.271	1.43389e-137	DDX4 Ab+
ZNF292	8.04184e-142	-0.327229	0.221	0.456	2.01456e-137	DDX4 Ab+
CSRP1	1.04103e-141	0.665707	0.516	0.382	2.60788e-137	DDX4 Ab+
MAP3K5	1.16908e-141	-0.257704	0.103	0.297	2.92866e-137	DDX4 Ab+
AASS	2.03884e-141	-0.256701	0.064	0.235	5.10751e-137	DDX4 Ab+
OFD1	4.49373e-141	-0.304537	0.146	0.356	1.12572e-136	DDX4 Ab+
LPIN1	1.79612e-140	-0.26304	0.056	0.221	4.49945e-136	DDX4 Ab+
TIPARP	1.9254e-140	0.572839	0.426	0.251	4.82333e-136	DDX4 Ab+
TUBA1B	2.51369e-140	0.470282	0.718	0.657	6.29704e-136	DDX4 Ab+
CANX	3.72002e-140	-0.308895	0.392	0.641	9.31903e-136	DDX4 Ab+
PLD3	5.15534e-140	-0.26519	0.227	0.462	1.29146e-135	DDX4 Ab+
USF2	6.67499e-140	-0.263331	0.215	0.45	1.67215e-135	DDX4 Ab+
FAM115A	8.63562e-140	-0.268876	0.118	0.314	2.16331e-135	DDX4 Ab+
NDUFB2	9.90144e-140	0.420312	0.619	0.522	2.48041e-135	DDX4 Ab+
WBP5	1.66622e-139	-0.320571	0.501	0.739	4.17404e-135	DDX4 Ab+
SLC25A37	3.199e-139	-0.304878	0.181	0.402	8.01381e-135	DDX4 Ab+
LMO4	9.20451e-139	0.524946	0.58	0.448	2.30582e-134	DDX4 Ab+
GPRC5C	1.01001e-138	0.402745	0.306	0.14	2.53017e-134	DDX4 Ab+
ANG	2.67854e-138	-0.261266	0.139	0.345	6.71002e-134	DDX4 Ab+
MGEA5	6.77943e-138	-0.338695	0.178	0.399	1.69832e-133	DDX4 Ab+
HERPUD1	6.82766e-138	-0.315683	0.413	0.658	1.7104e-133	DDX4 Ab+
HIST2H2AC	2.6991e-137	0.430348	0.4	0.229	6.76153e-133	DDX4 Ab+
SUB1	5.68407e-137	0.402958	0.694	0.643	1.42392e-132	DDX4 Ab+
MGST2	1.06621e-136	0.376853	0.31	0.141	2.67097e-132	DDX4 Ab+
HSPB2	1.10689e-136	0.300627	0.203	0.06	2.77286e-132	DDX4 Ab+
SECISBP2	1.23089e-136	-0.315049	0.177	0.399	3.0835e-132	DDX4 Ab+
GOLGB1	3.35409e-136	-0.389557	0.388	0.62	8.40232e-132	DDX4 Ab+
RAPH1	3.50842e-136	0.305179	0.141	0.022	8.78895e-132	DDX4 Ab+
ZBTB20	6.59252e-136	-0.287247	0.277	0.526	1.65149e-131	DDX4 Ab+
PDE5A	1.08961e-135	0.362571	0.198	0.057	2.72957e-131	DDX4 Ab+
SYT1	1.46292e-135	-0.276107	0.046	0.199	3.66477e-131	DDX4 Ab+
RAD50	6.4953e-135	-0.306622	0.18	0.398	1.62714e-130	DDX4 Ab+
SFPQ	1.58079e-134	-0.316914	0.469	0.719	3.96004e-130	DDX4 Ab+
ASH1L	1.58686e-134	-0.330935	0.303	0.552	3.97525e-130	DDX4 Ab+
SCAPER	1.86144e-134	-0.270841	0.079	0.254	4.6631e-130	DDX4 Ab+
ZKSCAN1	1.86791e-134	-0.275062	0.159	0.37	4.6793e-130	DDX4 Ab+
MLXIP	2.43445e-134	-0.309802	0.132	0.333	6.09853e-130	DDX4 Ab+
NDUFB10	4.39598e-134	0.372318	0.632	0.54	1.10124e-129	DDX4 Ab+
PSAP	1.99147e-133	-0.296939	0.495	0.73	4.98883e-129	DDX4 Ab+
MIR143HG	3.29735e-133	0.445468	0.362	0.187	8.26019e-129	DDX4 Ab+
PENK	4.15984e-133	-0.265792	0.015	0.138	1.04208e-128	DDX4 Ab+
LURAP1L	5.45412e-133	0.279131	0.179	0.045	1.36631e-128	DDX4 Ab+
WDR74	7.69357e-133	0.626138	0.371	0.21	1.92732e-128	DDX4 Ab+
MTUS1	1.37752e-132	-0.305779	0.207	0.433	3.45082e-128	DDX4 Ab+
CEP290	5.03306e-132	-0.348435	0.124	0.316	1.26083e-127	DDX4 Ab+
NFIX	1.3314e-131	-0.272565	0.209	0.434	3.33528e-127	DDX4 Ab+
ETS1	1.96311e-131	0.361623	0.306	0.136	4.91778e-127	DDX4 Ab+
AC097724.3	1.40991e-130	0.25794	0.129	0.019	3.53197e-126	DDX4 Ab+
VASP	1.92355e-130	0.382595	0.285	0.128	4.81869e-126	DDX4 Ab+
CDK13	6.22306e-130	-0.258818	0.106	0.292	1.55894e-125	DDX4 Ab+
EPHX1	1.04674e-129	-0.292555	0.402	0.643	2.62218e-125	DDX4 Ab+
PDLIM3	3.0025e-129	0.427186	0.323	0.157	7.52156e-125	DDX4 Ab+
TSPO	3.6e-129	0.418248	0.536	0.409	9.01837e-125	DDX4 Ab+
PDIA3	6.03172e-129	-0.303362	0.48	0.705	1.51101e-124	DDX4 Ab+
NR3C1	2.70804e-128	0.451571	0.41	0.249	6.78391e-124	DDX4 Ab+
H3F3A	2.8493e-128	0.252796	0.929	0.904	7.13778e-124	DDX4 Ab+
ITPR2	8.99162e-128	-0.273918	0.053	0.205	2.25249e-123	DDX4 Ab+
RBM26	9.4386e-128	-0.252454	0.142	0.345	2.36446e-123	DDX4 Ab+
TRIP11	1.11729e-127	-0.315966	0.192	0.404	2.79892e-123	DDX4 Ab+
SOX4	1.83826e-127	-0.348425	0.504	0.725	4.60503e-123	DDX4 Ab+
TAF1D	2.05608e-127	-0.271641	0.375	0.625	5.15068e-123	DDX4 Ab+
CHD6	2.50021e-127	-0.25448	0.208	0.436	6.26328e-123	DDX4 Ab+
GCC2	1.39087e-126	-0.339245	0.332	0.56	3.48426e-122	DDX4 Ab+
ARHGAP42	1.49656e-126	0.339092	0.189	0.055	3.74903e-122	DDX4 Ab+
RRBP1	8.24617e-126	-0.314219	0.231	0.448	2.06575e-121	DDX4 Ab+
MSH6	2.10557e-125	-0.260401	0.168	0.374	5.27466e-121	DDX4 Ab+
UQCR11.1	3.44575e-125	0.404341	0.622	0.549	8.63195e-121	DDX4 Ab+
LINC00969	2.87206e-124	-0.33919	0.213	0.433	7.19479e-120	DDX4 Ab+
PHLDB2	6.19661e-124	0.335173	0.212	0.07	1.55231e-119	DDX4 Ab+
KIDINS220	6.9717e-124	-0.328049	0.234	0.453	1.74648e-119	DDX4 Ab+
VCAM1	7.84765e-124	-0.255096	0.084	0.252	1.96591e-119	DDX4 Ab+
RNMT	9.79609e-124	-0.279638	0.258	0.49	2.45402e-119	DDX4 Ab+
ATP5I	1.14119e-123	0.337048	0.787	0.759	2.85879e-119	DDX4 Ab+
FCGRT	2.0671e-123	-0.256312	0.512	0.758	5.17828e-119	DDX4 Ab+
COL4A2	5.66664e-123	0.555863	0.449	0.303	1.41955e-118	DDX4 Ab+
FNBP4	5.51919e-122	-0.282737	0.226	0.446	1.38261e-117	DDX4 Ab+
DAAM1	6.92195e-122	-0.271191	0.117	0.297	1.73402e-117	DDX4 Ab+
EDIL3	8.76911e-122	0.307348	0.166	0.042	2.19675e-117	DDX4 Ab+
KHDRBS3	1.26443e-121	0.35151	0.199	0.065	3.16752e-117	DDX4 Ab+
NDUFB1	1.39355e-121	0.421814	0.627	0.542	3.49099e-117	DDX4 Ab+
IMPDH2	1.41098e-121	-0.289507	0.369	0.594	3.53465e-117	DDX4 Ab+
FRY	3.1305e-121	0.290839	0.188	0.055	7.84222e-117	DDX4 Ab+
NPHP3	1.04556e-120	-0.300914	0.225	0.443	2.61924e-116	DDX4 Ab+
MYL12B	1.54374e-120	0.314536	0.788	0.76	3.86723e-116	DDX4 Ab+
MIR202HG	2.0422e-120	-0.314328	0.034	0.167	5.11592e-116	DDX4 Ab+
ARHGEF7	3.5391e-120	0.37158	0.245	0.098	8.86579e-116	DDX4 Ab+
FGFR1OP2	6.07637e-120	-0.269626	0.292	0.523	1.52219e-115	DDX4 Ab+
NIPBL	9.50596e-120	-0.284	0.2	0.415	2.38134e-115	DDX4 Ab+
LTBP3	2.17553e-119	-0.257295	0.227	0.447	5.44993e-115	DDX4 Ab+
CHCHD10	3.4488e-119	0.40645	0.473	0.33	8.63959e-115	DDX4 Ab+
COBLL1	4.74986e-119	0.381809	0.291	0.137	1.18989e-114	DDX4 Ab+
NOL3	9.66219e-119	0.299746	0.192	0.061	2.42048e-114	DDX4 Ab+
KIAA0040	2.35009e-118	0.25797	0.151	0.035	5.88721e-114	DDX4 Ab+
ID2	2.37598e-118	-0.430836	0.224	0.428	5.95208e-114	DDX4 Ab+
PFN1	3.16789e-118	0.427533	0.627	0.56	7.93587e-114	DDX4 Ab+
GLUL	3.7953e-118	-0.38275	0.457	0.687	9.5076e-114	DDX4 Ab+
ATP5G3	7.86687e-118	0.361538	0.677	0.625	1.97073e-113	DDX4 Ab+
SEC31A	1.55022e-117	-0.280082	0.316	0.549	3.88346e-113	DDX4 Ab+
ZNF431	8.61917e-117	-0.251546	0.144	0.334	2.15919e-112	DDX4 Ab+
SRRM2	1.33773e-116	-0.276064	0.649	0.843	3.35116e-112	DDX4 Ab+
RFC1	2.41253e-116	-0.273291	0.293	0.514	6.04363e-112	DDX4 Ab+
ZNF83	3.88346e-116	-0.267185	0.202	0.41	9.72845e-112	DDX4 Ab+
KMT2A	1.21221e-115	-0.275868	0.336	0.575	3.03671e-111	DDX4 Ab+
INF2	1.48628e-115	0.266065	0.15	0.035	3.72328e-111	DDX4 Ab+
TM4SF1	1.53047e-115	0.436138	0.282	0.131	3.83397e-111	DDX4 Ab+
CEBPB	2.26712e-115	0.38224	0.693	0.572	5.67935e-111	DDX4 Ab+
SOX13	2.4789e-115	0.293347	0.162	0.042	6.2099e-111	DDX4 Ab+
RPS27L	2.93996e-115	0.377778	0.724	0.682	7.36488e-111	DDX4 Ab+
RPL36AL	5.13631e-115	0.260537	0.895	0.881	1.2867e-110	DDX4 Ab+
MTRNR2L8	5.77521e-115	0.364703	0.912	0.846	1.44675e-110	DDX4 Ab+
POGZ	5.15962e-114	-0.299023	0.175	0.373	1.29254e-109	DDX4 Ab+
TCEAL3	7.39611e-114	-0.279699	0.339	0.561	1.8528e-109	DDX4 Ab+
BDP1	2.01147e-112	-0.28311	0.2	0.403	5.03892e-108	DDX4 Ab+
ZCCHC11	3.9381e-112	-0.314401	0.336	0.565	9.86532e-108	DDX4 Ab+
CENPC	1.02536e-111	-0.250363	0.211	0.42	2.56862e-107	DDX4 Ab+
PHIP	1.02762e-111	-0.272147	0.226	0.436	2.5743e-107	DDX4 Ab+
CTSF	1.07343e-111	-0.259243	0.318	0.541	2.68905e-107	DDX4 Ab+
JUND	1.19058e-111	0.321577	0.977	0.956	2.98252e-107	DDX4 Ab+
ARPC3	2.6945e-111	0.351436	0.653	0.587	6.74999e-107	DDX4 Ab+
SPRY2	2.83001e-111	0.349085	0.188	0.062	7.08945e-107	DDX4 Ab+
TXNIP	1.50432e-110	0.35962	0.843	0.803	3.76847e-106	DDX4 Ab+
WFDC1	1.60125e-110	0.319916	0.162	0.044	4.01128e-106	DDX4 Ab+
PIP4K2A	1.83997e-110	0.275272	0.183	0.058	4.60931e-106	DDX4 Ab+
HIP1	2.89445e-110	0.33053	0.228	0.091	7.25088e-106	DDX4 Ab+
LL22NC03-2H8.5	4.18294e-110	-0.259461	0.049	0.183	1.04787e-105	DDX4 Ab+
FOS	6.55602e-110	0.378207	0.947	0.925	1.64235e-105	DDX4 Ab+
TIA1	5.15091e-109	-0.270438	0.204	0.403	1.29035e-104	DDX4 Ab+
MAT2A	6.13136e-109	0.49873	0.427	0.286	1.53597e-104	DDX4 Ab+
TMEM51	2.04937e-108	0.270461	0.19	0.064	5.13388e-104	DDX4 Ab+
CHD9	2.76998e-108	-0.293326	0.409	0.645	6.93907e-104	DDX4 Ab+
SPARC	3.13963e-108	0.587154	0.693	0.644	7.86509e-104	DDX4 Ab+
ZNF207	3.24253e-108	-0.294117	0.265	0.483	8.12286e-104	DDX4 Ab+
SMIM10	4.43354e-108	0.294135	0.24	0.101	1.11064e-103	DDX4 Ab+
MYLK	5.31554e-108	0.409206	0.553	0.433	1.3316e-103	DDX4 Ab+
IMPA2	6.52407e-108	0.424882	0.202	0.076	1.63434e-103	DDX4 Ab+
ANGPT1	8.49218e-108	0.254511	0.137	0.031	2.12738e-103	DDX4 Ab+
MPHOSPH8	6.3037e-107	-0.280173	0.52	0.741	1.57914e-102	DDX4 Ab+
CFL1	1.67598e-106	0.337203	0.731	0.691	4.1985e-102	DDX4 Ab+
FOXP1	2.3692e-106	-0.265314	0.37	0.597	5.93509e-102	DDX4 Ab+
SBDS	7.17116e-106	0.394574	0.559	0.466	1.79645e-101	DDX4 Ab+
NDUFA12	1.21351e-105	0.35493	0.561	0.475	3.03995e-101	DDX4 Ab+
RBMS1	1.57658e-105	-0.25974	0.238	0.445	3.9495e-101	DDX4 Ab+
COX6C	5.52679e-105	0.254398	0.865	0.844	1.38452e-100	DDX4 Ab+
CALR	7.65056e-105	-0.291119	0.511	0.716	1.91654e-100	DDX4 Ab+
MGLL	1.60638e-104	0.278311	0.166	0.05	4.02414e-100	DDX4 Ab+
EPHB6	3.11648e-104	0.354238	0.194	0.07	7.80709e-100	DDX4 Ab+
DYNC2H1	4.7415e-104	-0.263322	0.086	0.237	1.18779e-99	DDX4 Ab+
A1BG	1.50135e-103	0.256293	0.168	0.051	3.76103e-99	DDX4 Ab+
CD97	1.57172e-103	0.253846	0.155	0.044	3.93731e-99	DDX4 Ab+
SAP18	1.93991e-103	0.284814	0.749	0.728	4.85967e-99	DDX4 Ab+
RIF1	3.275e-103	-0.256286	0.164	0.348	8.20421e-99	DDX4 Ab+
BCL6	5.32551e-103	0.402994	0.301	0.158	1.33409e-98	DDX4 Ab+
KMT2E	6.58886e-103	-0.255116	0.422	0.652	1.65058e-98	DDX4 Ab+
APBB2	7.87991e-103	0.352778	0.241	0.106	1.974e-98	DDX4 Ab+
RNPC3	2.57545e-102	-0.275402	0.128	0.297	6.45177e-98	DDX4 Ab+
FKBP5	5.79031e-102	0.441977	0.561	0.456	1.45053e-97	DDX4 Ab+
SLC38A2	6.56999e-102	0.404648	0.706	0.626	1.64585e-97	DDX4 Ab+
MOB2	8.32357e-102	0.377852	0.305	0.168	2.08514e-97	DDX4 Ab+
SGK1	9.32004e-102	-0.295846	0.131	0.299	2.33476e-97	DDX4 Ab+
ACYP1	1.79287e-101	0.352645	0.266	0.132	4.49133e-97	DDX4 Ab+
GADD45G	2.27001e-101	0.795526	0.391	0.251	5.68659e-97	DDX4 Ab+
PTEN	2.97768e-101	0.437198	0.488	0.37	7.45938e-97	DDX4 Ab+
NDUFB8.1	3.39005e-101	0.348739	0.626	0.568	8.49242e-97	DDX4 Ab+
PCM1	8.24097e-101	-0.293388	0.379	0.604	2.06445e-96	DDX4 Ab+
ATP1B2	1.28533e-100	0.379555	0.305	0.165	3.21987e-96	DDX4 Ab+
MEF2D	2.48908e-100	0.354709	0.275	0.137	6.2354e-96	DDX4 Ab+
GATAD1	3.01243e-100	-0.259393	0.225	0.423	7.54644e-96	DDX4 Ab+
VCL	3.52342e-100	0.412445	0.382	0.244	8.82652e-96	DDX4 Ab+
PPP1CB	2.95059e-99	0.424121	0.629	0.564	7.39153e-95	DDX4 Ab+
COX6B1	1.69923e-98	0.288238	0.762	0.741	4.25675e-94	DDX4 Ab+
GPR124	2.38077e-98	0.369591	0.258	0.125	5.96406e-94	DDX4 Ab+
HSPA2	1.38922e-97	0.265767	0.157	0.047	3.48013e-93	DDX4 Ab+
PRPF4B	1.66427e-97	-0.290022	0.379	0.598	4.16917e-93	DDX4 Ab+
GUK1	1.71621e-97	0.349204	0.603	0.532	4.29929e-93	DDX4 Ab+
CRIM1	1.71666e-97	0.497302	0.421	0.294	4.30039e-93	DDX4 Ab+
PSMB1	3.25367e-97	0.296201	0.679	0.645	8.15077e-93	DDX4 Ab+
PET100	5.04924e-97	0.384896	0.447	0.322	1.26489e-92	DDX4 Ab+
SETD2	6.09951e-97	-0.257412	0.161	0.336	1.52799e-92	DDX4 Ab+
CRISPLD2	9.34341e-97	0.40054	0.234	0.105	2.34062e-92	DDX4 Ab+
RGS2	1.19802e-96	-0.31019	0.12	0.279	3.00116e-92	DDX4 Ab+
LMOD1	1.5264e-96	0.41454	0.334	0.196	3.8238e-92	DDX4 Ab+
SAT1	1.8073e-96	-0.420709	0.365	0.563	4.52748e-92	DDX4 Ab+
DENND3	2.54399e-96	0.250565	0.133	0.033	6.37296e-92	DDX4 Ab+
WTIP	1.12668e-95	0.372819	0.281	0.149	2.82243e-91	DDX4 Ab+
FAM150B	4.73257e-94	-0.251384	0.087	0.228	1.18556e-89	DDX4 Ab+
COL4A1	1.36187e-93	0.528951	0.336	0.201	3.41161e-89	DDX4 Ab+
DGKH	1.50014e-93	0.281283	0.18	0.063	3.758e-89	DDX4 Ab+
DUSP1	7.75295e-93	0.278772	0.724	0.583	1.94219e-88	DDX4 Ab+
CDKN1C	1.17611e-92	-0.330855	0.464	0.664	2.94628e-88	DDX4 Ab+
MIR24-2	3.4163e-92	0.408544	0.22	0.095	8.55818e-88	DDX4 Ab+
PPP1R12A	4.16416e-92	0.387772	0.578	0.497	1.04316e-87	DDX4 Ab+
CAMK2G	5.68461e-92	0.252856	0.179	0.065	1.42405e-87	DDX4 Ab+
KCNJ8	6.21257e-91	0.291707	0.155	0.05	1.55631e-86	DDX4 Ab+
ZRANB2	1.04451e-90	-0.250464	0.556	0.77	2.61661e-86	DDX4 Ab+
HIST1H1E	1.39509e-89	0.366099	0.28	0.15	3.49485e-85	DDX4 Ab+
MYOCD	5.48922e-89	0.279363	0.182	0.069	1.3751e-84	DDX4 Ab+
TMEM204	3.35347e-88	0.325998	0.255	0.13	8.40079e-84	DDX4 Ab+
KRT18	1.94283e-87	0.274312	0.176	0.063	4.86699e-83	DDX4 Ab+
MRPL33	7.69634e-87	0.348598	0.587	0.532	1.92801e-82	DDX4 Ab+
ATP5O	2.93991e-86	0.313627	0.682	0.646	7.36478e-82	DDX4 Ab+
ILK	1.01853e-85	0.352371	0.407	0.291	2.55153e-81	DDX4 Ab+
TSPYL2	1.07568e-85	-0.367157	0.37	0.569	2.69469e-81	DDX4 Ab+
DST	1.36466e-85	-0.360205	0.435	0.633	3.4186e-81	DDX4 Ab+
KLF6	1.37537e-85	0.397508	0.499	0.388	3.44543e-81	DDX4 Ab+
PRRC2C	2.1524e-85	-0.260873	0.476	0.681	5.39198e-81	DDX4 Ab+
CD44	2.61429e-85	0.263808	0.147	0.047	6.54905e-81	DDX4 Ab+
ZFP36	3.29213e-85	0.250963	0.894	0.797	8.24711e-81	DDX4 Ab+
PTK2	4.51016e-85	0.35796	0.38	0.253	1.12984e-80	DDX4 Ab+
IL32	2.43673e-84	-0.282292	0.052	0.166	6.10424e-80	DDX4 Ab+
NDUFS6	1.12942e-83	0.331172	0.507	0.421	2.8293e-79	DDX4 Ab+
FOXC1	1.45523e-83	0.257515	0.174	0.066	3.64551e-79	DDX4 Ab+
CYB5R3	2.53531e-83	0.351622	0.495	0.401	6.35121e-79	DDX4 Ab+
SNORD3D	6.30892e-83	0.263654	0.124	0.033	1.58045e-78	DDX4 Ab+
PSMB6	1.41981e-82	0.333282	0.464	0.373	3.55678e-78	DDX4 Ab+
ATP5J2	6.96482e-82	0.319734	0.592	0.532	1.74476e-77	DDX4 Ab+
SORBS3	7.80825e-82	0.330626	0.318	0.194	1.95604e-77	DDX4 Ab+
LGALS3	2.49542e-81	-0.273448	0.684	0.8	6.25129e-77	DDX4 Ab+
CDKN1A	3.45876e-80	0.422805	0.333	0.206	8.66454e-76	DDX4 Ab+
IER2	4.71297e-80	0.270184	0.778	0.677	1.18064e-75	DDX4 Ab+
SLCO3A1	7.28668e-80	0.32396	0.261	0.138	1.82539e-75	DDX4 Ab+
MAP1LC3A	9.06619e-80	0.383599	0.446	0.342	2.27117e-75	DDX4 Ab+
IGFBP3	1.13432e-79	-0.257998	0.085	0.212	2.8416e-75	DDX4 Ab+
VMP1	2.13166e-79	0.41447	0.459	0.351	5.34002e-75	DDX4 Ab+
SLC40A1	3.16149e-79	-0.254087	0.374	0.563	7.91984e-75	DDX4 Ab+
PPP1R10	2.58244e-78	0.412266	0.584	0.506	6.46926e-74	DDX4 Ab+
PPP1R15A	4.39721e-78	0.322847	0.691	0.598	1.10155e-73	DDX4 Ab+
NDUFB4	4.78513e-78	0.28109	0.708	0.691	1.19872e-73	DDX4 Ab+
TAGLN2	4.95718e-78	0.368337	0.416	0.312	1.24182e-73	DDX4 Ab+
VEGFA	1.80473e-77	0.266838	0.155	0.056	4.52103e-73	DDX4 Ab+
NDUFAB1	3.31232e-77	0.304221	0.483	0.4	8.2977e-73	DDX4 Ab+
MAFB	2.68861e-76	0.35045	0.197	0.087	6.73524e-72	DDX4 Ab+
RBX1	8.05504e-76	0.335368	0.538	0.475	2.01787e-71	DDX4 Ab+
PICALM	1.09222e-75	0.34034	0.333	0.214	2.73613e-71	DDX4 Ab+
JADE1	2.50078e-75	0.347742	0.259	0.143	6.26469e-71	DDX4 Ab+
NT5DC2	3.90408e-75	0.353336	0.294	0.18	9.78011e-71	DDX4 Ab+
MACF1	9.3083e-75	-0.258084	0.361	0.558	2.33182e-70	DDX4 Ab+
COL18A1	4.52758e-74	0.38549	0.552	0.465	1.13421e-69	DDX4 Ab+
ZEB2	5.51737e-74	0.375199	0.571	0.498	1.38216e-69	DDX4 Ab+
ID3	6.12845e-74	0.453302	0.648	0.538	1.53524e-69	DDX4 Ab+
TLN1	8.75364e-74	0.381124	0.519	0.443	2.19288e-69	DDX4 Ab+
SELM	2.45634e-73	0.368461	0.711	0.722	6.15337e-69	DDX4 Ab+
HCFC1R1	1.15567e-72	0.381185	0.414	0.314	2.89507e-68	DDX4 Ab+
PDLIM5	1.49583e-72	0.314199	0.3	0.183	3.74721e-68	DDX4 Ab+
ATOX1	1.66375e-72	0.31345	0.426	0.327	4.16785e-68	DDX4 Ab+
TXN	1.9859e-72	0.291426	0.678	0.655	4.97489e-68	DDX4 Ab+
RASD1	2.99288e-72	0.467756	0.322	0.192	7.49746e-68	DDX4 Ab+
SLC25A5	5.82447e-72	0.340284	0.525	0.459	1.45909e-67	DDX4 Ab+
ZNF703	1.27988e-71	0.312474	0.252	0.14	3.20624e-67	DDX4 Ab+
YWHAH	1.45078e-71	0.361196	0.367	0.261	3.63435e-67	DDX4 Ab+
MPG	2.01289e-71	0.296909	0.38	0.274	5.04249e-67	DDX4 Ab+
ROCK1	9.63968e-71	0.358419	0.471	0.379	2.41484e-66	DDX4 Ab+
MIF	1.10847e-70	0.326534	0.587	0.54	2.77682e-66	DDX4 Ab+
POLR2L	1.13759e-70	0.332876	0.56	0.503	2.84977e-66	DDX4 Ab+
CYTH3	2.3625e-70	0.266505	0.164	0.068	5.91829e-66	DDX4 Ab+
ACTN1	5.17877e-70	0.355292	0.328	0.216	1.29733e-65	DDX4 Ab+
MSN	6.00034e-70	0.329734	0.346	0.238	1.50315e-65	DDX4 Ab+
PSMA7	2.34016e-69	0.260236	0.653	0.608	5.86233e-65	DDX4 Ab+
PLCL1	5.81614e-69	0.272341	0.199	0.096	1.457e-64	DDX4 Ab+
SLC25A3	1.44075e-68	0.254954	0.719	0.702	3.60922e-64	DDX4 Ab+
FAT1	1.85627e-67	0.312372	0.226	0.121	4.65013e-63	DDX4 Ab+
RAB20	1.90101e-67	0.296585	0.169	0.075	4.76221e-63	DDX4 Ab+
PDLIM2	4.30438e-67	0.342228	0.369	0.271	1.07829e-62	DDX4 Ab+
NFKBIA	2.05431e-66	0.281747	0.68	0.624	5.14624e-62	DDX4 Ab+
CDS2	5.29062e-66	0.271584	0.243	0.136	1.32535e-61	DDX4 Ab+
ZFP36L1	7.22855e-66	-0.270597	0.705	0.823	1.81082e-61	DDX4 Ab+
TOMM20	1.99197e-65	0.26643	0.683	0.669	4.99007e-61	DDX4 Ab+
TUBA1A	2.37875e-65	0.316282	0.733	0.702	5.959e-61	DDX4 Ab+
YBX3	3.67348e-65	0.267309	0.67	0.645	9.20244e-61	DDX4 Ab+
PCSK7	4.12218e-65	0.369796	0.27	0.16	1.03265e-60	DDX4 Ab+
FOSB	5.07421e-65	0.325889	0.825	0.73	1.27114e-60	DDX4 Ab+
PPP1R14B	1.45901e-64	0.310268	0.394	0.297	3.65496e-60	DDX4 Ab+
ARHGAP1	9.84469e-63	0.28323	0.252	0.148	2.46619e-58	DDX4 Ab+
PDCL3	1.22543e-62	0.25359	0.274	0.169	3.06983e-58	DDX4 Ab+
TACC1	1.44552e-62	0.331951	0.46	0.365	3.62118e-58	DDX4 Ab+
CCDC3	2.49876e-62	0.352117	0.336	0.235	6.25965e-58	DDX4 Ab+
PSMA2.1	1.68273e-61	0.286145	0.445	0.37	4.2154e-57	DDX4 Ab+
TPM4	1.83923e-61	0.34295	0.613	0.581	4.60746e-57	DDX4 Ab+
HSP90AA1	3.39668e-61	-0.429115	0.895	0.935	8.50903e-57	DDX4 Ab+
SEC61G	7.80524e-61	0.259373	0.625	0.602	1.95529e-56	DDX4 Ab+
NDUFB3	1.00708e-60	0.305754	0.446	0.371	2.52284e-56	DDX4 Ab+
KANK2	1.09329e-60	0.308322	0.569	0.512	2.7388e-56	DDX4 Ab+
DRAP1	1.13274e-60	0.290157	0.506	0.446	2.83762e-56	DDX4 Ab+
MT-ND4L	2.66158e-58	0.269749	0.928	0.924	6.66751e-54	DDX4 Ab+
CYCS	3.35491e-58	0.296122	0.482	0.397	8.40439e-54	DDX4 Ab+
SLC25A4	4.94007e-58	0.300401	0.294	0.198	1.23754e-53	DDX4 Ab+
LDHA	1.17179e-57	0.311028	0.448	0.361	2.93546e-53	DDX4 Ab+
ZFP36L2	2.81496e-57	-0.319601	0.458	0.618	7.05176e-53	DDX4 Ab+
PSMD8	7.40946e-57	0.274143	0.501	0.449	1.85614e-52	DDX4 Ab+
CRTAP	2.3942e-56	0.31359	0.432	0.354	5.99772e-52	DDX4 Ab+
MLTK	2.7068e-56	0.327872	0.529	0.475	6.78081e-52	DDX4 Ab+
DYNLRB1	3.15405e-56	0.269094	0.631	0.618	7.90122e-52	DDX4 Ab+
LITAF	4.66345e-56	0.289891	0.289	0.194	1.16824e-51	DDX4 Ab+
GGCX	5.80342e-56	0.250711	0.194	0.103	1.45381e-51	DDX4 Ab+
CYR61	9.40827e-56	0.604805	0.345	0.237	2.35686e-51	DDX4 Ab+
PSMC5	6.5794e-55	0.274458	0.411	0.333	1.64821e-50	DDX4 Ab+
AXL	1.60552e-54	0.256937	0.247	0.151	4.02198e-50	DDX4 Ab+
BAG1	7.51513e-54	0.263042	0.346	0.259	1.88261e-49	DDX4 Ab+
KLF13	1.28676e-53	0.264116	0.255	0.16	3.22347e-49	DDX4 Ab+
CD59	1.41564e-53	0.293303	0.501	0.443	3.54632e-49	DDX4 Ab+
UBXN1	2.00936e-53	0.252109	0.69	0.679	5.03364e-49	DDX4 Ab+
HIST1H1C	2.81218e-53	0.317735	0.381	0.282	7.0448e-49	DDX4 Ab+
EPS8	4.40196e-53	0.350962	0.5	0.438	1.10273e-48	DDX4 Ab+
TMEM47	6.22999e-53	0.27231	0.253	0.16	1.56067e-48	DDX4 Ab+
ATP5H	1.92362e-51	0.263853	0.588	0.559	4.81886e-47	DDX4 Ab+
PFDN2	2.90012e-51	0.253151	0.505	0.454	7.26508e-47	DDX4 Ab+
UTRN	7.0431e-51	0.255013	0.438	0.349	1.76437e-46	DDX4 Ab+
CAPZA2	1.11096e-50	0.281101	0.407	0.333	2.78307e-46	DDX4 Ab+
PHPT1	1.76951e-50	0.295372	0.544	0.5	4.4328e-46	DDX4 Ab+
SLC2A3	6.72198e-50	0.279955	0.199	0.109	1.68392e-45	DDX4 Ab+
ADCY3	8.81222e-50	0.277357	0.227	0.138	2.20755e-45	DDX4 Ab+
NCK2	8.82284e-50	0.325631	0.316	0.232	2.21021e-45	DDX4 Ab+
MXD4	3.05818e-49	0.263185	0.346	0.256	7.66106e-45	DDX4 Ab+
CITED4	2.03249e-48	0.296178	0.292	0.204	5.0916e-44	DDX4 Ab+
DYNLT1	1.07446e-47	0.25131	0.582	0.555	2.69163e-43	DDX4 Ab+
CHMP5	1.65862e-47	0.254971	0.467	0.407	4.155e-43	DDX4 Ab+
TOB1	2.21367e-47	0.265486	0.258	0.167	5.54547e-43	DDX4 Ab+
EZR	3.55058e-47	0.280791	0.295	0.208	8.89456e-43	DDX4 Ab+
SOCS3	2.73262e-46	0.287617	0.513	0.409	6.84549e-42	DDX4 Ab+
SMARCD3	2.97815e-46	0.277245	0.244	0.159	7.46055e-42	DDX4 Ab+
GADD45GIP1	3.87512e-46	0.256239	0.512	0.465	9.70757e-42	DDX4 Ab+
C4orf3	1.73503e-45	0.262532	0.612	0.6	4.34642e-41	DDX4 Ab+
EVA1B	4.83787e-45	0.293719	0.364	0.289	1.21193e-40	DDX4 Ab+
YWHAZ	5.81451e-45	0.277198	0.538	0.508	1.45659e-40	DDX4 Ab+
LSMD1	6.76307e-45	0.250123	0.406	0.331	1.69422e-40	DDX4 Ab+
IRF1	2.25049e-44	0.327328	0.283	0.192	5.6377e-40	DDX4 Ab+
NFKBIZ	2.72775e-44	0.265274	0.337	0.239	6.83328e-40	DDX4 Ab+
MRPL52	1.18186e-43	0.263636	0.363	0.286	2.96068e-39	DDX4 Ab+
ARPC2	3.87465e-43	0.264068	0.609	0.603	9.70638e-39	DDX4 Ab+
C9orf3	1.24413e-42	0.275838	0.393	0.32	3.11668e-38	DDX4 Ab+
COX14	2.68014e-42	0.263886	0.481	0.439	6.71403e-38	DDX4 Ab+
PDLIM7	3.83696e-42	0.254828	0.277	0.196	9.61197e-38	DDX4 Ab+
C19orf70	4.08332e-42	0.251512	0.412	0.347	1.02291e-37	DDX4 Ab+
NAMPT	2.95255e-41	0.255385	0.243	0.161	7.39642e-37	DDX4 Ab+
SPRY1	6.8993e-41	0.263439	0.211	0.128	1.72834e-36	DDX4 Ab+
BLOC1S1	9.61133e-41	0.285405	0.436	0.38	2.40773e-36	DDX4 Ab+
DDAH2	1.20834e-40	0.256997	0.532	0.5	3.02702e-36	DDX4 Ab+
MYC	1.22691e-40	0.44071	0.321	0.243	3.07352e-36	DDX4 Ab+
TOB2	1.84502e-40	0.264274	0.272	0.194	4.62195e-36	DDX4 Ab+
CHMP2A	2.53548e-40	0.254774	0.488	0.451	6.35163e-36	DDX4 Ab+
DNAJB4	1.61383e-37	0.269906	0.293	0.215	4.0428e-33	DDX4 Ab+
MRPS36	3.57417e-37	0.251335	0.374	0.31	8.95365e-33	DDX4 Ab+
KLF9	1.68486e-36	0.267809	0.524	0.478	4.22074e-32	DDX4 Ab+
AKAP13	2.05313e-36	0.264778	0.419	0.357	5.1433e-32	DDX4 Ab+
FXYD1	2.49033e-36	0.259749	0.573	0.522	6.23851e-32	DDX4 Ab+
UBE2S	5.69382e-36	0.262572	0.309	0.236	1.42636e-31	DDX4 Ab+
IGFBP6	1.81518e-35	0.310094	0.284	0.207	4.5472e-31	DDX4 Ab+
PIN4	3.74934e-35	0.251728	0.4	0.347	9.39247e-31	DDX4 Ab+
PLA2G5	1.12625e-33	0.280253	0.227	0.158	2.82138e-29	DDX4 Ab+
RP11-386I14.4	4.34266e-33	0.271917	0.137	0.074	1.08788e-28	DDX4 Ab+
MYO1B	4.52234e-33	0.260545	0.207	0.138	1.13289e-28	DDX4 Ab+
NR4A2	9.7357e-33	-0.36571	0.125	0.206	2.43889e-28	DDX4 Ab+
PLAT	3.14145e-32	0.354952	0.25	0.183	7.86965e-28	DDX4 Ab+
MPRIP	3.42115e-32	0.257066	0.309	0.242	8.57033e-28	DDX4 Ab+
ARHGAP10	1.07649e-31	0.279384	0.438	0.397	2.69672e-27	DDX4 Ab+
XIST	8.87066e-30	-0.424639	0.722	0.838	2.22219e-25	DDX4 Ab+
MYADM	1.03662e-27	0.251083	0.444	0.4	2.59684e-23	DDX4 Ab+
TUBB4B	1.13908e-23	0.250775	0.482	0.467	2.85352e-19	DDX4 Ab+
CKB	4.46062e-22	0.278262	0.368	0.325	1.11743e-17	DDX4 Ab+
TENC1	1.29623e-20	0.257894	0.364	0.327	3.24718e-16	DDX4 Ab+
CTGF	1.9656e-19	0.265956	0.247	0.19	4.92402e-15	DDX4 Ab+
NRP1	7.55813e-19	0.278021	0.372	0.342	1.89339e-14	DDX4 Ab+
NR4A1	2.24654e-15	-0.36714	0.604	0.661	5.62781e-11	DDX4 Ab+
IGF2	1.0512e-11	0.542248	0.191	0.263	2.63335e-07	DDX4 Ab+
C8orf4	0.000111146	0.301175	0.313	0.39	1	DDX4 Ab+
DCN	0	1.40149	0.917	0.313	0	DDX4 Ab-
KCNQ1OT1	0	1.38855	0.629	0.186	0	DDX4 Ab-
MDK	0	1.10259	0.852	0.332	0	DDX4 Ab-
PDGFRA	0	1.09549	0.718	0.113	0	DDX4 Ab-
SERPINE2	0	1.08706	0.629	0.161	0	DDX4 Ab-
C1S	0	1.03102	0.733	0.135	0	DDX4 Ab-
MIR503HG	0	0.968685	0.528	0.096	0	DDX4 Ab-
PEG3	0	0.911273	0.691	0.181	0	DDX4 Ab-
HTRA1	0	0.902048	0.706	0.276	0	DDX4 Ab-
OGN	0	0.885261	0.662	0.125	0	DDX4 Ab-
MUM1L1	0	0.865871	0.616	0.11	0	DDX4 Ab-
COL1A1	0	0.830863	0.751	0.369	0	DDX4 Ab-
GREB1	0	0.82621	0.584	0.096	0	DDX4 Ab-
CLDN11	0	0.820498	0.578	0.089	0	DDX4 Ab-
C7	0	0.806617	0.463	0.13	0	DDX4 Ab-
RPS20	0	0.799537	0.966	0.902	0	DDX4 Ab-
C1R	0	0.790453	0.661	0.171	0	DDX4 Ab-
SERPINF1	0	0.782996	0.576	0.093	0	DDX4 Ab-
KIAA1551	0	0.773492	0.725	0.331	0	DDX4 Ab-
SPRR2F	0	0.765678	0.589	0.128	0	DDX4 Ab-
CFH	0	0.762564	0.635	0.155	0	DDX4 Ab-
TCEAL4	0	0.757891	0.88	0.639	0	DDX4 Ab-
CMYA5	0	0.750767	0.411	0.055	0	DDX4 Ab-
RHOBTB3	0	0.728148	0.687	0.227	0	DDX4 Ab-
S100A10	0	0.725612	0.757	0.276	0	DDX4 Ab-
PNISR	0	0.721952	0.937	0.639	0	DDX4 Ab-
STAR	0	0.716812	0.461	0.076	0	DDX4 Ab-
TMSB10	0	0.716337	0.988	0.918	0	DDX4 Ab-
ABCA6	0	0.702744	0.463	0.065	0	DDX4 Ab-
LTBP4	0	0.697532	0.716	0.344	0	DDX4 Ab-
ST13	0	0.692945	0.895	0.704	0	DDX4 Ab-
COL16A1	0	0.684808	0.452	0.066	0	DDX4 Ab-
AKAP9	0	0.68463	0.734	0.354	0	DDX4 Ab-
ANKRD36	0	0.674718	0.512	0.138	0	DDX4 Ab-
MMP2	0	0.666081	0.479	0.078	0	DDX4 Ab-
ABLIM1	0	0.654256	0.538	0.109	0	DDX4 Ab-
MARCKSL1	0	0.653844	0.759	0.368	0	DDX4 Ab-
SEPP1	0	0.649423	0.858	0.56	0	DDX4 Ab-
TIMP2	0	0.644975	0.825	0.472	0	DDX4 Ab-
NBL1	0	0.64164	0.701	0.322	0	DDX4 Ab-
LUC7L3	0	0.638066	0.903	0.623	0	DDX4 Ab-
RBP1	0	0.637451	0.871	0.54	0	DDX4 Ab-
ALDH1A1	0	0.637308	0.616	0.202	0	DDX4 Ab-
HS3ST1	0	0.634745	0.523	0.111	0	DDX4 Ab-
ARX	0	0.626223	0.49	0.075	0	DDX4 Ab-
MSI2	0	0.60901	0.534	0.168	0	DDX4 Ab-
DIO3OS	0	0.607269	0.365	0.031	0	DDX4 Ab-
ECHDC2	0	0.602726	0.553	0.191	0	DDX4 Ab-
TTC14	0	0.601587	0.573	0.181	0	DDX4 Ab-
NFE2L2	0	0.598246	0.697	0.302	0	DDX4 Ab-
C6orf48	0	0.597667	0.829	0.544	0	DDX4 Ab-
MATN2	0	0.595384	0.428	0.072	0	DDX4 Ab-
TSHZ2	0	0.59275	0.591	0.193	0	DDX4 Ab-
KLHDC8A	0	0.592383	0.438	0.075	0	DDX4 Ab-
ITM2A	0	0.591759	0.371	0.049	0	DDX4 Ab-
RPL7	0	0.587057	0.976	0.936	0	DDX4 Ab-
RPS16	0	0.569587	0.982	0.947	0	DDX4 Ab-
FHL2	0	0.568137	0.759	0.419	0	DDX4 Ab-
ABCA8	0	0.567691	0.409	0.058	0	DDX4 Ab-
BICD1	0	0.563376	0.421	0.082	0	DDX4 Ab-
APOD	0	0.559255	0.335	0.04	0	DDX4 Ab-
EMILIN1	0	0.558877	0.51	0.168	0	DDX4 Ab-
SH3BP5	0	0.556684	0.487	0.097	0	DDX4 Ab-
CDH11	0	0.556052	0.534	0.183	0	DDX4 Ab-
ABCA10	0	0.553369	0.326	0.028	0	DDX4 Ab-
GOLGA8A	0	0.552341	0.578	0.216	0	DDX4 Ab-
SIGLEC11	0	0.550601	0.403	0.066	0	DDX4 Ab-
RPL13A	0	0.547549	0.991	0.974	0	DDX4 Ab-
RPLP0	0	0.545164	0.962	0.907	0	DDX4 Ab-
BNC2	0	0.544556	0.385	0.049	0	DDX4 Ab-
PLIN5	0	0.542604	0.34	0.041	0	DDX4 Ab-
SLC6A6	0	0.540524	0.346	0.059	0	DDX4 Ab-
GALNT10	0	0.536143	0.375	0.063	0	DDX4 Ab-
STMN1	0	0.526281	0.766	0.436	0	DDX4 Ab-
N4BP2L2	0	0.522154	0.905	0.645	0	DDX4 Ab-
NGFRAP1	0	0.521978	0.831	0.561	0	DDX4 Ab-
RPL23	0	0.519766	0.96	0.91	0	DDX4 Ab-
NFIC	0	0.518318	0.673	0.313	0	DDX4 Ab-
NAP1L1	0	0.512159	0.862	0.662	0	DDX4 Ab-
SYTL4	0	0.511417	0.43	0.097	0	DDX4 Ab-
OBSL1	0	0.510437	0.564	0.193	0	DDX4 Ab-
PLTP	0	0.509147	0.517	0.18	0	DDX4 Ab-
QSOX1	0	0.491228	0.453	0.127	0	DDX4 Ab-
HMOX1	0	0.487223	0.424	0.089	0	DDX4 Ab-
GSTM5	0	0.485519	0.455	0.12	0	DDX4 Ab-
BASP1	0	0.484276	0.391	0.077	0	DDX4 Ab-
NRP2	0	0.478191	0.449	0.127	0	DDX4 Ab-
RPL4	0	0.473433	0.919	0.852	0	DDX4 Ab-
RPS11	0	0.468051	0.967	0.946	0	DDX4 Ab-
NSG1	0	0.466987	0.415	0.086	0	DDX4 Ab-
SMOC2	0	0.464027	0.453	0.121	0	DDX4 Ab-
ATP1B1	0	0.45418	0.388	0.081	0	DDX4 Ab-
MMP23B	0	0.450417	0.376	0.066	0	DDX4 Ab-
APOE	0	0.443461	0.818	0.401	0	DDX4 Ab-
HSP90AB1	0	0.442334	0.95	0.904	0	DDX4 Ab-
ACTG1	0	0.429986	0.96	0.912	0	DDX4 Ab-
OLFML3	0	0.425866	0.388	0.084	0	DDX4 Ab-
RPL9	0	0.395399	0.99	0.972	0	DDX4 Ab-
RPL36	0	0.322501	0.987	0.97	0	DDX4 Ab-
RPL23A	0	0.286616	0.983	0.971	0	DDX4 Ab-
FAU	0	-0.326186	0.966	0.976	0	DDX4 Ab-
HRC	0	-0.457992	0.01	0.225	0	DDX4 Ab-
HAPLN2	0	-0.465974	0.006	0.22	0	DDX4 Ab-
CDH6	0	-0.473267	0.006	0.22	0	DDX4 Ab-
C1orf54	0	-0.513569	0.034	0.277	0	DDX4 Ab-
RASL12	0	-0.523045	0.062	0.316	0	DDX4 Ab-
AOC3	0	-0.525363	0.016	0.252	0	DDX4 Ab-
ESAM	0	-0.542622	0.03	0.32	0	DDX4 Ab-
PHLDA2	0	-0.561871	0.01	0.242	0	DDX4 Ab-
LGI4	0	-0.563586	0.015	0.272	0	DDX4 Ab-
GUCY1B3	0	-0.564681	0.021	0.291	0	DDX4 Ab-
SPARCL1	0	-0.570311	0.602	0.807	0	DDX4 Ab-
RGCC	0	-0.581239	0.024	0.277	0	DDX4 Ab-
FAM162B	0	-0.583814	0.048	0.292	0	DDX4 Ab-
PDGFA	0	-0.596323	0.031	0.293	0	DDX4 Ab-
INPP4B	0	-0.59995	0.023	0.278	0	DDX4 Ab-
RASL11A	0	-0.60392	0.049	0.325	0	DDX4 Ab-
MTHFD2	0	-0.604313	0.049	0.318	0	DDX4 Ab-
TPPP3	0	-0.609919	0.019	0.282	0	DDX4 Ab-
PRKG1	0	-0.62064	0.018	0.301	0	DDX4 Ab-
SEPT4	0	-0.624211	0.059	0.333	0	DDX4 Ab-
TESC	0	-0.625517	0.037	0.305	0	DDX4 Ab-
NES	0	-0.626709	0.039	0.324	0	DDX4 Ab-
HLA-C	0	-0.629171	0.548	0.719	0	DDX4 Ab-
RERG	0	-0.631781	0.069	0.352	0	DDX4 Ab-
PTMA	0	-0.632862	0.961	0.987	0	DDX4 Ab-
LGALS1	0	-0.63972	0.868	0.924	0	DDX4 Ab-
POMP	0	-0.643585	0.474	0.662	0	DDX4 Ab-
FHL5	0	-0.645989	0.037	0.308	0	DDX4 Ab-
ARHGEF17	0	-0.646631	0.078	0.368	0	DDX4 Ab-
COX7A2	0	-0.649616	0.619	0.76	0	DDX4 Ab-
SEPW1	0	-0.651531	0.681	0.795	0	DDX4 Ab-
GJC1	0	-0.66192	0.022	0.307	0	DDX4 Ab-
RHOB	0	-0.673159	0.608	0.799	0	DDX4 Ab-
ISYNA1	0	-0.683807	0.285	0.578	0	DDX4 Ab-
CCND1	0	-0.685555	0.031	0.288	0	DDX4 Ab-
PDE1A	0	-0.705303	0.024	0.346	0	DDX4 Ab-
ITGA7	0	-0.706767	0.012	0.337	0	DDX4 Ab-
PGF	0	-0.712314	0.017	0.32	0	DDX4 Ab-
FILIP1	0	-0.719615	0.041	0.368	0	DDX4 Ab-
SERPINI1	0	-0.722238	0.031	0.316	0	DDX4 Ab-
S100A11	0	-0.741853	0.49	0.689	0	DDX4 Ab-
GUCY1A3	0	-0.748564	0.016	0.363	0	DDX4 Ab-
ARPC1B	0	-0.762655	0.128	0.441	0	DDX4 Ab-
RAPGEF5	0	-0.767766	0.027	0.371	0	DDX4 Ab-
LHFP	0	-0.771356	0.289	0.556	0	DDX4 Ab-
MGST3	0	-0.775891	0.733	0.84	0	DDX4 Ab-
RRAS	0	-0.778849	0.172	0.521	0	DDX4 Ab-
GEM	0	-0.808973	0.026	0.34	0	DDX4 Ab-
ITGB1	0	-0.809885	0.689	0.807	0	DDX4 Ab-
PPP1R14A	0	-0.828443	0.487	0.705	0	DDX4 Ab-
C2orf40	0	-0.828776	0.052	0.349	0	DDX4 Ab-
TSC22D1	0	-0.832807	0.729	0.855	0	DDX4 Ab-
CAV1	0	-0.833767	0.606	0.797	0	DDX4 Ab-
PDGFRB	0	-0.835847	0.341	0.597	0	DDX4 Ab-
ID4	0	-0.846262	0.309	0.614	0	DDX4 Ab-
CAMK2N1	0	-0.850226	0.167	0.462	0	DDX4 Ab-
RP11-332H18.4	0	-0.860073	0.033	0.436	0	DDX4 Ab-
RCAN2	0	-0.860173	0.093	0.449	0	DDX4 Ab-
MEF2C	0	-0.86124	0.487	0.725	0	DDX4 Ab-
HIST1H4C	0	-0.867415	0.53	0.748	0	DDX4 Ab-
HLA-B	0	-0.867752	0.595	0.813	0	DDX4 Ab-
EPAS1	0	-0.87023	0.075	0.464	0	DDX4 Ab-
NRGN	0	-0.879788	0.02	0.425	0	DDX4 Ab-
SOD3	0	-0.885481	0.202	0.48	0	DDX4 Ab-
MFGE8	0	-0.890199	0.415	0.674	0	DDX4 Ab-
FRZB	0	-0.901214	0.222	0.547	0	DDX4 Ab-
CSRP2	0	-0.90208	0.116	0.408	0	DDX4 Ab-
CRIP2	0	-0.914756	0.086	0.501	0	DDX4 Ab-
LBH	0	-0.961454	0.194	0.568	0	DDX4 Ab-
COX7A1	0	-0.968641	0.28	0.636	0	DDX4 Ab-
GADD45B	0	-0.972141	0.432	0.692	0	DDX4 Ab-
PDLIM1	0	-0.979228	0.064	0.5	0	DDX4 Ab-
RGS16	0	-1.01416	0.038	0.365	0	DDX4 Ab-
SLIT3	0	-1.03138	0.029	0.458	0	DDX4 Ab-
HES4	0	-1.03977	0.087	0.542	0	DDX4 Ab-
MT1X	0	-1.04668	0.187	0.493	0	DDX4 Ab-
TBX2	0	-1.04994	0.034	0.496	0	DDX4 Ab-
C11orf96	0	-1.05902	0.531	0.869	0	DDX4 Ab-
B2M	0	-1.07245	0.933	0.98	0	DDX4 Ab-
BGN	0	-1.09618	0.169	0.559	0	DDX4 Ab-
MGP	0	-1.1004	0.342	0.646	0	DDX4 Ab-
GJA4	0	-1.10395	0.015	0.443	0	DDX4 Ab-
ATF3	0	-1.10661	0.19	0.542	0	DDX4 Ab-
A2M	0	-1.13364	0.098	0.651	0	DDX4 Ab-
COX4I2	0	-1.14208	0.01	0.411	0	DDX4 Ab-
CPE	0	-1.14355	0.265	0.669	0	DDX4 Ab-
BCAM	0	-1.15341	0.109	0.627	0	DDX4 Ab-
MYL6	0	-1.15498	0.851	0.936	0	DDX4 Ab-
MYL9	0	-1.1666	0.662	0.842	0	DDX4 Ab-
DSTN	0	-1.22676	0.803	0.884	0	DDX4 Ab-
MTRNR2L2	0	-1.23794	0.502	0.872	0	DDX4 Ab-
FABP5	0	-1.27704	0.118	0.386	0	DDX4 Ab-
TPM2	0	-1.32298	0.763	0.919	0	DDX4 Ab-
NOTCH3	0	-1.35807	0.042	0.601	0	DDX4 Ab-
PHLDA1	0	-1.3753	0.137	0.559	0	DDX4 Ab-
MYH11	0	-1.40521	0.28	0.704	0	DDX4 Ab-
TINAGL1	0	-1.40766	0.056	0.657	0	DDX4 Ab-
RRAD	0	-1.41605	0.063	0.565	0	DDX4 Ab-
MCAM	0	-1.46985	0.052	0.621	0	DDX4 Ab-
HIGD1B	0	-1.4804	0.009	0.399	0	DDX4 Ab-
CRIP1	0	-1.49588	0.019	0.564	0	DDX4 Ab-
CD9	0	-1.51553	0.079	0.68	0	DDX4 Ab-
MT1A	0	-1.52832	0.023	0.412	0	DDX4 Ab-
PLAC9	0	-1.59045	0.03	0.595	0	DDX4 Ab-
NDUFA4L2	0	-1.64198	0.014	0.541	0	DDX4 Ab-
MT1M	0	-1.6653	0.034	0.554	0	DDX4 Ab-
RERGL	0	-1.66916	0.018	0.403	0	DDX4 Ab-
MTRNR2L12	0	-1.68085	0.926	0.995	0	DDX4 Ab-
MT1E	0	-1.7037	0.147	0.677	0	DDX4 Ab-
IGFBP7	0	-1.73261	0.824	0.961	0	DDX4 Ab-
PLN	0	-1.77954	0.016	0.456	0	DDX4 Ab-
ADIRF	0	-1.90147	0.701	0.926	0	DDX4 Ab-
ACTA2	0	-1.96808	0.427	0.79	0	DDX4 Ab-
TIMP3	0	-2.01057	0.192	0.816	0	DDX4 Ab-
7SK.2	0	-2.41561	0.193	0.967	0	DDX4 Ab-
TAGLN	0	-2.44461	0.374	0.807	0	DDX4 Ab-
MT2A	0	-2.49056	0.298	0.881	0	DDX4 Ab-
RGS5	0	-2.76555	0.029	0.742	0	DDX4 Ab-
SORT1	6.94696e-308	-0.450842	0.013	0.225	1.74028e-303	DDX4 Ab-
RPS29	9.51045e-308	0.297942	0.979	0.962	2.38246e-303	DDX4 Ab-
WNT6	7.20082e-307	-0.544147	0.049	0.302	1.80388e-302	DDX4 Ab-
CD63	1.09871e-306	-0.47579	0.869	0.907	2.75239e-302	DDX4 Ab-
ITM2B	2.18281e-306	0.372968	0.951	0.908	5.46816e-302	DDX4 Ab-
BAZ2B	2.6531e-306	0.556056	0.511	0.172	6.64627e-302	DDX4 Ab-
CYB5A	3.86654e-306	0.53097	0.544	0.209	9.68608e-302	DDX4 Ab-
DBI	3.88559e-306	-0.670546	0.396	0.617	9.73379e-302	DDX4 Ab-
UBB	3.19396e-305	-0.520312	0.778	0.864	8.00118e-301	DDX4 Ab-
PDE3A	3.8959e-305	-0.460622	0.015	0.226	9.75962e-301	DDX4 Ab-
S100A13	8.87767e-302	0.479319	0.597	0.245	2.22395e-297	DDX4 Ab-
RNF152	3.96614e-300	-0.555597	0.031	0.256	9.93559e-296	DDX4 Ab-
TPM1	9.56401e-300	-0.717235	0.689	0.802	2.39588e-295	DDX4 Ab-
RCSD1	1.26202e-299	-0.425278	0.012	0.218	3.16149e-295	DDX4 Ab-
JAG1	2.85848e-299	-0.629328	0.106	0.373	7.16077e-295	DDX4 Ab-
FOXL2	6.89359e-299	0.447864	0.4	0.098	1.72691e-294	DDX4 Ab-
COL6A1	1.59673e-298	0.53621	0.802	0.485	3.99996e-294	DDX4 Ab-
TMSB4X	2.74875e-298	-0.557114	0.967	0.976	6.8859e-294	DDX4 Ab-
HNRNPA1	3.71241e-298	0.40005	0.931	0.884	9.29996e-294	DDX4 Ab-
CLMN	3.79887e-298	-0.480118	0.023	0.24	9.51655e-294	DDX4 Ab-
RDX	5.37424e-297	0.511248	0.578	0.241	1.3463e-292	DDX4 Ab-
RPL28	9.4469e-297	0.307085	0.983	0.961	2.36654e-292	DDX4 Ab-
KCNA5	2.07261e-296	-0.4593	0.013	0.218	5.19209e-292	DDX4 Ab-
ITGA1	3.16609e-296	-0.569432	0.062	0.313	7.93138e-292	DDX4 Ab-
RASGRP2	1.10653e-295	-0.420349	0.013	0.218	2.77197e-291	DDX4 Ab-
HSPA1A	2.5491e-295	-0.84788	0.751	0.867	6.38575e-291	DDX4 Ab-
ATP1A2	3.37624e-294	-0.502594	0.034	0.258	8.45781e-290	DDX4 Ab-
HLA-A	3.39765e-294	-0.521513	0.758	0.842	8.51146e-290	DDX4 Ab-
TBC1D1	5.68568e-294	-0.607362	0.13	0.396	1.42432e-289	DDX4 Ab-
KRT19	7.02231e-293	0.417726	0.385	0.088	1.75916e-288	DDX4 Ab-
CAV2	2.3083e-292	-0.706778	0.356	0.581	5.78251e-288	DDX4 Ab-
NFASC	4.40418e-292	-0.561667	0.073	0.324	1.10329e-287	DDX4 Ab-
IFI27	1.13965e-291	-0.873083	0.143	0.419	2.85495e-287	DDX4 Ab-
RPS21	5.75316e-289	-0.327251	0.962	0.975	1.44122e-284	DDX4 Ab-
CALM1	9.46851e-289	-0.587796	0.679	0.793	2.37196e-284	DDX4 Ab-
FLNA	1.12824e-288	-0.769726	0.503	0.692	2.82635e-284	DDX4 Ab-
MAG	1.38448e-288	0.377451	0.343	0.066	3.46827e-284	DDX4 Ab-
ATRX	2.81802e-288	0.55001	0.694	0.372	7.05942e-284	DDX4 Ab-
NDUFA13	2.00853e-287	-0.56857	0.535	0.698	5.03156e-283	DDX4 Ab-
MORF4L2	1.74565e-286	0.509101	0.804	0.525	4.37303e-282	DDX4 Ab-
BEX2	2.71376e-286	0.404535	0.376	0.086	6.79824e-282	DDX4 Ab-
H2AFJ	4.19229e-286	-0.648202	0.319	0.562	1.05021e-281	DDX4 Ab-
PTN	5.02819e-285	-0.898767	0.222	0.476	1.25961e-280	DDX4 Ab-
PODN	1.9026e-284	0.420045	0.275	0.03	4.76621e-280	DDX4 Ab-
ANKRD36C	6.97021e-284	0.564924	0.449	0.135	1.74611e-279	DDX4 Ab-
GNAS	5.11364e-283	-0.435794	0.89	0.912	1.28102e-278	DDX4 Ab-
DDX17	1.00916e-282	0.6143	0.897	0.656	2.52806e-278	DDX4 Ab-
TMEM98	1.03682e-282	0.454717	0.591	0.255	2.59733e-278	DDX4 Ab-
BTG1	1.87903e-282	-0.519117	0.787	0.873	4.70715e-278	DDX4 Ab-
RPLP2	8.9206e-282	0.270602	0.977	0.971	2.2347e-277	DDX4 Ab-
TRABD2A	1.19683e-280	0.464935	0.298	0.045	2.99818e-276	DDX4 Ab-
EBF1	1.44655e-280	-0.610421	0.116	0.371	3.62376e-276	DDX4 Ab-
MAOB	8.14311e-279	0.38444	0.433	0.127	2.03993e-274	DDX4 Ab-
FN1	6.12335e-278	0.595036	0.638	0.309	1.53396e-273	DDX4 Ab-
WISP2	1.24315e-277	0.482167	0.402	0.108	3.11421e-273	DDX4 Ab-
RPS24	1.10734e-276	0.252305	0.994	0.985	2.77401e-272	DDX4 Ab-
SMC5	3.80705e-275	0.480225	0.516	0.192	9.53705e-271	DDX4 Ab-
TTC3	3.84641e-272	0.51681	0.703	0.39	9.63564e-268	DDX4 Ab-
ZFHX3	5.89151e-272	-0.615194	0.135	0.389	1.47588e-267	DDX4 Ab-
MLLT4	9.90707e-271	0.393035	0.3	0.049	2.48182e-266	DDX4 Ab-
SEPT7	1.67477e-270	-0.573021	0.778	0.837	4.19547e-266	DDX4 Ab-
COX17	3.51041e-270	-0.669322	0.242	0.491	8.79393e-266	DDX4 Ab-
COL6A2	1.73074e-268	0.535345	0.807	0.543	4.33568e-264	DDX4 Ab-
ENPEP	2.85535e-267	-0.432874	0.006	0.185	7.15293e-263	DDX4 Ab-
HTRA3	3.44839e-267	0.428352	0.303	0.052	8.63855e-263	DDX4 Ab-
CD22	8.72344e-266	0.410464	0.299	0.05	2.18531e-261	DDX4 Ab-
OSR2	7.00314e-265	0.490997	0.445	0.147	1.75436e-260	DDX4 Ab-
ACTB	1.76736e-264	-0.472039	0.923	0.947	4.42742e-260	DDX4 Ab-
ARPC1A	2.04913e-264	-0.690274	0.373	0.572	5.13328e-260	DDX4 Ab-
CCBE1	3.11438e-263	0.433159	0.316	0.062	7.80184e-259	DDX4 Ab-
MRC2	4.36722e-263	0.414621	0.333	0.072	1.09403e-258	DDX4 Ab-
OMD	5.05197e-263	0.378263	0.267	0.034	1.26557e-258	DDX4 Ab-
PLS3	1.02275e-262	-0.678248	0.346	0.559	2.56208e-258	DDX4 Ab-
ARPC5	1.30503e-262	-0.603117	0.409	0.606	3.26923e-258	DDX4 Ab-
CSPG4	1.51908e-262	-0.403277	0.012	0.197	3.80545e-258	DDX4 Ab-
HES1	2.79968e-262	-0.769445	0.278	0.549	7.01347e-258	DDX4 Ab-
RNASE1	2.46362e-261	0.394186	0.337	0.074	6.17161e-257	DDX4 Ab-
SGCA	7.27386e-261	-0.359954	0.006	0.181	1.82218e-256	DDX4 Ab-
TCEAL1	1.28088e-259	0.500501	0.546	0.232	3.20874e-255	DDX4 Ab-
CLIC1	1.37161e-259	-0.53096	0.612	0.732	3.43601e-255	DDX4 Ab-
DAB2	2.67884e-259	0.360598	0.334	0.073	6.71076e-255	DDX4 Ab-
LRP1	3.71322e-258	0.452903	0.617	0.286	9.302e-254	DDX4 Ab-
CYSTM1	4.23663e-258	-0.584504	0.21	0.45	1.06132e-253	DDX4 Ab-
NR2F1	8.36209e-258	0.430159	0.367	0.094	2.09479e-253	DDX4 Ab-
BOD1L1	1.67823e-257	0.487041	0.629	0.304	4.20413e-253	DDX4 Ab-
PPFIBP1	3.22614e-256	0.489754	0.698	0.371	8.0818e-252	DDX4 Ab-
TSC22D3	1.17347e-255	-0.637812	0.512	0.69	2.93965e-251	DDX4 Ab-
PLEKHA5	3.62521e-255	0.459564	0.522	0.209	9.08152e-251	DDX4 Ab-
COX7B	9.84119e-255	-0.595943	0.487	0.653	2.46532e-250	DDX4 Ab-
CCDC85B	6.44693e-254	-0.702097	0.477	0.639	1.61502e-249	DDX4 Ab-
MYL12A	7.09313e-253	-0.556466	0.658	0.76	1.7769e-248	DDX4 Ab-
RPL18A	4.39996e-251	0.283084	0.983	0.962	1.10223e-246	DDX4 Ab-
NTRK2	7.76563e-251	-0.553311	0.095	0.329	1.94537e-246	DDX4 Ab-
S100A4	9.14259e-251	-0.905366	0.022	0.214	2.29031e-246	DDX4 Ab-
TGFBR2	9.36256e-251	-0.529052	0.086	0.318	2.34542e-246	DDX4 Ab-
FLRT2	1.05138e-250	0.394363	0.301	0.057	2.63381e-246	DDX4 Ab-
ANKRD11	6.24089e-250	0.46263	0.601	0.285	1.56341e-245	DDX4 Ab-
MCC	1.95567e-248	0.447298	0.351	0.089	4.89914e-244	DDX4 Ab-
AKAP17A	2.89241e-248	0.392151	0.398	0.117	7.24579e-244	DDX4 Ab-
RWDD4	1.44961e-247	0.385146	0.433	0.146	3.63141e-243	DDX4 Ab-
PBX3	2.60271e-247	0.374159	0.359	0.094	6.52005e-243	DDX4 Ab-
TCEAL2	2.62796e-247	0.435568	0.334	0.078	6.5833e-243	DDX4 Ab-
SCN7A	3.90426e-246	0.399417	0.304	0.06	9.78057e-242	DDX4 Ab-
BPTF	5.21741e-245	0.489791	0.629	0.309	1.30701e-240	DDX4 Ab-
SULF2	9.79602e-245	0.3922	0.39	0.113	2.454e-240	DDX4 Ab-
COL6A3	8.51842e-244	0.404576	0.522	0.202	2.13395e-239	DDX4 Ab-
XAF1	1.18304e-243	0.504695	0.426	0.144	2.96364e-239	DDX4 Ab-
S100A16	9.61899e-243	0.343469	0.354	0.092	2.40965e-238	DDX4 Ab-
ING2	8.80879e-241	0.398113	0.481	0.183	2.20669e-236	DDX4 Ab-
PDGFD	1.8158e-240	0.356037	0.311	0.065	4.54875e-236	DDX4 Ab-
NUDT4	4.10488e-239	-0.664018	0.491	0.66	1.02831e-234	DDX4 Ab-
WIPF3	3.27721e-238	0.428643	0.331	0.08	8.20974e-234	DDX4 Ab-
USMG5	1.55128e-237	-0.515446	0.649	0.739	3.88612e-233	DDX4 Ab-
ANO1	2.05696e-235	-0.368818	0.006	0.167	5.15288e-231	DDX4 Ab-
GOLGA4	1.31989e-234	0.493623	0.511	0.217	3.30646e-230	DDX4 Ab-
KLHL23	2.22944e-234	-0.636103	0.232	0.462	5.58498e-230	DDX4 Ab-
TMEM66	6.1283e-234	0.426174	0.78	0.534	1.5352e-229	DDX4 Ab-
NDUFA1	6.49363e-234	-0.472466	0.674	0.759	1.62672e-229	DDX4 Ab-
RND3	1.05168e-233	-0.691846	0.203	0.447	2.63458e-229	DDX4 Ab-
FMNL2	2.73851e-232	0.340037	0.324	0.078	6.86025e-228	DDX4 Ab-
RARRES2	2.98905e-232	0.416068	0.789	0.53	7.48787e-228	DDX4 Ab-
SAT2	5.2041e-231	0.405754	0.759	0.469	1.30368e-226	DDX4 Ab-
GATM	5.83844e-231	0.477006	0.395	0.125	1.46259e-226	DDX4 Ab-
SMARCA2	1.60552e-230	0.396969	0.465	0.177	4.02198e-226	DDX4 Ab-
ATF6B	1.06276e-229	0.382064	0.401	0.128	2.66231e-225	DDX4 Ab-
PHF14	3.24672e-228	0.389829	0.599	0.281	8.13335e-224	DDX4 Ab-
CMBL	7.18288e-228	0.324752	0.351	0.096	1.79938e-223	DDX4 Ab-
SSBP3	1.00507e-227	0.365924	0.508	0.207	2.51779e-223	DDX4 Ab-
PTRF	1.24155e-227	-0.625339	0.474	0.639	3.1102e-223	DDX4 Ab-
CD151	3.35228e-226	-0.612904	0.436	0.604	8.39779e-222	DDX4 Ab-
PMEPA1	1.10258e-225	-0.63375	0.259	0.482	2.76208e-221	DDX4 Ab-
ARID5B	2.19961e-225	-0.616487	0.479	0.653	5.51023e-221	DDX4 Ab-
CLEC2B	3.02863e-225	0.348608	0.422	0.141	7.58702e-221	DDX4 Ab-
NEXN	1.65322e-224	-0.615029	0.143	0.37	4.14148e-220	DDX4 Ab-
PTP4A3	6.75234e-224	-0.423236	0.033	0.216	1.69153e-219	DDX4 Ab-
NCAM1	4.01524e-223	0.375886	0.289	0.062	1.00586e-218	DDX4 Ab-
COX6A1	5.32081e-223	-0.483865	0.646	0.746	1.33292e-218	DDX4 Ab-
MAP3K7CL	4.27465e-222	-0.443081	0.03	0.208	1.07084e-217	DDX4 Ab-
FOXS1	1.22319e-221	-0.332262	0.008	0.162	3.06421e-217	DDX4 Ab-
TCF21	2.94379e-221	0.477335	0.639	0.346	7.3745e-217	DDX4 Ab-
ANGPTL5	5.72648e-221	0.319945	0.277	0.055	1.43454e-216	DDX4 Ab-
ATP5E	6.09504e-220	-0.420595	0.805	0.843	1.52687e-215	DDX4 Ab-
TCEB2	1.9388e-219	-0.443055	0.72	0.782	4.85688e-215	DDX4 Ab-
IER5L	3.33038e-219	-0.644595	0.252	0.483	8.34293e-215	DDX4 Ab-
ABCA9	6.98336e-219	0.369995	0.221	0.025	1.7494e-214	DDX4 Ab-
MAP1B	1.76809e-218	-0.629604	0.25	0.474	4.42923e-214	DDX4 Ab-
INSR	1.36344e-217	0.43631	0.408	0.142	3.41555e-213	DDX4 Ab-
FAM198B	1.77386e-217	0.352454	0.35	0.102	4.4437e-213	DDX4 Ab-
MIS18BP1	6.09115e-217	0.420297	0.413	0.146	1.52589e-212	DDX4 Ab-
MYH9	3.37214e-216	-0.610473	0.346	0.548	8.44756e-212	DDX4 Ab-
RPS2	2.52476e-215	0.293663	0.992	0.971	6.32478e-211	DDX4 Ab-
COL1A2	7.96783e-215	0.633025	0.725	0.448	1.99602e-210	DDX4 Ab-
RBM25	1.12977e-214	0.421852	0.664	0.364	2.8302e-210	DDX4 Ab-
GSTP1	1.91777e-214	-0.422011	0.778	0.82	4.80421e-210	DDX4 Ab-
UBA2	4.8147e-214	-0.586795	0.282	0.484	1.20613e-209	DDX4 Ab-
ARID5A	4.576e-213	-0.382322	0.042	0.225	1.14633e-208	DDX4 Ab-
CCDC102B	1.11413e-212	-0.465898	0.037	0.217	2.791e-208	DDX4 Ab-
CNN1	1.23125e-212	-0.47129	0.039	0.218	3.0844e-208	DDX4 Ab-
SFRP4	1.25542e-212	0.416341	0.293	0.067	3.14494e-208	DDX4 Ab-
APOLD1	1.97883e-212	-0.589779	0.047	0.234	4.95717e-208	DDX4 Ab-
B3GNT2	3.15966e-212	-0.374378	0.028	0.2	7.91525e-208	DDX4 Ab-
FBN1	3.56983e-211	0.381778	0.406	0.144	8.94277e-207	DDX4 Ab-
EHBP1	8.34558e-211	0.3505	0.324	0.086	2.09065e-206	DDX4 Ab-
FAM129A	1.09533e-210	-0.368559	0.023	0.19	2.74392e-206	DDX4 Ab-
MSRB3	1.30929e-210	-0.502484	0.118	0.328	3.2799e-206	DDX4 Ab-
GUCY1A2	1.39143e-210	-0.569521	0.057	0.249	3.48567e-206	DDX4 Ab-
PLA2G16	1.51277e-210	0.399575	0.569	0.275	3.78964e-206	DDX4 Ab-
SLC8A1	3.17111e-210	-0.387353	0.035	0.211	7.94394e-206	DDX4 Ab-
DPYSL3	4.04944e-210	0.356467	0.394	0.134	1.01443e-205	DDX4 Ab-
RGS22	7.66431e-210	0.318657	0.244	0.041	1.91999e-205	DDX4 Ab-
NBEAL1	7.96205e-210	0.372039	0.785	0.563	1.99457e-205	DDX4 Ab-
SFRP1	3.08798e-209	0.40126	0.274	0.058	7.73571e-205	DDX4 Ab-
SVIL	4.83957e-209	0.40888	0.535	0.246	1.21236e-204	DDX4 Ab-
ARHGAP29	9.99648e-209	-0.434938	0.073	0.279	2.50422e-204	DDX4 Ab-
TNXB	1.36787e-208	0.390698	0.286	0.066	3.42666e-204	DDX4 Ab-
TYRO3	2.09888e-208	0.334067	0.289	0.069	5.25791e-204	DDX4 Ab-
ANGPTL1	2.1536e-208	0.398105	0.264	0.052	5.39497e-204	DDX4 Ab-
LINGO1	5.52527e-208	-0.298406	0.006	0.149	1.38414e-203	DDX4 Ab-
GPR20	7.86971e-208	-0.309053	0.005	0.148	1.97144e-203	DDX4 Ab-
PHF3	2.28879e-207	0.395337	0.593	0.297	5.73365e-203	DDX4 Ab-
PLCXD3	4.96987e-207	0.341376	0.232	0.035	1.245e-202	DDX4 Ab-
PRNP	8.55469e-207	0.332063	0.486	0.201	2.14303e-202	DDX4 Ab-
EFEMP1	1.16114e-204	0.289417	0.221	0.031	2.90877e-200	DDX4 Ab-
PDCD4	3.74419e-204	0.376326	0.627	0.327	9.37956e-200	DDX4 Ab-
APOA1	4.02651e-203	0.393979	0.3	0.076	1.00868e-198	DDX4 Ab-
RPS26	4.72112e-203	0.323773	0.92	0.874	1.18269e-198	DDX4 Ab-
NKTR	2.42822e-202	0.524806	0.652	0.361	6.08294e-198	DDX4 Ab-
TSPAN5	7.65327e-202	0.346614	0.364	0.12	1.91722e-197	DDX4 Ab-
HLA-F	2.93677e-200	-0.392608	0.086	0.291	7.3569e-196	DDX4 Ab-
LINC00152	1.12858e-199	-0.405991	0.029	0.194	2.8272e-195	DDX4 Ab-
ACTN4	2.94148e-199	-0.562809	0.412	0.586	7.36869e-195	DDX4 Ab-
TUBB	3.31658e-199	0.382243	0.771	0.532	8.30837e-195	DDX4 Ab-
BCLAF1	3.60783e-199	0.389247	0.633	0.34	9.03796e-195	DDX4 Ab-
RPSA	5.25517e-199	0.343938	0.926	0.876	1.31647e-194	DDX4 Ab-
KCNE4	9.98484e-199	-0.65489	0.062	0.247	2.5013e-194	DDX4 Ab-
GOLGA8B	3.72712e-198	0.388144	0.272	0.061	9.33681e-194	DDX4 Ab-
RUFY3	5.23947e-198	0.376982	0.413	0.152	1.31254e-193	DDX4 Ab-
ARHGDIB	7.99104e-198	-0.41856	0.042	0.218	2.00183e-193	DDX4 Ab-
CCDC107	1.70188e-197	-0.460227	0.129	0.335	4.26337e-193	DDX4 Ab-
FBLN1	2.15139e-197	0.301885	0.268	0.058	5.38944e-193	DDX4 Ab-
NPC2	3.67695e-197	0.380967	0.681	0.407	9.21114e-193	DDX4 Ab-
ATP1A1	4.66056e-197	0.372316	0.53	0.242	1.16752e-192	DDX4 Ab-
LRRC10B	8.32575e-197	-0.2922	0.009	0.148	2.08568e-192	DDX4 Ab-
ZNF638	9.78214e-197	0.420583	0.529	0.242	2.45052e-192	DDX4 Ab-
IGFBP4	1.08885e-196	0.448993	0.657	0.377	2.72769e-192	DDX4 Ab-
NRARP	1.09928e-196	-0.449822	0.04	0.213	2.75382e-192	DDX4 Ab-
CASQ2	1.44618e-196	-0.2905	0.004	0.137	3.62282e-192	DDX4 Ab-
FOXO1	4.73889e-196	0.346448	0.348	0.11	1.18714e-191	DDX4 Ab-
SMS	5.44775e-196	0.391781	0.548	0.27	1.36472e-191	DDX4 Ab-
MXRA8	6.27857e-196	0.364847	0.469	0.194	1.57284e-191	DDX4 Ab-
CPXM1	1.88887e-195	0.293588	0.236	0.042	4.7318e-191	DDX4 Ab-
BNIP3L	3.10572e-195	0.384152	0.655	0.381	7.78014e-191	DDX4 Ab-
DMKN	5.31577e-195	0.303089	0.25	0.049	1.33165e-190	DDX4 Ab-
RBPMS2	7.57943e-195	-0.317504	0.022	0.178	1.89872e-190	DDX4 Ab-
GPR116	8.25373e-195	-0.366359	0.029	0.196	2.06764e-190	DDX4 Ab-
DYNLL1	3.1464e-194	-0.435962	0.748	0.802	7.88204e-190	DDX4 Ab-
LGALSL	1.17034e-193	-0.386408	0.062	0.244	2.93183e-189	DDX4 Ab-
PEG10	1.4774e-193	0.357458	0.447	0.18	3.70104e-189	DDX4 Ab-
CSDC2	1.65515e-193	0.293763	0.288	0.072	4.1463e-189	DDX4 Ab-
NDP	5.72494e-193	0.276022	0.226	0.038	1.43415e-188	DDX4 Ab-
MRVI1	1.30334e-192	-0.416898	0.068	0.254	3.26499e-188	DDX4 Ab-
CLIC4	2.2347e-192	-0.419648	0.11	0.31	5.59815e-188	DDX4 Ab-
SERTAD1	3.66971e-192	-0.683432	0.238	0.446	9.19298e-188	DDX4 Ab-
CHCHD2	8.10664e-192	-0.327259	0.828	0.853	2.03079e-187	DDX4 Ab-
FOXN3	3.19746e-191	0.340501	0.502	0.225	8.00995e-187	DDX4 Ab-
CTNNAL1	6.27868e-191	0.446035	0.581	0.311	1.57287e-186	DDX4 Ab-
CHL1	6.79536e-190	0.309318	0.267	0.062	1.70231e-185	DDX4 Ab-
SMARCA1	7.01275e-190	0.386078	0.492	0.224	1.75676e-185	DDX4 Ab-
CELF2	7.65248e-190	0.353047	0.348	0.114	1.91702e-185	DDX4 Ab-
CRYAB	3.33958e-189	-0.632906	0.204	0.403	8.36597e-185	DDX4 Ab-
RAMP1	3.35262e-189	-0.479492	0.056	0.23	8.39864e-185	DDX4 Ab-
NDUFA4	1.20789e-188	-0.57617	0.803	0.801	3.02589e-184	DDX4 Ab-
LRRC17	2.25663e-187	0.365586	0.45	0.189	5.65309e-183	DDX4 Ab-
MEG3	6.56558e-187	0.635809	0.566	0.284	1.64474e-182	DDX4 Ab-
ADD3	8.56009e-187	0.328153	0.4	0.149	2.14439e-182	DDX4 Ab-
MT-ATP8	8.35591e-186	-0.532129	0.584	0.707	2.09324e-181	DDX4 Ab-
GPX3	3.15824e-185	-0.535057	0.185	0.392	7.91171e-181	DDX4 Ab-
PKN2	3.47027e-185	0.370951	0.601	0.312	8.69337e-181	DDX4 Ab-
ARHGAP21	5.33231e-185	0.371508	0.447	0.187	1.3358e-180	DDX4 Ab-
LMNA	9.79429e-185	-0.482556	0.588	0.693	2.45357e-180	DDX4 Ab-
LHX9	4.23719e-184	0.314133	0.197	0.026	1.06146e-179	DDX4 Ab-
ISLR	1.46293e-183	0.322736	0.296	0.081	3.66478e-179	DDX4 Ab-
ARRDC3	2.18978e-183	0.421282	0.449	0.193	5.48562e-179	DDX4 Ab-
ASIP	4.91293e-183	0.270332	0.22	0.038	1.23074e-178	DDX4 Ab-
RP11-125B21.2	7.99676e-183	0.305212	0.191	0.023	2.00327e-178	DDX4 Ab-
SRSF11	1.00681e-182	0.421571	0.697	0.421	2.52216e-178	DDX4 Ab-
CAP2	1.22771e-182	-0.325225	0.029	0.183	3.07553e-178	DDX4 Ab-
TNS1	1.46167e-182	-0.52934	0.342	0.529	3.66164e-178	DDX4 Ab-
GATA4	3.01623e-182	0.28308	0.31	0.091	7.55596e-178	DDX4 Ab-
PRKCDBP	1.48341e-181	-0.589619	0.323	0.501	3.71609e-177	DDX4 Ab-
PLEKHH2	1.69721e-181	0.391947	0.556	0.276	4.25167e-177	DDX4 Ab-
FBLN5	2.09677e-181	0.303762	0.201	0.029	5.25262e-177	DDX4 Ab-
ABI3BP	6.67507e-181	0.289313	0.264	0.064	1.67217e-176	DDX4 Ab-
ROBO2	1.71866e-180	0.278688	0.194	0.025	4.30542e-176	DDX4 Ab-
SLC16A9	2.64508e-180	0.291803	0.32	0.097	6.62618e-176	DDX4 Ab-
PLXDC2	2.9745e-180	0.308278	0.287	0.079	7.45142e-176	DDX4 Ab-
PNN	3.59119e-180	0.367382	0.746	0.479	8.9963e-176	DDX4 Ab-
CFD	6.92751e-180	0.54354	0.211	0.034	1.73541e-175	DDX4 Ab-
FGF7	2.20284e-179	0.270287	0.243	0.052	5.51834e-175	DDX4 Ab-
CALM2	6.57782e-179	-0.35432	0.849	0.883	1.64781e-174	DDX4 Ab-
MUM1	8.76486e-179	0.342181	0.5	0.231	2.19569e-174	DDX4 Ab-
SLC4A3	1.24251e-178	0.266388	0.182	0.02	3.11262e-174	DDX4 Ab-
DGKG	1.66885e-178	-0.286076	0.006	0.131	4.18064e-174	DDX4 Ab-
RP11-304L19.5	3.85356e-178	0.33541	0.51	0.245	9.65355e-174	DDX4 Ab-
DLC1	8.99154e-178	-0.588543	0.173	0.37	2.25247e-173	DDX4 Ab-
NET1	1.31042e-177	-0.619887	0.164	0.355	3.28273e-173	DDX4 Ab-
SNCG	1.39048e-177	-0.55367	0.086	0.269	3.4833e-173	DDX4 Ab-
PRDM2	3.41597e-177	0.336352	0.459	0.201	8.55736e-173	DDX4 Ab-
IFITM3	5.35625e-177	-0.486265	0.835	0.887	1.34179e-172	DDX4 Ab-
TLE1	8.82792e-177	-0.433787	0.09	0.273	2.21148e-172	DDX4 Ab-
EMP2	1.07755e-176	0.341972	0.709	0.43	2.69938e-172	DDX4 Ab-
SH2D4A	2.77298e-176	0.257937	0.227	0.045	6.9466e-172	DDX4 Ab-
C4orf32	3.36922e-175	-0.435255	0.033	0.187	8.44024e-171	DDX4 Ab-
CXCL12	6.09903e-175	0.387988	0.34	0.118	1.52787e-170	DDX4 Ab-
LDB3	1.31813e-174	-0.299468	0.009	0.135	3.30204e-170	DDX4 Ab-
YBX1	4.42268e-174	-0.36702	0.825	0.846	1.10792e-169	DDX4 Ab-
AHI1	7.12608e-174	0.373062	0.39	0.151	1.78515e-169	DDX4 Ab-
NDNF	2.24474e-173	0.253378	0.259	0.063	5.62331e-169	DDX4 Ab-
PARM1	2.4079e-173	-0.333869	0.034	0.187	6.03202e-169	DDX4 Ab-
SHPRH	3.2158e-173	0.399281	0.491	0.232	8.0559e-169	DDX4 Ab-
HIST1H3D	5.71767e-173	-0.325846	0.037	0.193	1.43233e-168	DDX4 Ab-
SYTL2	4.0078e-172	-0.336391	0.03	0.18	1.00399e-167	DDX4 Ab-
TIMP1	5.82374e-172	0.413174	0.832	0.625	1.45891e-167	DDX4 Ab-
NAV3	2.07612e-171	0.27536	0.18	0.022	5.20088e-167	DDX4 Ab-
GLIS3	2.64351e-171	0.258608	0.21	0.037	6.62224e-167	DDX4 Ab-
HSPB1	3.61616e-171	-0.425418	0.73	0.813	9.05885e-167	DDX4 Ab-
HSPB6	5.09168e-171	0.307963	0.308	0.097	1.27552e-166	DDX4 Ab-
EML5	7.01226e-171	0.348567	0.236	0.052	1.75664e-166	DDX4 Ab-
GAPDH	1.76796e-170	-0.374492	0.861	0.888	4.42892e-166	DDX4 Ab-
TGFB1I1	4.83055e-170	-0.505449	0.353	0.515	1.2101e-165	DDX4 Ab-
GPBP1	6.07199e-170	0.344285	0.646	0.363	1.52109e-165	DDX4 Ab-
EHD2	1.0452e-169	-0.485079	0.194	0.38	2.61834e-165	DDX4 Ab-
MAPRE2	1.1593e-169	-0.401603	0.085	0.262	2.90417e-165	DDX4 Ab-
MFAP2	3.99357e-169	0.271339	0.224	0.047	1.00043e-164	DDX4 Ab-
TGFBR3	5.24182e-169	0.320805	0.369	0.138	1.31313e-164	DDX4 Ab-
DAAM2	3.76641e-168	-0.335468	0.035	0.185	9.43522e-164	DDX4 Ab-
SIMC1	7.53649e-168	0.261529	0.276	0.077	1.88797e-163	DDX4 Ab-
FGD4	1.75438e-167	0.317684	0.36	0.133	4.3949e-163	DDX4 Ab-
PAXBP1	2.36235e-167	0.322815	0.35	0.125	5.91793e-163	DDX4 Ab-
TSPAN6	2.85978e-167	0.2708	0.32	0.106	7.16404e-163	DDX4 Ab-
JMJD1C	4.55817e-167	0.341339	0.566	0.294	1.14187e-162	DDX4 Ab-
PKIG	7.09218e-167	-0.48874	0.25	0.428	1.77666e-162	DDX4 Ab-
RAMP2	1.35311e-166	0.259459	0.201	0.034	3.38968e-162	DDX4 Ab-
C1QTNF1	1.44245e-166	-0.457639	0.126	0.307	3.61349e-162	DDX4 Ab-
SERPING1	1.95543e-166	0.377325	0.705	0.457	4.89856e-162	DDX4 Ab-
PGM5	3.9984e-166	-0.350685	0.049	0.206	1.00164e-161	DDX4 Ab-
REM1	4.9341e-166	-0.2535	0.004	0.12	1.23604e-161	DDX4 Ab-
FABP4	5.13763e-166	-0.499792	0.006	0.123	1.28703e-161	DDX4 Ab-
TTLL7	6.57423e-165	-0.312803	0.024	0.163	1.64691e-160	DDX4 Ab-
SPINT2	8.32398e-165	0.314961	0.286	0.084	2.08524e-160	DDX4 Ab-
WSB1	8.38185e-165	0.403955	0.762	0.502	2.09974e-160	DDX4 Ab-
SERF2	1.55129e-163	-0.307224	0.887	0.911	3.88615e-159	DDX4 Ab-
EPHA3	2.52062e-163	-0.266655	0.004	0.118	6.31441e-159	DDX4 Ab-
TFDP2	8.57234e-163	0.287962	0.469	0.213	2.14746e-158	DDX4 Ab-
CPM	1.05489e-162	-0.535388	0.177	0.373	2.64261e-158	DDX4 Ab-
TSHZ1	1.1039e-162	0.258224	0.306	0.097	2.76538e-158	DDX4 Ab-
ENG	1.60364e-162	0.396682	0.523	0.265	4.01727e-158	DDX4 Ab-
RIC3	3.24413e-162	0.261215	0.258	0.068	8.12687e-158	DDX4 Ab-
HAND2	1.47474e-161	0.322253	0.287	0.086	3.69438e-157	DDX4 Ab-
C12orf75	2.15335e-161	-0.404132	0.036	0.182	5.39436e-157	DDX4 Ab-
CHD3	2.18819e-161	0.274904	0.282	0.083	5.48163e-157	DDX4 Ab-
SLC38A11	2.22692e-161	-0.279008	0.004	0.116	5.57865e-157	DDX4 Ab-
RSL1D1	3.0235e-161	0.334784	0.697	0.453	7.57416e-157	DDX4 Ab-
LAMA2	5.0841e-161	0.314282	0.287	0.087	1.27362e-156	DDX4 Ab-
LINC00478	5.40524e-161	0.294018	0.357	0.134	1.35407e-156	DDX4 Ab-
HOPX	8.86056e-161	-0.382224	0.046	0.203	2.21966e-156	DDX4 Ab-
ZNF714	7.0358e-160	0.288223	0.257	0.07	1.76254e-155	DDX4 Ab-
AC159540.1	1.41907e-159	0.28229	0.221	0.048	3.55491e-155	DDX4 Ab-
SCD5	1.54497e-159	0.266383	0.285	0.087	3.8703e-155	DDX4 Ab-
CCDC68	3.42081e-159	0.285118	0.205	0.04	8.56947e-155	DDX4 Ab-
AKAP12	7.11251e-159	0.433714	0.588	0.345	1.78175e-154	DDX4 Ab-
NDUFS5	1.14125e-158	-0.360676	0.768	0.809	2.85894e-154	DDX4 Ab-
HSP90B1	1.60345e-158	0.38004	0.79	0.592	4.01681e-154	DDX4 Ab-
KLF3	5.00603e-158	0.273028	0.353	0.133	1.25406e-153	DDX4 Ab-
NDUFB7	8.55023e-158	-0.41687	0.578	0.668	2.14192e-153	DDX4 Ab-
LAMA5	8.27814e-157	-0.34369	0.041	0.188	2.07376e-152	DDX4 Ab-
SH3BGRL	1.04579e-156	-0.452578	0.634	0.694	2.61982e-152	DDX4 Ab-
MYCBP2	4.6801e-156	0.336981	0.476	0.227	1.17241e-151	DDX4 Ab-
PPM1K	3.09243e-155	0.311112	0.414	0.181	7.74686e-151	DDX4 Ab-
APLP2	5.90873e-155	0.336865	0.701	0.46	1.4802e-150	DDX4 Ab-
MYLIP	1.42016e-154	-0.491553	0.206	0.386	3.55764e-150	DDX4 Ab-
DDX5	1.43758e-154	-0.327895	0.891	0.915	3.60127e-150	DDX4 Ab-
IER5	8.15773e-154	-0.478732	0.17	0.358	2.04359e-149	DDX4 Ab-
AGTR1	1.06154e-153	-0.292322	0.004	0.112	2.65926e-149	DDX4 Ab-
LZTS1	3.05196e-153	-0.346143	0.012	0.128	7.64547e-149	DDX4 Ab-
ERRFI1	4.10879e-153	0.326239	0.326	0.117	1.02929e-148	DDX4 Ab-
COX5B	6.96455e-153	-0.355862	0.751	0.786	1.74469e-148	DDX4 Ab-
TRIM24	2.43539e-152	0.296917	0.308	0.107	6.1009e-148	DDX4 Ab-
EIF3F	3.44087e-152	0.318267	0.784	0.612	8.61971e-148	DDX4 Ab-
SLIRP	4.03266e-152	-0.428032	0.398	0.537	1.01022e-147	DDX4 Ab-
RP11-349A22.5	9.5023e-152	0.332354	0.448	0.208	2.38042e-147	DDX4 Ab-
CNTLN	9.68271e-152	0.292768	0.355	0.135	2.42562e-147	DDX4 Ab-
GTF2I	1.45145e-151	0.346305	0.63	0.37	3.63602e-147	DDX4 Ab-
RGS7BP	3.11844e-151	-0.291202	0.025	0.156	7.812e-147	DDX4 Ab-
NEURL1B	3.44652e-151	-0.328316	0.048	0.197	8.63388e-147	DDX4 Ab-
ZNF493	4.27265e-150	0.30613	0.3	0.101	1.07034e-145	DDX4 Ab-
ISG15	5.90002e-150	-0.689497	0.184	0.369	1.47801e-145	DDX4 Ab-
SHFM1	8.36514e-150	-0.354708	0.748	0.781	2.09555e-145	DDX4 Ab-
CCDC50	1.69372e-149	0.312317	0.461	0.219	4.24294e-145	DDX4 Ab-
DENND5B	1.29401e-148	0.261874	0.24	0.064	3.24163e-144	DDX4 Ab-
LAMC3	1.45766e-148	-0.310499	0.017	0.138	3.65159e-144	DDX4 Ab-
PTPLA	2.06371e-148	-0.284864	0.032	0.165	5.16981e-144	DDX4 Ab-
UACA	3.14433e-148	0.379504	0.495	0.248	7.87687e-144	DDX4 Ab-
STT3B	6.93191e-148	0.304961	0.346	0.134	1.73651e-143	DDX4 Ab-
PRPS2	8.07557e-148	0.283384	0.269	0.083	2.02301e-143	DDX4 Ab-
RBM5	1.16388e-147	0.328441	0.42	0.188	2.91563e-143	DDX4 Ab-
HSPA5	2.08147e-147	0.335502	0.643	0.394	5.2143e-143	DDX4 Ab-
PHF6	3.74144e-147	0.299028	0.357	0.145	9.37267e-143	DDX4 Ab-
PRELP	4.10634e-147	0.267981	0.333	0.124	1.02868e-142	DDX4 Ab-
RYK	5.02659e-147	0.291015	0.472	0.23	1.25921e-142	DDX4 Ab-
KIAA2026	2.77392e-146	0.276725	0.341	0.13	6.94895e-142	DDX4 Ab-
OAZ2	3.32483e-146	-0.556468	0.285	0.439	8.32904e-142	DDX4 Ab-
FAM178A	5.35013e-146	0.32836	0.359	0.146	1.34026e-141	DDX4 Ab-
VLDLR	7.45108e-146	0.293602	0.24	0.066	1.86657e-141	DDX4 Ab-
RB1CC1	8.80407e-146	0.312907	0.416	0.186	2.20551e-141	DDX4 Ab-
UBL5	5.93418e-145	-0.334718	0.762	0.799	1.48657e-140	DDX4 Ab-
LY6E	1.30698e-144	0.350991	0.63	0.375	3.27412e-140	DDX4 Ab-
WHSC1L1	1.45585e-144	0.333686	0.624	0.363	3.64705e-140	DDX4 Ab-
CD55	2.32796e-144	0.29895	0.405	0.182	5.83178e-140	DDX4 Ab-
MT-ND6	2.35899e-144	-0.504402	0.416	0.566	5.9095e-140	DDX4 Ab-
GABRG1	5.23673e-144	-0.266709	0.015	0.13	1.31185e-139	DDX4 Ab-
MINOS1	1.85376e-143	-0.421877	0.479	0.593	4.64385e-139	DDX4 Ab-
NOVA1	2.88162e-143	0.279604	0.27	0.086	7.21876e-139	DDX4 Ab-
ALDH7A1	1.81113e-142	0.284709	0.392	0.171	4.53706e-138	DDX4 Ab-
GSTA1	3.05294e-142	0.358021	0.204	0.047	7.64792e-138	DDX4 Ab-
PTK7	5.72387e-142	0.253618	0.271	0.087	1.43389e-137	DDX4 Ab-
ZNF292	8.04184e-142	0.327229	0.456	0.221	2.01456e-137	DDX4 Ab-
CSRP1	1.04103e-141	-0.665707	0.382	0.516	2.60788e-137	DDX4 Ab-
MAP3K5	1.16908e-141	0.257704	0.297	0.103	2.92866e-137	DDX4 Ab-
AASS	2.03884e-141	0.256701	0.235	0.064	5.10751e-137	DDX4 Ab-
OFD1	4.49373e-141	0.304537	0.356	0.146	1.12572e-136	DDX4 Ab-
LPIN1	1.79612e-140	0.26304	0.221	0.056	4.49945e-136	DDX4 Ab-
TIPARP	1.9254e-140	-0.572839	0.251	0.426	4.82333e-136	DDX4 Ab-
TUBA1B	2.51369e-140	-0.470282	0.657	0.718	6.29704e-136	DDX4 Ab-
CANX	3.72002e-140	0.308895	0.641	0.392	9.31903e-136	DDX4 Ab-
PLD3	5.15534e-140	0.26519	0.462	0.227	1.29146e-135	DDX4 Ab-
USF2	6.67499e-140	0.263331	0.45	0.215	1.67215e-135	DDX4 Ab-
FAM115A	8.63562e-140	0.268876	0.314	0.118	2.16331e-135	DDX4 Ab-
NDUFB2	9.90144e-140	-0.420312	0.522	0.619	2.48041e-135	DDX4 Ab-
WBP5	1.66622e-139	0.320571	0.739	0.501	4.17404e-135	DDX4 Ab-
SLC25A37	3.199e-139	0.304878	0.402	0.181	8.01381e-135	DDX4 Ab-
LMO4	9.20451e-139	-0.524946	0.448	0.58	2.30582e-134	DDX4 Ab-
GPRC5C	1.01001e-138	-0.402745	0.14	0.306	2.53017e-134	DDX4 Ab-
ANG	2.67854e-138	0.261266	0.345	0.139	6.71002e-134	DDX4 Ab-
MGEA5	6.77943e-138	0.338695	0.399	0.178	1.69832e-133	DDX4 Ab-
HERPUD1	6.82766e-138	0.315683	0.658	0.413	1.7104e-133	DDX4 Ab-
HIST2H2AC	2.6991e-137	-0.430348	0.229	0.4	6.76153e-133	DDX4 Ab-
SUB1	5.68407e-137	-0.402958	0.643	0.694	1.42392e-132	DDX4 Ab-
MGST2	1.06621e-136	-0.376853	0.141	0.31	2.67097e-132	DDX4 Ab-
HSPB2	1.10689e-136	-0.300627	0.06	0.203	2.77286e-132	DDX4 Ab-
SECISBP2	1.23089e-136	0.315049	0.399	0.177	3.0835e-132	DDX4 Ab-
GOLGB1	3.35409e-136	0.389557	0.62	0.388	8.40232e-132	DDX4 Ab-
RAPH1	3.50842e-136	-0.305179	0.022	0.141	8.78895e-132	DDX4 Ab-
ZBTB20	6.59252e-136	0.287247	0.526	0.277	1.65149e-131	DDX4 Ab-
PDE5A	1.08961e-135	-0.362571	0.057	0.198	2.72957e-131	DDX4 Ab-
SYT1	1.46292e-135	0.276107	0.199	0.046	3.66477e-131	DDX4 Ab-
RAD50	6.4953e-135	0.306622	0.398	0.18	1.62714e-130	DDX4 Ab-
SFPQ	1.58079e-134	0.316914	0.719	0.469	3.96004e-130	DDX4 Ab-
ASH1L	1.58686e-134	0.330935	0.552	0.303	3.97525e-130	DDX4 Ab-
SCAPER	1.86144e-134	0.270841	0.254	0.079	4.6631e-130	DDX4 Ab-
ZKSCAN1	1.86791e-134	0.275062	0.37	0.159	4.6793e-130	DDX4 Ab-
MLXIP	2.43445e-134	0.309802	0.333	0.132	6.09853e-130	DDX4 Ab-
NDUFB10	4.39598e-134	-0.372318	0.54	0.632	1.10124e-129	DDX4 Ab-
PSAP	1.99147e-133	0.296939	0.73	0.495	4.98883e-129	DDX4 Ab-
MIR143HG	3.29735e-133	-0.445468	0.187	0.362	8.26019e-129	DDX4 Ab-
PENK	4.15984e-133	0.265792	0.138	0.015	1.04208e-128	DDX4 Ab-
LURAP1L	5.45412e-133	-0.279131	0.045	0.179	1.36631e-128	DDX4 Ab-
WDR74	7.69357e-133	-0.626138	0.21	0.371	1.92732e-128	DDX4 Ab-
MTUS1	1.37752e-132	0.305779	0.433	0.207	3.45082e-128	DDX4 Ab-
CEP290	5.03306e-132	0.348435	0.316	0.124	1.26083e-127	DDX4 Ab-
NFIX	1.3314e-131	0.272565	0.434	0.209	3.33528e-127	DDX4 Ab-
ETS1	1.96311e-131	-0.361623	0.136	0.306	4.91778e-127	DDX4 Ab-
AC097724.3	1.40991e-130	-0.25794	0.019	0.129	3.53197e-126	DDX4 Ab-
VASP	1.92355e-130	-0.382595	0.128	0.285	4.81869e-126	DDX4 Ab-
CDK13	6.22306e-130	0.258818	0.292	0.106	1.55894e-125	DDX4 Ab-
EPHX1	1.04674e-129	0.292555	0.643	0.402	2.62218e-125	DDX4 Ab-
PDLIM3	3.0025e-129	-0.427186	0.157	0.323	7.52156e-125	DDX4 Ab-
TSPO	3.6e-129	-0.418248	0.409	0.536	9.01837e-125	DDX4 Ab-
PDIA3	6.03172e-129	0.303362	0.705	0.48	1.51101e-124	DDX4 Ab-
NR3C1	2.70804e-128	-0.451571	0.249	0.41	6.78391e-124	DDX4 Ab-
H3F3A	2.8493e-128	-0.252796	0.904	0.929	7.13778e-124	DDX4 Ab-
ITPR2	8.99162e-128	0.273918	0.205	0.053	2.25249e-123	DDX4 Ab-
RBM26	9.4386e-128	0.252454	0.345	0.142	2.36446e-123	DDX4 Ab-
TRIP11	1.11729e-127	0.315966	0.404	0.192	2.79892e-123	DDX4 Ab-
SOX4	1.83826e-127	0.348425	0.725	0.504	4.60503e-123	DDX4 Ab-
TAF1D	2.05608e-127	0.271641	0.625	0.375	5.15068e-123	DDX4 Ab-
CHD6	2.50021e-127	0.25448	0.436	0.208	6.26328e-123	DDX4 Ab-
GCC2	1.39087e-126	0.339245	0.56	0.332	3.48426e-122	DDX4 Ab-
ARHGAP42	1.49656e-126	-0.339092	0.055	0.189	3.74903e-122	DDX4 Ab-
RRBP1	8.24617e-126	0.314219	0.448	0.231	2.06575e-121	DDX4 Ab-
MSH6	2.10557e-125	0.260401	0.374	0.168	5.27466e-121	DDX4 Ab-
UQCR11.1	3.44575e-125	-0.404341	0.549	0.622	8.63195e-121	DDX4 Ab-
LINC00969	2.87206e-124	0.33919	0.433	0.213	7.19479e-120	DDX4 Ab-
PHLDB2	6.19661e-124	-0.335173	0.07	0.212	1.55231e-119	DDX4 Ab-
KIDINS220	6.9717e-124	0.328049	0.453	0.234	1.74648e-119	DDX4 Ab-
VCAM1	7.84765e-124	0.255096	0.252	0.084	1.96591e-119	DDX4 Ab-
RNMT	9.79609e-124	0.279638	0.49	0.258	2.45402e-119	DDX4 Ab-
ATP5I	1.14119e-123	-0.337048	0.759	0.787	2.85879e-119	DDX4 Ab-
FCGRT	2.0671e-123	0.256312	0.758	0.512	5.17828e-119	DDX4 Ab-
COL4A2	5.66664e-123	-0.555863	0.303	0.449	1.41955e-118	DDX4 Ab-
FNBP4	5.51919e-122	0.282737	0.446	0.226	1.38261e-117	DDX4 Ab-
DAAM1	6.92195e-122	0.271191	0.297	0.117	1.73402e-117	DDX4 Ab-
EDIL3	8.76911e-122	-0.307348	0.042	0.166	2.19675e-117	DDX4 Ab-
KHDRBS3	1.26443e-121	-0.35151	0.065	0.199	3.16752e-117	DDX4 Ab-
NDUFB1	1.39355e-121	-0.421814	0.542	0.627	3.49099e-117	DDX4 Ab-
IMPDH2	1.41098e-121	0.289507	0.594	0.369	3.53465e-117	DDX4 Ab-
FRY	3.1305e-121	-0.290839	0.055	0.188	7.84222e-117	DDX4 Ab-
NPHP3	1.04556e-120	0.300914	0.443	0.225	2.61924e-116	DDX4 Ab-
MYL12B	1.54374e-120	-0.314536	0.76	0.788	3.86723e-116	DDX4 Ab-
MIR202HG	2.0422e-120	0.314328	0.167	0.034	5.11592e-116	DDX4 Ab-
ARHGEF7	3.5391e-120	-0.37158	0.098	0.245	8.86579e-116	DDX4 Ab-
FGFR1OP2	6.07637e-120	0.269626	0.523	0.292	1.52219e-115	DDX4 Ab-
NIPBL	9.50596e-120	0.284	0.415	0.2	2.38134e-115	DDX4 Ab-
LTBP3	2.17553e-119	0.257295	0.447	0.227	5.44993e-115	DDX4 Ab-
CHCHD10	3.4488e-119	-0.40645	0.33	0.473	8.63959e-115	DDX4 Ab-
COBLL1	4.74986e-119	-0.381809	0.137	0.291	1.18989e-114	DDX4 Ab-
NOL3	9.66219e-119	-0.299746	0.061	0.192	2.42048e-114	DDX4 Ab-
KIAA0040	2.35009e-118	-0.25797	0.035	0.151	5.88721e-114	DDX4 Ab-
ID2	2.37598e-118	0.430836	0.428	0.224	5.95208e-114	DDX4 Ab-
PFN1	3.16789e-118	-0.427533	0.56	0.627	7.93587e-114	DDX4 Ab-
GLUL	3.7953e-118	0.38275	0.687	0.457	9.5076e-114	DDX4 Ab-
ATP5G3	7.86687e-118	-0.361538	0.625	0.677	1.97073e-113	DDX4 Ab-
SEC31A	1.55022e-117	0.280082	0.549	0.316	3.88346e-113	DDX4 Ab-
ZNF431	8.61917e-117	0.251546	0.334	0.144	2.15919e-112	DDX4 Ab-
SRRM2	1.33773e-116	0.276064	0.843	0.649	3.35116e-112	DDX4 Ab-
RFC1	2.41253e-116	0.273291	0.514	0.293	6.04363e-112	DDX4 Ab-
ZNF83	3.88346e-116	0.267185	0.41	0.202	9.72845e-112	DDX4 Ab-
KMT2A	1.21221e-115	0.275868	0.575	0.336	3.03671e-111	DDX4 Ab-
INF2	1.48628e-115	-0.266065	0.035	0.15	3.72328e-111	DDX4 Ab-
TM4SF1	1.53047e-115	-0.436138	0.131	0.282	3.83397e-111	DDX4 Ab-
CEBPB	2.26712e-115	-0.38224	0.572	0.693	5.67935e-111	DDX4 Ab-
SOX13	2.4789e-115	-0.293347	0.042	0.162	6.2099e-111	DDX4 Ab-
RPS27L	2.93996e-115	-0.377778	0.682	0.724	7.36488e-111	DDX4 Ab-
RPL36AL	5.13631e-115	-0.260537	0.881	0.895	1.2867e-110	DDX4 Ab-
MTRNR2L8	5.77521e-115	-0.364703	0.846	0.912	1.44675e-110	DDX4 Ab-
POGZ	5.15962e-114	0.299023	0.373	0.175	1.29254e-109	DDX4 Ab-
TCEAL3	7.39611e-114	0.279699	0.561	0.339	1.8528e-109	DDX4 Ab-
BDP1	2.01147e-112	0.28311	0.403	0.2	5.03892e-108	DDX4 Ab-
ZCCHC11	3.9381e-112	0.314401	0.565	0.336	9.86532e-108	DDX4 Ab-
CENPC	1.02536e-111	0.250363	0.42	0.211	2.56862e-107	DDX4 Ab-
PHIP	1.02762e-111	0.272147	0.436	0.226	2.5743e-107	DDX4 Ab-
CTSF	1.07343e-111	0.259243	0.541	0.318	2.68905e-107	DDX4 Ab-
JUND	1.19058e-111	-0.321577	0.956	0.977	2.98252e-107	DDX4 Ab-
ARPC3	2.6945e-111	-0.351436	0.587	0.653	6.74999e-107	DDX4 Ab-
SPRY2	2.83001e-111	-0.349085	0.062	0.188	7.08945e-107	DDX4 Ab-
TXNIP	1.50432e-110	-0.35962	0.803	0.843	3.76847e-106	DDX4 Ab-
WFDC1	1.60125e-110	-0.319916	0.044	0.162	4.01128e-106	DDX4 Ab-
PIP4K2A	1.83997e-110	-0.275272	0.058	0.183	4.60931e-106	DDX4 Ab-
HIP1	2.89445e-110	-0.33053	0.091	0.228	7.25088e-106	DDX4 Ab-
LL22NC03-2H8.5	4.18294e-110	0.259461	0.183	0.049	1.04787e-105	DDX4 Ab-
FOS	6.55602e-110	-0.378207	0.925	0.947	1.64235e-105	DDX4 Ab-
TIA1	5.15091e-109	0.270438	0.403	0.204	1.29035e-104	DDX4 Ab-
MAT2A	6.13136e-109	-0.49873	0.286	0.427	1.53597e-104	DDX4 Ab-
TMEM51	2.04937e-108	-0.270461	0.064	0.19	5.13388e-104	DDX4 Ab-
CHD9	2.76998e-108	0.293326	0.645	0.409	6.93907e-104	DDX4 Ab-
SPARC	3.13963e-108	-0.587154	0.644	0.693	7.86509e-104	DDX4 Ab-
ZNF207	3.24253e-108	0.294117	0.483	0.265	8.12286e-104	DDX4 Ab-
SMIM10	4.43354e-108	-0.294135	0.101	0.24	1.11064e-103	DDX4 Ab-
MYLK	5.31554e-108	-0.409206	0.433	0.553	1.3316e-103	DDX4 Ab-
IMPA2	6.52407e-108	-0.424882	0.076	0.202	1.63434e-103	DDX4 Ab-
ANGPT1	8.49218e-108	-0.254511	0.031	0.137	2.12738e-103	DDX4 Ab-
MPHOSPH8	6.3037e-107	0.280173	0.741	0.52	1.57914e-102	DDX4 Ab-
CFL1	1.67598e-106	-0.337203	0.691	0.731	4.1985e-102	DDX4 Ab-
FOXP1	2.3692e-106	0.265314	0.597	0.37	5.93509e-102	DDX4 Ab-
SBDS	7.17116e-106	-0.394574	0.466	0.559	1.79645e-101	DDX4 Ab-
NDUFA12	1.21351e-105	-0.35493	0.475	0.561	3.03995e-101	DDX4 Ab-
RBMS1	1.57658e-105	0.25974	0.445	0.238	3.9495e-101	DDX4 Ab-
COX6C	5.52679e-105	-0.254398	0.844	0.865	1.38452e-100	DDX4 Ab-
CALR	7.65056e-105	0.291119	0.716	0.511	1.91654e-100	DDX4 Ab-
MGLL	1.60638e-104	-0.278311	0.05	0.166	4.02414e-100	DDX4 Ab-
EPHB6	3.11648e-104	-0.354238	0.07	0.194	7.80709e-100	DDX4 Ab-
DYNC2H1	4.7415e-104	0.263322	0.237	0.086	1.18779e-99	DDX4 Ab-
A1BG	1.50135e-103	-0.256293	0.051	0.168	3.76103e-99	DDX4 Ab-
CD97	1.57172e-103	-0.253846	0.044	0.155	3.93731e-99	DDX4 Ab-
SAP18	1.93991e-103	-0.284814	0.728	0.749	4.85967e-99	DDX4 Ab-
RIF1	3.275e-103	0.256286	0.348	0.164	8.20421e-99	DDX4 Ab-
BCL6	5.32551e-103	-0.402994	0.158	0.301	1.33409e-98	DDX4 Ab-
KMT2E	6.58886e-103	0.255116	0.652	0.422	1.65058e-98	DDX4 Ab-
APBB2	7.87991e-103	-0.352778	0.106	0.241	1.974e-98	DDX4 Ab-
RNPC3	2.57545e-102	0.275402	0.297	0.128	6.45177e-98	DDX4 Ab-
FKBP5	5.79031e-102	-0.441977	0.456	0.561	1.45053e-97	DDX4 Ab-
SLC38A2	6.56999e-102	-0.404648	0.626	0.706	1.64585e-97	DDX4 Ab-
MOB2	8.32357e-102	-0.377852	0.168	0.305	2.08514e-97	DDX4 Ab-
SGK1	9.32004e-102	0.295846	0.299	0.131	2.33476e-97	DDX4 Ab-
ACYP1	1.79287e-101	-0.352645	0.132	0.266	4.49133e-97	DDX4 Ab-
GADD45G	2.27001e-101	-0.795526	0.251	0.391	5.68659e-97	DDX4 Ab-
PTEN	2.97768e-101	-0.437198	0.37	0.488	7.45938e-97	DDX4 Ab-
NDUFB8.1	3.39005e-101	-0.348739	0.568	0.626	8.49242e-97	DDX4 Ab-
PCM1	8.24097e-101	0.293388	0.604	0.379	2.06445e-96	DDX4 Ab-
ATP1B2	1.28533e-100	-0.379555	0.165	0.305	3.21987e-96	DDX4 Ab-
MEF2D	2.48908e-100	-0.354709	0.137	0.275	6.2354e-96	DDX4 Ab-
GATAD1	3.01243e-100	0.259393	0.423	0.225	7.54644e-96	DDX4 Ab-
VCL	3.52342e-100	-0.412445	0.244	0.382	8.82652e-96	DDX4 Ab-
PPP1CB	2.95059e-99	-0.424121	0.564	0.629	7.39153e-95	DDX4 Ab-
COX6B1	1.69923e-98	-0.288238	0.741	0.762	4.25675e-94	DDX4 Ab-
GPR124	2.38077e-98	-0.369591	0.125	0.258	5.96406e-94	DDX4 Ab-
HSPA2	1.38922e-97	-0.265767	0.047	0.157	3.48013e-93	DDX4 Ab-
PRPF4B	1.66427e-97	0.290022	0.598	0.379	4.16917e-93	DDX4 Ab-
GUK1	1.71621e-97	-0.349204	0.532	0.603	4.29929e-93	DDX4 Ab-
CRIM1	1.71666e-97	-0.497302	0.294	0.421	4.30039e-93	DDX4 Ab-
PSMB1	3.25367e-97	-0.296201	0.645	0.679	8.15077e-93	DDX4 Ab-
PET100	5.04924e-97	-0.384896	0.322	0.447	1.26489e-92	DDX4 Ab-
SETD2	6.09951e-97	0.257412	0.336	0.161	1.52799e-92	DDX4 Ab-
CRISPLD2	9.34341e-97	-0.40054	0.105	0.234	2.34062e-92	DDX4 Ab-
RGS2	1.19802e-96	0.31019	0.279	0.12	3.00116e-92	DDX4 Ab-
LMOD1	1.5264e-96	-0.41454	0.196	0.334	3.8238e-92	DDX4 Ab-
SAT1	1.8073e-96	0.420709	0.563	0.365	4.52748e-92	DDX4 Ab-
DENND3	2.54399e-96	-0.250565	0.033	0.133	6.37296e-92	DDX4 Ab-
WTIP	1.12668e-95	-0.372819	0.149	0.281	2.82243e-91	DDX4 Ab-
FAM150B	4.73257e-94	0.251384	0.228	0.087	1.18556e-89	DDX4 Ab-
COL4A1	1.36187e-93	-0.528951	0.201	0.336	3.41161e-89	DDX4 Ab-
DGKH	1.50014e-93	-0.281283	0.063	0.18	3.758e-89	DDX4 Ab-
DUSP1	7.75295e-93	-0.278772	0.583	0.724	1.94219e-88	DDX4 Ab-
CDKN1C	1.17611e-92	0.330855	0.664	0.464	2.94628e-88	DDX4 Ab-
MIR24-2	3.4163e-92	-0.408544	0.095	0.22	8.55818e-88	DDX4 Ab-
PPP1R12A	4.16416e-92	-0.387772	0.497	0.578	1.04316e-87	DDX4 Ab-
CAMK2G	5.68461e-92	-0.252856	0.065	0.179	1.42405e-87	DDX4 Ab-
KCNJ8	6.21257e-91	-0.291707	0.05	0.155	1.55631e-86	DDX4 Ab-
ZRANB2	1.04451e-90	0.250464	0.77	0.556	2.61661e-86	DDX4 Ab-
HIST1H1E	1.39509e-89	-0.366099	0.15	0.28	3.49485e-85	DDX4 Ab-
MYOCD	5.48922e-89	-0.279363	0.069	0.182	1.3751e-84	DDX4 Ab-
TMEM204	3.35347e-88	-0.325998	0.13	0.255	8.40079e-84	DDX4 Ab-
KRT18	1.94283e-87	-0.274312	0.063	0.176	4.86699e-83	DDX4 Ab-
MRPL33	7.69634e-87	-0.348598	0.532	0.587	1.92801e-82	DDX4 Ab-
ATP5O	2.93991e-86	-0.313627	0.646	0.682	7.36478e-82	DDX4 Ab-
ILK	1.01853e-85	-0.352371	0.291	0.407	2.55153e-81	DDX4 Ab-
TSPYL2	1.07568e-85	0.367157	0.569	0.37	2.69469e-81	DDX4 Ab-
DST	1.36466e-85	0.360205	0.633	0.435	3.4186e-81	DDX4 Ab-
KLF6	1.37537e-85	-0.397508	0.388	0.499	3.44543e-81	DDX4 Ab-
PRRC2C	2.1524e-85	0.260873	0.681	0.476	5.39198e-81	DDX4 Ab-
CD44	2.61429e-85	-0.263808	0.047	0.147	6.54905e-81	DDX4 Ab-
ZFP36	3.29213e-85	-0.250963	0.797	0.894	8.24711e-81	DDX4 Ab-
PTK2	4.51016e-85	-0.35796	0.253	0.38	1.12984e-80	DDX4 Ab-
IL32	2.43673e-84	0.282292	0.166	0.052	6.10424e-80	DDX4 Ab-
NDUFS6	1.12942e-83	-0.331172	0.421	0.507	2.8293e-79	DDX4 Ab-
FOXC1	1.45523e-83	-0.257515	0.066	0.174	3.64551e-79	DDX4 Ab-
CYB5R3	2.53531e-83	-0.351622	0.401	0.495	6.35121e-79	DDX4 Ab-
SNORD3D	6.30892e-83	-0.263654	0.033	0.124	1.58045e-78	DDX4 Ab-
PSMB6	1.41981e-82	-0.333282	0.373	0.464	3.55678e-78	DDX4 Ab-
ATP5J2	6.96482e-82	-0.319734	0.532	0.592	1.74476e-77	DDX4 Ab-
SORBS3	7.80825e-82	-0.330626	0.194	0.318	1.95604e-77	DDX4 Ab-
LGALS3	2.49542e-81	0.273448	0.8	0.684	6.25129e-77	DDX4 Ab-
CDKN1A	3.45876e-80	-0.422805	0.206	0.333	8.66454e-76	DDX4 Ab-
IER2	4.71297e-80	-0.270184	0.677	0.778	1.18064e-75	DDX4 Ab-
SLCO3A1	7.28668e-80	-0.32396	0.138	0.261	1.82539e-75	DDX4 Ab-
MAP1LC3A	9.06619e-80	-0.383599	0.342	0.446	2.27117e-75	DDX4 Ab-
IGFBP3	1.13432e-79	0.257998	0.212	0.085	2.8416e-75	DDX4 Ab-
VMP1	2.13166e-79	-0.41447	0.351	0.459	5.34002e-75	DDX4 Ab-
SLC40A1	3.16149e-79	0.254087	0.563	0.374	7.91984e-75	DDX4 Ab-
PPP1R10	2.58244e-78	-0.412266	0.506	0.584	6.46926e-74	DDX4 Ab-
PPP1R15A	4.39721e-78	-0.322847	0.598	0.691	1.10155e-73	DDX4 Ab-
NDUFB4	4.78513e-78	-0.28109	0.691	0.708	1.19872e-73	DDX4 Ab-
TAGLN2	4.95718e-78	-0.368337	0.312	0.416	1.24182e-73	DDX4 Ab-
VEGFA	1.80473e-77	-0.266838	0.056	0.155	4.52103e-73	DDX4 Ab-
NDUFAB1	3.31232e-77	-0.304221	0.4	0.483	8.2977e-73	DDX4 Ab-
MAFB	2.68861e-76	-0.35045	0.087	0.197	6.73524e-72	DDX4 Ab-
RBX1	8.05504e-76	-0.335368	0.475	0.538	2.01787e-71	DDX4 Ab-
PICALM	1.09222e-75	-0.34034	0.214	0.333	2.73613e-71	DDX4 Ab-
JADE1	2.50078e-75	-0.347742	0.143	0.259	6.26469e-71	DDX4 Ab-
NT5DC2	3.90408e-75	-0.353336	0.18	0.294	9.78011e-71	DDX4 Ab-
MACF1	9.3083e-75	0.258084	0.558	0.361	2.33182e-70	DDX4 Ab-
COL18A1	4.52758e-74	-0.38549	0.465	0.552	1.13421e-69	DDX4 Ab-
ZEB2	5.51737e-74	-0.375199	0.498	0.571	1.38216e-69	DDX4 Ab-
ID3	6.12845e-74	-0.453302	0.538	0.648	1.53524e-69	DDX4 Ab-
TLN1	8.75364e-74	-0.381124	0.443	0.519	2.19288e-69	DDX4 Ab-
SELM	2.45634e-73	-0.368461	0.722	0.711	6.15337e-69	DDX4 Ab-
HCFC1R1	1.15567e-72	-0.381185	0.314	0.414	2.89507e-68	DDX4 Ab-
PDLIM5	1.49583e-72	-0.314199	0.183	0.3	3.74721e-68	DDX4 Ab-
ATOX1	1.66375e-72	-0.31345	0.327	0.426	4.16785e-68	DDX4 Ab-
TXN	1.9859e-72	-0.291426	0.655	0.678	4.97489e-68	DDX4 Ab-
RASD1	2.99288e-72	-0.467756	0.192	0.322	7.49746e-68	DDX4 Ab-
SLC25A5	5.82447e-72	-0.340284	0.459	0.525	1.45909e-67	DDX4 Ab-
ZNF703	1.27988e-71	-0.312474	0.14	0.252	3.20624e-67	DDX4 Ab-
YWHAH	1.45078e-71	-0.361196	0.261	0.367	3.63435e-67	DDX4 Ab-
MPG	2.01289e-71	-0.296909	0.274	0.38	5.04249e-67	DDX4 Ab-
ROCK1	9.63968e-71	-0.358419	0.379	0.471	2.41484e-66	DDX4 Ab-
MIF	1.10847e-70	-0.326534	0.54	0.587	2.77682e-66	DDX4 Ab-
POLR2L	1.13759e-70	-0.332876	0.503	0.56	2.84977e-66	DDX4 Ab-
CYTH3	2.3625e-70	-0.266505	0.068	0.164	5.91829e-66	DDX4 Ab-
ACTN1	5.17877e-70	-0.355292	0.216	0.328	1.29733e-65	DDX4 Ab-
MSN	6.00034e-70	-0.329734	0.238	0.346	1.50315e-65	DDX4 Ab-
PSMA7	2.34016e-69	-0.260236	0.608	0.653	5.86233e-65	DDX4 Ab-
PLCL1	5.81614e-69	-0.272341	0.096	0.199	1.457e-64	DDX4 Ab-
SLC25A3	1.44075e-68	-0.254954	0.702	0.719	3.60922e-64	DDX4 Ab-
FAT1	1.85627e-67	-0.312372	0.121	0.226	4.65013e-63	DDX4 Ab-
RAB20	1.90101e-67	-0.296585	0.075	0.169	4.76221e-63	DDX4 Ab-
PDLIM2	4.30438e-67	-0.342228	0.271	0.369	1.07829e-62	DDX4 Ab-
NFKBIA	2.05431e-66	-0.281747	0.624	0.68	5.14624e-62	DDX4 Ab-
CDS2	5.29062e-66	-0.271584	0.136	0.243	1.32535e-61	DDX4 Ab-
ZFP36L1	7.22855e-66	0.270597	0.823	0.705	1.81082e-61	DDX4 Ab-
TOMM20	1.99197e-65	-0.26643	0.669	0.683	4.99007e-61	DDX4 Ab-
TUBA1A	2.37875e-65	-0.316282	0.702	0.733	5.959e-61	DDX4 Ab-
YBX3	3.67348e-65	-0.267309	0.645	0.67	9.20244e-61	DDX4 Ab-
PCSK7	4.12218e-65	-0.369796	0.16	0.27	1.03265e-60	DDX4 Ab-
FOSB	5.07421e-65	-0.325889	0.73	0.825	1.27114e-60	DDX4 Ab-
PPP1R14B	1.45901e-64	-0.310268	0.297	0.394	3.65496e-60	DDX4 Ab-
ARHGAP1	9.84469e-63	-0.28323	0.148	0.252	2.46619e-58	DDX4 Ab-
PDCL3	1.22543e-62	-0.25359	0.169	0.274	3.06983e-58	DDX4 Ab-
TACC1	1.44552e-62	-0.331951	0.365	0.46	3.62118e-58	DDX4 Ab-
CCDC3	2.49876e-62	-0.352117	0.235	0.336	6.25965e-58	DDX4 Ab-
PSMA2.1	1.68273e-61	-0.286145	0.37	0.445	4.2154e-57	DDX4 Ab-
TPM4	1.83923e-61	-0.34295	0.581	0.613	4.60746e-57	DDX4 Ab-
HSP90AA1	3.39668e-61	0.429115	0.935	0.895	8.50903e-57	DDX4 Ab-
SEC61G	7.80524e-61	-0.259373	0.602	0.625	1.95529e-56	DDX4 Ab-
NDUFB3	1.00708e-60	-0.305754	0.371	0.446	2.52284e-56	DDX4 Ab-
KANK2	1.09329e-60	-0.308322	0.512	0.569	2.7388e-56	DDX4 Ab-
DRAP1	1.13274e-60	-0.290157	0.446	0.506	2.83762e-56	DDX4 Ab-
MT-ND4L	2.66158e-58	-0.269749	0.924	0.928	6.66751e-54	DDX4 Ab-
CYCS	3.35491e-58	-0.296122	0.397	0.482	8.40439e-54	DDX4 Ab-
SLC25A4	4.94007e-58	-0.300401	0.198	0.294	1.23754e-53	DDX4 Ab-
LDHA	1.17179e-57	-0.311028	0.361	0.448	2.93546e-53	DDX4 Ab-
ZFP36L2	2.81496e-57	0.319601	0.618	0.458	7.05176e-53	DDX4 Ab-
PSMD8	7.40946e-57	-0.274143	0.449	0.501	1.85614e-52	DDX4 Ab-
CRTAP	2.3942e-56	-0.31359	0.354	0.432	5.99772e-52	DDX4 Ab-
MLTK	2.7068e-56	-0.327872	0.475	0.529	6.78081e-52	DDX4 Ab-
DYNLRB1	3.15405e-56	-0.269094	0.618	0.631	7.90122e-52	DDX4 Ab-
LITAF	4.66345e-56	-0.289891	0.194	0.289	1.16824e-51	DDX4 Ab-
GGCX	5.80342e-56	-0.250711	0.103	0.194	1.45381e-51	DDX4 Ab-
CYR61	9.40827e-56	-0.604805	0.237	0.345	2.35686e-51	DDX4 Ab-
PSMC5	6.5794e-55	-0.274458	0.333	0.411	1.64821e-50	DDX4 Ab-
AXL	1.60552e-54	-0.256937	0.151	0.247	4.02198e-50	DDX4 Ab-
BAG1	7.51513e-54	-0.263042	0.259	0.346	1.88261e-49	DDX4 Ab-
KLF13	1.28676e-53	-0.264116	0.16	0.255	3.22347e-49	DDX4 Ab-
CD59	1.41564e-53	-0.293303	0.443	0.501	3.54632e-49	DDX4 Ab-
UBXN1	2.00936e-53	-0.252109	0.679	0.69	5.03364e-49	DDX4 Ab-
HIST1H1C	2.81218e-53	-0.317735	0.282	0.381	7.0448e-49	DDX4 Ab-
EPS8	4.40196e-53	-0.350962	0.438	0.5	1.10273e-48	DDX4 Ab-
TMEM47	6.22999e-53	-0.27231	0.16	0.253	1.56067e-48	DDX4 Ab-
ATP5H	1.92362e-51	-0.263853	0.559	0.588	4.81886e-47	DDX4 Ab-
PFDN2	2.90012e-51	-0.253151	0.454	0.505	7.26508e-47	DDX4 Ab-
UTRN	7.0431e-51	-0.255013	0.349	0.438	1.76437e-46	DDX4 Ab-
CAPZA2	1.11096e-50	-0.281101	0.333	0.407	2.78307e-46	DDX4 Ab-
PHPT1	1.76951e-50	-0.295372	0.5	0.544	4.4328e-46	DDX4 Ab-
SLC2A3	6.72198e-50	-0.279955	0.109	0.199	1.68392e-45	DDX4 Ab-
ADCY3	8.81222e-50	-0.277357	0.138	0.227	2.20755e-45	DDX4 Ab-
NCK2	8.82284e-50	-0.325631	0.232	0.316	2.21021e-45	DDX4 Ab-
MXD4	3.05818e-49	-0.263185	0.256	0.346	7.66106e-45	DDX4 Ab-
CITED4	2.03249e-48	-0.296178	0.204	0.292	5.0916e-44	DDX4 Ab-
DYNLT1	1.07446e-47	-0.25131	0.555	0.582	2.69163e-43	DDX4 Ab-
CHMP5	1.65862e-47	-0.254971	0.407	0.467	4.155e-43	DDX4 Ab-
TOB1	2.21367e-47	-0.265486	0.167	0.258	5.54547e-43	DDX4 Ab-
EZR	3.55058e-47	-0.280791	0.208	0.295	8.89456e-43	DDX4 Ab-
SOCS3	2.73262e-46	-0.287617	0.409	0.513	6.84549e-42	DDX4 Ab-
SMARCD3	2.97815e-46	-0.277245	0.159	0.244	7.46055e-42	DDX4 Ab-
GADD45GIP1	3.87512e-46	-0.256239	0.465	0.512	9.70757e-42	DDX4 Ab-
C4orf3	1.73503e-45	-0.262532	0.6	0.612	4.34642e-41	DDX4 Ab-
EVA1B	4.83787e-45	-0.293719	0.289	0.364	1.21193e-40	DDX4 Ab-
YWHAZ	5.81451e-45	-0.277198	0.508	0.538	1.45659e-40	DDX4 Ab-
LSMD1	6.76307e-45	-0.250123	0.331	0.406	1.69422e-40	DDX4 Ab-
IRF1	2.25049e-44	-0.327328	0.192	0.283	5.6377e-40	DDX4 Ab-
NFKBIZ	2.72775e-44	-0.265274	0.239	0.337	6.83328e-40	DDX4 Ab-
MRPL52	1.18186e-43	-0.263636	0.286	0.363	2.96068e-39	DDX4 Ab-
ARPC2	3.87465e-43	-0.264068	0.603	0.609	9.70638e-39	DDX4 Ab-
C9orf3	1.24413e-42	-0.275838	0.32	0.393	3.11668e-38	DDX4 Ab-
COX14	2.68014e-42	-0.263886	0.439	0.481	6.71403e-38	DDX4 Ab-
PDLIM7	3.83696e-42	-0.254828	0.196	0.277	9.61197e-38	DDX4 Ab-
C19orf70	4.08332e-42	-0.251512	0.347	0.412	1.02291e-37	DDX4 Ab-
NAMPT	2.95255e-41	-0.255385	0.161	0.243	7.39642e-37	DDX4 Ab-
SPRY1	6.8993e-41	-0.263439	0.128	0.211	1.72834e-36	DDX4 Ab-
BLOC1S1	9.61133e-41	-0.285405	0.38	0.436	2.40773e-36	DDX4 Ab-
DDAH2	1.20834e-40	-0.256997	0.5	0.532	3.02702e-36	DDX4 Ab-
MYC	1.22691e-40	-0.44071	0.243	0.321	3.07352e-36	DDX4 Ab-
TOB2	1.84502e-40	-0.264274	0.194	0.272	4.62195e-36	DDX4 Ab-
CHMP2A	2.53548e-40	-0.254774	0.451	0.488	6.35163e-36	DDX4 Ab-
DNAJB4	1.61383e-37	-0.269906	0.215	0.293	4.0428e-33	DDX4 Ab-
MRPS36	3.57417e-37	-0.251335	0.31	0.374	8.95365e-33	DDX4 Ab-
KLF9	1.68486e-36	-0.267809	0.478	0.524	4.22074e-32	DDX4 Ab-
AKAP13	2.05313e-36	-0.264778	0.357	0.419	5.1433e-32	DDX4 Ab-
FXYD1	2.49033e-36	-0.259749	0.522	0.573	6.23851e-32	DDX4 Ab-
UBE2S	5.69382e-36	-0.262572	0.236	0.309	1.42636e-31	DDX4 Ab-
IGFBP6	1.81518e-35	-0.310094	0.207	0.284	4.5472e-31	DDX4 Ab-
PIN4	3.74934e-35	-0.251728	0.347	0.4	9.39247e-31	DDX4 Ab-
PLA2G5	1.12625e-33	-0.280253	0.158	0.227	2.82138e-29	DDX4 Ab-
RP11-386I14.4	4.34266e-33	-0.271917	0.074	0.137	1.08788e-28	DDX4 Ab-
MYO1B	4.52234e-33	-0.260545	0.138	0.207	1.13289e-28	DDX4 Ab-
NR4A2	9.7357e-33	0.36571	0.206	0.125	2.43889e-28	DDX4 Ab-
PLAT	3.14145e-32	-0.354952	0.183	0.25	7.86965e-28	DDX4 Ab-
MPRIP	3.42115e-32	-0.257066	0.242	0.309	8.57033e-28	DDX4 Ab-
ARHGAP10	1.07649e-31	-0.279384	0.397	0.438	2.69672e-27	DDX4 Ab-
XIST	8.87066e-30	0.424639	0.838	0.722	2.22219e-25	DDX4 Ab-
MYADM	1.03662e-27	-0.251083	0.4	0.444	2.59684e-23	DDX4 Ab-
TUBB4B	1.13908e-23	-0.250775	0.467	0.482	2.85352e-19	DDX4 Ab-
CKB	4.46062e-22	-0.278262	0.325	0.368	1.11743e-17	DDX4 Ab-
TENC1	1.29623e-20	-0.257894	0.327	0.364	3.24718e-16	DDX4 Ab-
CTGF	1.9656e-19	-0.265956	0.19	0.247	4.92402e-15	DDX4 Ab-
NRP1	7.55813e-19	-0.278021	0.342	0.372	1.89339e-14	DDX4 Ab-
NR4A1	2.24654e-15	0.36714	0.661	0.604	5.62781e-11	DDX4 Ab-
IGF2	1.0512e-11	-0.542248	0.263	0.191	2.63335e-07	DDX4 Ab-
C8orf4	0.000111146	-0.301175	0.39	0.313	1	DDX4 Ab-

## Sheet: ddx4
Supplementary Data 2. Cell Ranger metrics and gene expression analysis of sorted ovarian cortex cells.
Sorted dataset; FindMarkers of *ddx4 vs. All other clusters						ddx4* vs. All Clusters
gene	p_val	avg_logFC	pct.1	pct.2	p_val_adj	pct.1-pct.2
DDX4	0	1.53796	1	0.001	0	0.999
ECHDC2	0.000308684	0.857086	0.833	0.389	1	0.444
BPTF	0.000146772	0.611308	0.917	0.485	1	0.432
MDH2	0.00403447	0.511724	0.833	0.41	1	0.423
TAOK1	0.000187318	0.566195	0.583	0.177	1	0.406
RMND1	2.05586e-06	0.495049	0.5	0.098	0.0515015	0.402
NAA35	0.000111254	0.423678	0.5	0.126	1	0.374
ZNF302	0.00702548	0.450448	0.75	0.376	1	0.374
ST7L	0.000112894	0.627723	0.5	0.132	1	0.368
BNC2	0.00465908	1.12558	0.583	0.233	1	0.35
NIPBL	0.0103176	0.363905	0.667	0.318	1	0.349
ZNF532	0.000323693	0.597739	0.5	0.154	1	0.346
TRIM23	0.0014338	0.409528	0.5	0.156	1	0.344
CELF2	0.00354043	0.461794	0.583	0.242	1	0.341
LINC-PINT	0.00200486	1.0519	0.583	0.246	1	0.337
EPB41L5	1.80121e-05	0.618432	0.417	0.082	0.451221	0.335
ACAA2	0.00108628	0.607711	0.5	0.174	1	0.326
SPIN1	0.00915612	0.5163	0.583	0.258	1	0.325
MXRA8	0.0190305	0.652413	0.667	0.345	1	0.322
AZI2	0.0089631	0.41747	0.5	0.181	1	0.319
SPATA20	0.000219883	0.391529	0.417	0.098	1	0.319
BICD1	0.0102703	0.433975	0.583	0.268	1	0.315
FOSL2	0.00332652	0.698249	0.5	0.187	1	0.313
CCDC53	0.00377587	0.623492	0.5	0.19	1	0.31
PPP4R1	0.000622431	0.434655	0.417	0.108	1	0.309
ERO1LB	0.00023564	0.738247	0.417	0.11	1	0.307
KANSL1	0.0158351	0.61549	0.667	0.361	1	0.306
KANSL1L	0.00481507	0.948527	0.5	0.194	1	0.306
TULP3	0.00535654	0.618894	0.5	0.194	1	0.306
GREB1	0.0267269	0.606853	0.667	0.364	1	0.303
TNIP2	0.00106595	0.303992	0.417	0.114	1	0.303
ERBB2IP	0.00376487	0.55311	0.5	0.197	1	0.303
TOLLIP	0.000558567	0.956169	0.417	0.115	1	0.302
KIAA1430	0.0321124	0.29367	0.667	0.366	1	0.301
PKDCC	0.00889484	0.324906	0.5	0.201	1	0.299
MBNL1	0.05541	0.290247	0.667	0.369	1	0.298
SLC2A4RG	0.0259196	0.72635	0.583	0.287	1	0.296
DDX42	0.0188792	0.381496	0.583	0.288	1	0.295
GON4L	0.00855356	0.440394	0.5	0.206	1	0.294
AP3B1	0.00247141	0.490401	0.417	0.124	1	0.293
CCT3	0.0583076	0.281439	0.75	0.458	1	0.292
AXIN2	5.05712e-07	0.320615	0.333	0.042	0.0126686	0.291
ZNF493	0.00873582	0.532558	0.5	0.21	1	0.29
SH3PXD2A	0.0161446	0.408861	0.5	0.21	1	0.29
NTMT1	0.00215698	0.325349	0.417	0.127	1	0.29
CUL3	0.00867982	0.403076	0.5	0.211	1	0.289
EDRF1	0.00208633	0.394818	0.417	0.129	1	0.288
RP11-2B6.2	1.87777e-06	0.469215	0.333	0.046	0.0470401	0.287
FUBP3	0.0030884	0.772646	0.417	0.13	1	0.287
C21orf119	2.53391e-06	1.02664	0.333	0.047	0.0634771	0.286
STARD3NL	0.00222622	0.567035	0.417	0.132	1	0.285
LEPROT	0.00990566	0.442166	0.833	0.548	1	0.285
INO80	0.0051152	0.515805	0.417	0.137	1	0.28
MUM1L1	0.0341187	0.327711	0.667	0.388	1	0.279
ZNF33B	0.00426445	0.339634	0.417	0.138	1	0.279
RP11-128A17.1	1.70528e-05	0.651056	0.333	0.056	0.427189	0.277
ERCC3	7.76311e-05	0.364969	0.333	0.06	1	0.273
TRMT13	0.00773378	0.335054	0.417	0.145	1	0.272
SLC40A1	0.0182757	0.561229	0.75	0.478	1	0.272
PSMD5-AS1	0.0060795	0.520884	0.417	0.147	1	0.27
GRPEL1	0.0119691	0.251454	0.417	0.147	1	0.27
DNAJC24	0.00018042	0.326034	0.333	0.064	1	0.269
HNRNPAB	0.102609	0.333195	0.583	0.314	1	0.269
RNF168	0.00428615	0.920918	0.417	0.149	1	0.268
CNTN1	0.000168192	0.540572	0.333	0.066	1	0.267
CELF5	0.000165875	0.915266	0.333	0.069	1	0.264
ST3GAL4	0.0110981	0.486138	0.5	0.238	1	0.262
SEPT1	0.0150284	0.345863	0.417	0.157	1	0.26
LARP1	0.036777	0.406052	0.5	0.242	1	0.258
ITSN1	0.00798946	0.459314	0.417	0.16	1	0.257
ZXDC	0.000538768	0.716229	0.333	0.077	1	0.256
ADRA2A	0.000925379	0.302594	0.333	0.077	1	0.256
ARFGEF1	0.00951485	0.38623	0.417	0.161	1	0.256
VLDLR	0.00987851	0.377027	0.417	0.161	1	0.256
ALG8	0.000926823	0.306508	0.333	0.078	1	0.255
NFATC2IP	0.0123937	0.304309	0.417	0.162	1	0.255
COL1A1	0.073821	0.305851	0.833	0.579	1	0.254
RNF111	0.000731253	0.676494	0.333	0.08	1	0.253
SNRNP40	0.0192764	0.323215	0.417	0.164	1	0.253
ADPGK	0.00100643	0.546116	0.333	0.081	1	0.252
SIK2	0.00103908	0.467701	0.333	0.083	1	0.25
NET1	0.047974	0.318026	0.5	0.25	1	0.25
GLUL	0.166362	0.704562	0.833	0.583	1	0.25
PLSCR4	0.0145866	0.354164	0.417	0.167	1	0.25
NFIX	0.024117	0.374812	0.583	0.333	1	0.25
SPATA6	0.00850374	0.809653	0.417	0.168	1	0.249
FHIT	0.00238991	0.489499	0.333	0.086	1	0.247
SAV1	0.041415	0.338621	0.5	0.253	1	0.247
OXSR1	0.00270074	0.258388	0.333	0.087	1	0.246
BAZ1B	0.0389974	0.421854	0.5	0.254	1	0.246
KARS	0.0206631	0.268654	0.417	0.171	1	0.246
ZNF714	0.0335036	0.398565	0.417	0.173	1	0.244
C1orf123	0.0578158	0.300151	0.583	0.339	1	0.244
ACP1	0.0277853	0.380039	0.583	0.34	1	0.243
SSBP4	0.0576491	0.437606	0.583	0.345	1	0.238
PAPSS2	0.00416111	0.397889	0.333	0.096	1	0.237
PPP1R3E	0.00535834	0.858409	0.333	0.097	1	0.236
RCN1	0.0374989	0.720967	0.583	0.347	1	0.236
LTBP3	0.049922	0.347447	0.583	0.347	1	0.236
C14orf37	0.00627934	0.281863	0.333	0.098	1	0.235
SULF2	0.0960332	0.311045	0.5	0.265	1	0.235
ATP5SL	0.00633252	0.302566	0.333	0.099	1	0.234
PLAGL1	0.0123223	0.653683	0.417	0.183	1	0.234
VPS13D	0.00491871	0.565697	0.333	0.102	1	0.231
OGG1	0.00574098	0.57182	0.333	0.102	1	0.231
FZD7	0.0398351	0.25479	0.417	0.186	1	0.231
TNXB	0.0180242	0.568283	0.417	0.187	1	0.23
TFDP2	0.0606367	0.296156	0.583	0.353	1	0.23
MCFD2	0.0734602	0.715594	0.5	0.27	1	0.23
SHF	0.00748285	0.510896	0.333	0.104	1	0.229
CDC40	0.0821386	0.273076	0.5	0.271	1	0.229
ZNF595	0.00830209	0.309054	0.333	0.105	1	0.228
RSBN1	0.0721959	0.712898	0.5	0.273	1	0.227
PTPRD	0.00899627	0.496199	0.333	0.107	1	0.226
PSD3	0.0384264	0.496867	0.417	0.192	1	0.225
THBS2	0.0136446	0.449671	0.333	0.109	1	0.224
BOC	0.00559021	0.760393	0.333	0.11	1	0.223
JMJD1C	0.102688	0.585979	0.667	0.444	1	0.223
PDZD2	0.0110661	0.253867	0.333	0.111	1	0.222
RRAGC	0.0141376	0.840843	0.333	0.111	1	0.222
CLCN2	4.45013e-06	0.256004	0.25	0.029	0.11148	0.221
MYCBP2	0.0765947	0.381128	0.583	0.363	1	0.22
LENG8	0.21257	0.488086	0.583	0.363	1	0.22
ISG20	1.27933e-05	0.280594	0.25	0.031	0.320484	0.219
RP11-125B21.2	0.0110323	0.641028	0.333	0.115	1	0.218
SLC9B2	2.97636e-05	0.370809	0.25	0.034	0.745607	0.216
RARRES1	3.14811e-05	0.3579	0.25	0.034	0.788633	0.216
EZH2	3.22723e-05	0.573041	0.25	0.034	0.808454	0.216
CBS	0.0137766	0.307428	0.333	0.118	1	0.215
FAM85A	0.0144797	0.336535	0.333	0.118	1	0.215
SMYD4	0.0194489	0.331678	0.333	0.118	1	0.215
FRMD4A	0.0177696	0.437311	0.333	0.119	1	0.214
RCHY1	0.0180315	0.852658	0.333	0.119	1	0.214
RAD21	0.123104	0.339683	0.583	0.369	1	0.214
SMC5	0.0833151	0.438507	0.583	0.37	1	0.213
CAB39	0.0291543	0.421447	0.333	0.121	1	0.212
CCDC176	0.000112615	0.329344	0.25	0.038	1	0.212
PRRT1	0.0244232	0.525784	0.333	0.122	1	0.211
IFI16	0.166375	0.465739	0.667	0.456	1	0.211
TLDC1	0.000114186	0.429889	0.25	0.039	1	0.211
NF1	0.0519912	0.343748	0.417	0.206	1	0.211
SPG20	0.0598116	0.56607	0.583	0.372	1	0.211
NUP188	0.000205178	0.259675	0.25	0.04	1	0.21
RP11-343N15.5	0.0295486	0.430175	0.333	0.124	1	0.209
SGSH	0.000245816	0.912836	0.25	0.041	1	0.209
SHPRH	0.0968324	0.320442	0.583	0.374	1	0.209
CEP44	0.0373514	0.400074	0.333	0.125	1	0.208
TOP1	0.237329	0.937884	0.583	0.375	1	0.208
SNRNP200	0.0678477	0.907984	0.5	0.293	1	0.207
PHF3	0.115911	0.481612	0.667	0.46	1	0.207
SYNPO2	0.132752	0.277439	0.583	0.376	1	0.207
FNDC5	0.000352529	0.609332	0.25	0.045	1	0.205
COL6A3	0.0902414	0.312518	0.583	0.378	1	0.205
CA11	0.0234557	0.402387	0.333	0.129	1	0.204
PLEKHA3	0.0408081	0.575702	0.417	0.213	1	0.204
AHSA1	0.154392	0.444053	0.5	0.297	1	0.203
C1S	0.294151	0.418883	0.667	0.464	1	0.203
NBPF1	0.0741502	0.311944	0.417	0.215	1	0.202
LTBP4	0.125679	0.335251	0.75	0.548	1	0.202
BCKDK	0.0349625	0.463059	0.333	0.132	1	0.201
MRC2	0.0736098	0.396053	0.417	0.216	1	0.201
BBX	0.196734	0.504891	0.583	0.382	1	0.201
RAD50	0.0812458	0.323804	0.5	0.3	1	0.2
CAMK2N1	0.516373	-0.318095	0.5	0.3	1	0.2
TRIM24	0.0468667	0.850843	0.417	0.217	1	0.2
PPFIBP1	0.17845	0.427956	0.75	0.55	1	0.2
SLC25A45	0.0015448	0.53436	0.25	0.051	1	0.199
SMURF2	0.0199281	0.606601	0.333	0.134	1	0.199
NEK1	0.0315211	0.472816	0.333	0.134	1	0.199
TCEAL2	0.0556529	0.358598	0.417	0.218	1	0.199
CDK7	0.00202311	0.28117	0.25	0.052	1	0.198
MST1	0.00160109	0.364032	0.25	0.053	1	0.197
PEX14	0.00189915	0.537124	0.25	0.053	1	0.197
STXBP5L	0.00196023	0.30223	0.25	0.053	1	0.197
PLD2	0.0021859	0.893519	0.25	0.053	1	0.197
ITPR2	0.0338917	0.667002	0.333	0.136	1	0.197
PNISR	0.0377045	0.411598	1	0.803	1	0.197
PROS1	0.0422225	0.343402	0.333	0.137	1	0.196
SMOC2	0.172862	0.373001	0.5	0.304	1	0.196
EMP3	0.319005	0.444739	0.667	0.472	1	0.195
RNF126	0.0306045	0.402781	0.333	0.138	1	0.195
OCIAD2	0.0466402	0.455759	0.333	0.138	1	0.195
ADAMTS5	0.115436	0.388889	0.417	0.222	1	0.195
GTF2IRD2	0.0367468	0.498286	0.333	0.139	1	0.194
SREK1	0.0832261	0.398155	0.5	0.306	1	0.194
CPSF1	0.00308922	0.427337	0.25	0.057	1	0.193
ADCK3	0.0368519	0.493903	0.333	0.141	1	0.192
RPH3AL	0.00403085	0.252926	0.25	0.059	1	0.191
PPP2R3B	0.00486795	0.374343	0.25	0.06	1	0.19
PTGFRN	0.00487644	0.297254	0.25	0.06	1	0.19
SPATS2L	0.143373	0.379675	0.5	0.31	1	0.19
ZNF354A	0.00590071	0.274143	0.25	0.061	1	0.189
ZFX	0.0921552	0.300935	0.417	0.228	1	0.189
SH2D4A	0.0576592	0.296461	0.333	0.145	1	0.188
HAUS2	0.00451547	0.384941	0.25	0.062	1	0.188
DCN	0.160776	0.436185	0.833	0.645	1	0.188
AKAP9	0.172813	0.430995	0.75	0.563	1	0.187
CALM1	0.364945	0.329096	0.917	0.73	1	0.187
PXMP2	0.0366534	0.561465	0.333	0.146	1	0.187
ZNF146	0.0414134	0.526195	0.333	0.146	1	0.187
TRAPPC12	0.0429188	0.391	0.333	0.146	1	0.187
TMEM234	0.00523709	0.623762	0.25	0.063	1	0.187
PRR12	0.00758436	0.538797	0.25	0.063	1	0.187
CTBP2	0.269098	0.260127	0.5	0.313	1	0.187
BIRC2	0.165432	0.306436	0.417	0.23	1	0.187
PCSK5	0.0562664	0.261118	0.333	0.147	1	0.186
ZZZ3	0.0575443	0.51914	0.333	0.147	1	0.186
TCTN1	0.0634068	0.444308	0.333	0.147	1	0.186
NLGN2	0.00791303	0.30246	0.25	0.064	1	0.186
PIN1	0.106149	0.335385	0.5	0.314	1	0.186
ENKD1	0.00745861	0.901315	0.25	0.065	1	0.185
AP3M1	0.00826878	0.337292	0.25	0.065	1	0.185
BOD1L1	0.15408	0.33226	0.667	0.483	1	0.184
DCLRE1C	0.0116252	0.447084	0.25	0.066	1	0.184
UBE2H	0.0492121	0.486507	0.5	0.316	1	0.184
FAM177A1	0.18039	0.277033	0.417	0.233	1	0.184
GKAP1	0.0537518	0.260879	0.333	0.15	1	0.183
ZRANB1	0.0762233	0.276564	0.333	0.15	1	0.183
SRSF4	0.136275	0.369369	0.5	0.317	1	0.183
POLD2	0.12907	0.401205	0.417	0.234	1	0.183
TMEM39B	0.0083201	0.430408	0.25	0.068	1	0.182
RNF13	0.103665	0.289483	0.417	0.235	1	0.182
ORAI1	0.009811	0.300385	0.25	0.069	1	0.181
WDR3	0.0100055	0.376258	0.25	0.069	1	0.181
GPR161	0.0125295	0.480976	0.25	0.069	1	0.181
KIT	0.0131596	0.269165	0.25	0.069	1	0.181
EIF2AK2	0.150875	0.261814	0.5	0.319	1	0.181
TMEM50B	0.15778	0.336937	0.5	0.319	1	0.181
EML5	0.0663339	0.339277	0.333	0.153	1	0.18
TLR5	0.00989237	0.323711	0.25	0.07	1	0.18
SMURF1	0.0122623	0.909599	0.25	0.07	1	0.18
FN3K	0.0162301	0.3152	0.25	0.07	1	0.18
CDK5RAP3	0.107518	0.844957	0.417	0.238	1	0.179
SRSF11	0.256706	0.397113	0.75	0.572	1	0.178
HDAC7	0.085792	0.250871	0.333	0.155	1	0.178
GXYLT1	0.0132952	0.262121	0.25	0.072	1	0.178
PPP1R12B	0.131968	0.31549	0.5	0.323	1	0.177
BRD2	0.109827	0.37842	0.583	0.406	1	0.177
GBF1	0.0146807	0.361219	0.25	0.074	1	0.176
AASS	0.0828907	0.27049	0.333	0.158	1	0.175
CDKN1B	0.23476	0.278146	0.5	0.325	1	0.175
CNBP	0.145697	0.637316	0.917	0.744	1	0.173
BCAT1	0.0167685	0.906026	0.25	0.077	1	0.173
TULP4	0.0198741	0.273147	0.25	0.077	1	0.173
RUSC1	0.0272047	0.272989	0.25	0.077	1	0.173
UBP1	0.0231167	0.25723	0.25	0.078	1	0.172
PITHD1	0.262221	0.668911	0.417	0.245	1	0.172
GRWD1	0.026754	0.314088	0.25	0.079	1	0.171
JRKL	0.0273939	0.272863	0.25	0.079	1	0.171
QPRT	0.0819881	0.300597	0.333	0.163	1	0.17
GMPS	0.130232	0.753527	0.333	0.163	1	0.17
VHL	0.0259491	0.252681	0.25	0.08	1	0.17
ZC3H6	0.129268	0.272635	0.417	0.247	1	0.17
HSBP1	0.0533179	0.633415	0.75	0.581	1	0.169
ZBTB20	0.0690994	0.372769	0.583	0.414	1	0.169
ERCC6L2	0.0573008	0.651231	0.333	0.165	1	0.168
HDGFRP3	0.100846	0.289793	0.333	0.165	1	0.168
KBTBD2	0.0230397	0.519558	0.25	0.082	1	0.168
TMEM260	0.025514	0.524692	0.25	0.082	1	0.168
RPS6KA5	0.0261492	0.542758	0.25	0.082	1	0.168
VPS45	0.0308177	0.251116	0.25	0.083	1	0.167
CHD6	0.10578	0.386167	0.5	0.333	1	0.167
IDH3B	0.298233	0.28338	0.417	0.25	1	0.167
BCLAF1	0.125695	0.469322	0.667	0.501	1	0.166
SPTBN1	0.138869	0.253349	0.667	0.501	1	0.166
GTF2F2	0.0887246	0.342313	0.333	0.167	1	0.166
TECR	0.0743743	0.463737	0.5	0.334	1	0.166
FNDC3B	0.129108	0.696702	0.417	0.251	1	0.166
IREB2	0.11038	0.298604	0.333	0.168	1	0.165
PIAS2	0.0308347	0.519067	0.25	0.085	1	0.165
DNAH14	0.0331865	0.87092	0.25	0.085	1	0.165
FBXO42	0.0377391	0.25513	0.25	0.086	1	0.164
NCKAP5	0.043871	0.270893	0.25	0.086	1	0.164
FLCN	0.0386316	0.768175	0.25	0.087	1	0.163
FSTL3	0.0420899	0.449362	0.25	0.087	1	0.163
FAM229B	0.0865697	0.276233	0.333	0.17	1	0.163
GPI	0.107729	0.250665	0.333	0.17	1	0.163
GPBP1L1	0.116359	0.254453	0.333	0.17	1	0.163
ROCK1	0.185038	0.578098	0.583	0.42	1	0.163
AP2M1	0.0460903	0.7587	0.667	0.505	1	0.162
HDAC6	0.032679	0.517874	0.25	0.088	1	0.162
ABCF1	0.118987	0.435026	0.333	0.171	1	0.162
LTA4H	0.141636	0.290217	0.417	0.255	1	0.162
STRN3	0.106356	0.406426	0.333	0.172	1	0.161
NCOA4	0.111478	0.465459	0.333	0.172	1	0.161
DNAH1	7.27563e-13	0.529852	0.167	0.006	1.82262e-08	0.161
FSHR	7.30817e-13	0.519775	0.167	0.006	1.83077e-08	0.161
TPRA1	0.03452	0.287779	0.25	0.089	1	0.161
TRAPPC11	0.038396	0.489616	0.25	0.089	1	0.161
DPH5	0.105263	0.261468	0.333	0.173	1	0.16
PTPN1	0.111091	0.428105	0.333	0.173	1	0.16
PPAPDC1B	0.113578	0.446121	0.333	0.173	1	0.16
RNASEH1	0.033301	0.62343	0.25	0.091	1	0.159
SNCAIP	0.0497883	0.745195	0.25	0.091	1	0.159
FGD4	0.164484	0.441571	0.417	0.258	1	0.159
ZRANB2	0.0405904	0.417898	0.833	0.674	1	0.159
RAD51B	0.0469465	0.311466	0.25	0.092	1	0.158
ANKS1A	0.0522322	0.251565	0.25	0.092	1	0.158
SPG7	0.0901448	0.29963	0.333	0.176	1	0.157
SIRT2	0.123246	0.444813	0.333	0.176	1	0.157
ARIH2	0.142204	0.385591	0.333	0.176	1	0.157
RP11-74E22.3	8.44485e-08	0.34264	0.167	0.01	0.00211552	0.157
ANAPC4	0.0617805	0.258917	0.25	0.093	1	0.157
NFIC	0.10751	0.302421	0.667	0.511	1	0.156
METTL12	0.128873	0.429172	0.333	0.177	1	0.156
ZNF660	0.0402102	0.55474	0.25	0.094	1	0.156
PHF6	0.142593	0.36208	0.417	0.261	1	0.156
PSMC4	0.21956	0.688339	0.417	0.261	1	0.156
OFD1	0.261237	0.271451	0.417	0.261	1	0.156
DNAJB1	0.76499	-0.279136	0.75	0.595	1	0.155
SLC7A1	1.00144e-06	0.276141	0.167	0.012	0.025087	0.155
DHRS4	0.0496851	0.495397	0.25	0.095	1	0.155
ZNF384	0.0653808	0.429661	0.25	0.095	1	0.155
RAB18	0.153739	0.747683	0.417	0.262	1	0.155
TEAD1	0.226762	0.283322	0.417	0.262	1	0.155
TROVE2	0.138893	0.615385	0.5	0.346	1	0.154
SRSF1	0.214418	0.337026	0.5	0.346	1	0.154
RP11-67L2.2	2.70965e-06	0.260446	0.167	0.013	0.0678795	0.154
UCK1	0.0495988	0.354679	0.25	0.096	1	0.154
LHFPL2	0.0607199	0.314987	0.25	0.096	1	0.154
ZNF407	0.0667617	0.436961	0.25	0.097	1	0.153
PPME1	0.0714923	0.82199	0.25	0.097	1	0.153
OTUB1	0.163999	0.339334	0.333	0.181	1	0.152
ANKRD54	0.0618073	0.270609	0.25	0.098	1	0.152
GTF3C1	0.0640501	0.503385	0.25	0.098	1	0.152
TGFBR3	0.210439	0.715041	0.417	0.265	1	0.152
ELF2	0.220799	0.389242	0.417	0.265	1	0.152
ARMC1	0.111109	0.290771	0.333	0.182	1	0.151
WDR11	0.162161	0.311009	0.333	0.182	1	0.151
GSE1	0.0592283	0.493366	0.25	0.099	1	0.151
SYNGAP1	0.0690321	0.454413	0.25	0.099	1	0.151
DLG3	0.0795745	0.418143	0.25	0.099	1	0.151
PARP1	0.107177	0.280728	0.333	0.183	1	0.15
MLLT3	0.0632615	0.477431	0.25	0.1	1	0.15
LSM14A	0.152952	0.26854	0.5	0.351	1	0.149
SLC35A3	0.0698772	0.492753	0.25	0.101	1	0.149
UBE4B	0.0937431	0.396019	0.25	0.101	1	0.149
ALMS1	0.0908224	0.390594	0.25	0.102	1	0.148
PCF11	0.164471	0.397868	0.333	0.185	1	0.148
LETMD1	0.187623	0.252853	0.417	0.269	1	0.148
CARF	0.0608937	1.04196	0.25	0.103	1	0.147
TM9SF4	0.0913221	0.418207	0.25	0.103	1	0.147
BRD1	0.129324	0.256783	0.333	0.186	1	0.147
NECAP2	0.150963	0.393403	0.333	0.186	1	0.147
BBIP1	0.161087	0.68088	0.333	0.186	1	0.147
UQCRC2	0.147365	0.651886	0.583	0.436	1	0.147
ATP6V1G1	0.139451	0.451002	0.833	0.686	1	0.147
C1orf174	0.0923512	0.428412	0.25	0.104	1	0.146
CD22	0.119602	0.419793	0.333	0.187	1	0.146
KLF2	0.0494321	0.33275	0.833	0.687	1	0.146
FCRLB	0.000541327	0.917806	0.167	0.022	1	0.145
RP11-66N24.3	0.000726258	0.318983	0.167	0.022	1	0.145
TXNDC9	0.0838415	0.315729	0.25	0.105	1	0.145
FZD1	0.113503	0.291443	0.25	0.105	1	0.145
RP11-798M19.6	0.0878507	0.2587	0.25	0.106	1	0.144
PPA1	0.517883	0.480122	0.583	0.439	1	0.144
LTB4R	0.0011177	0.484722	0.167	0.024	1	0.143
LGALS8	0.0936301	0.266404	0.25	0.107	1	0.143
EIF2B1	0.146373	0.494254	0.333	0.19	1	0.143
ORMDL1	0.479016	0.522692	0.5	0.357	1	0.143
KLHDC8A	0.242101	0.626552	0.417	0.274	1	0.143
RPS17	0.0017702	0.322181	0.167	0.025	1	0.142
DPH7	0.0829239	0.272879	0.25	0.108	1	0.142
MED23	0.0920782	0.726645	0.25	0.108	1	0.142
KIAA1731	0.11257	0.381919	0.25	0.108	1	0.142
ZNF680	0.169368	0.467924	0.333	0.191	1	0.142
RIOK3	0.132003	0.273211	0.333	0.192	1	0.141
FAM98B	0.108009	0.427293	0.25	0.11	1	0.14
ARHGEF28	0.12111	0.380364	0.25	0.11	1	0.14
CLTB	0.257004	0.333931	0.5	0.36	1	0.14
ANKRD10	0.154102	0.732644	0.417	0.277	1	0.14
POLE	0.00337215	0.520538	0.167	0.028	1	0.139
PABPC5	0.108837	0.437835	0.25	0.111	1	0.139
AP1G1	0.127825	0.775231	0.25	0.111	1	0.139
SLMAP	0.236422	0.309979	0.333	0.194	1	0.139
ACAT1	0.247559	0.356146	0.417	0.278	1	0.139
TMEM129	0.124578	0.411197	0.25	0.112	1	0.138
PALM2	0.00514582	0.259382	0.167	0.03	1	0.137
DFFB	0.00537762	0.3093	0.167	0.03	1	0.137
SLC33A1	0.105905	0.445279	0.25	0.113	1	0.137
PRR14L	0.111944	0.449294	0.25	0.113	1	0.137
TTC32	0.122604	0.4181	0.25	0.113	1	0.137
LAMB1	0.135109	0.755599	0.25	0.113	1	0.137
PDGFRA	0.200053	0.490302	0.583	0.446	1	0.137
WBSCR17	0.0058095	0.297235	0.167	0.031	1	0.136
WDFY1	0.100777	0.51076	0.25	0.114	1	0.136
CTSA	0.184139	0.396622	0.333	0.197	1	0.136
HGSNAT	0.226961	0.593588	0.333	0.197	1	0.136
KIAA0020	0.178231	0.453895	0.417	0.281	1	0.136
DRAM1	0.00765231	0.57	0.167	0.033	1	0.134
EIF2D	0.15443	0.256097	0.333	0.199	1	0.134
PDGFD	0.212229	0.356467	0.333	0.2	1	0.133
P2RX7	0.0101107	0.558473	0.167	0.035	1	0.132
KIAA1107	0.0120869	0.25024	0.167	0.035	1	0.132
RP9	0.117828	0.355684	0.25	0.118	1	0.132
ROBO2	0.122142	0.32058	0.25	0.118	1	0.132
CPEB2	0.0126114	0.309424	0.167	0.036	1	0.131
RSPRY1	0.125486	0.971962	0.25	0.119	1	0.131
MORF4L2-AS1	0.014697	0.510579	0.167	0.037	1	0.13
CXorf24	0.014936	0.506676	0.167	0.037	1	0.13
WNK1	0.194481	0.270524	0.333	0.203	1	0.13
GRB2	0.152222	0.329309	0.333	0.204	1	0.129
SNAP23	0.169936	0.492158	0.333	0.204	1	0.129
ATP6AP1L	0.0157953	0.524937	0.167	0.038	1	0.129
ZDHHC12	0.0171793	0.485782	0.167	0.038	1	0.129
SMCHD1	0.180465	0.456013	0.417	0.288	1	0.129
FBN1	0.348893	0.273239	0.417	0.288	1	0.129
ZNF691	0.0175178	0.353058	0.167	0.039	1	0.128
NXNL2	0.0194718	0.280198	0.167	0.039	1	0.128
ZSCAN21	0.0195324	0.345838	0.167	0.039	1	0.128
ATP6V0A2	0.0213439	0.470011	0.167	0.039	1	0.128
SEPT15	0.109782	0.64179	0.583	0.455	1	0.128
UBR5	0.166584	0.34446	0.333	0.206	1	0.127
GAPVD1	0.133473	0.530328	0.25	0.123	1	0.127
CSNK1E	0.163582	0.382551	0.5	0.373	1	0.127
PPP3R1	0.175942	0.787565	0.25	0.123	1	0.127
FBXW11	0.302234	0.324045	0.333	0.207	1	0.126
C21orf58	0.0224406	0.350939	0.167	0.041	1	0.126
RP11-46C24.7	0.023385	0.296051	0.167	0.041	1	0.126
ZNF556	0.0280212	0.264497	0.167	0.041	1	0.126
NHLRC2	0.115716	0.539045	0.25	0.124	1	0.126
EIF3F	0.12831	0.413352	0.833	0.707	1	0.126
AGFG2	0.0273464	0.319255	0.167	0.042	1	0.125
API5	0.138176	0.827608	0.25	0.125	1	0.125
MXI1	0.462247	0.468647	0.5	0.375	1	0.125
ANKRD11	0.251412	0.510406	0.583	0.458	1	0.125
NIT2	0.252307	0.396044	0.333	0.209	1	0.124
APEX1	0.240851	0.383176	0.583	0.459	1	0.124
EIF4H	0.409277	0.504045	0.583	0.459	1	0.124
FER	0.146345	0.306541	0.25	0.127	1	0.123
IFI44	0.162147	0.489965	0.25	0.127	1	0.123
HAND2-AS1	0.204605	0.304618	0.25	0.127	1	0.123
CATSPER2	0.0381195	0.452432	0.167	0.045	1	0.122
NKAPL	0.0406872	0.749929	0.167	0.045	1	0.122
NDRG2	0.0837592	0.841901	0.75	0.628	1	0.122
SAT2	0.111077	0.290516	0.75	0.628	1	0.122
FEM1B	0.204353	0.38402	0.25	0.128	1	0.122
TMEM115	0.219172	0.288738	0.25	0.128	1	0.122
POLK	0.210405	0.630436	0.333	0.212	1	0.121
PRKAR2B	0.334639	0.253224	0.333	0.212	1	0.121
SMARCAD1	0.181217	0.253576	0.25	0.129	1	0.121
CPED1	0.407319	0.497227	0.417	0.296	1	0.121
MARK3	0.190234	0.799614	0.333	0.213	1	0.12
BSDC1	0.228772	0.363389	0.333	0.213	1	0.12
PLAT	0.323725	0.983046	0.333	0.213	1	0.12
ABHD3	0.0451252	0.294093	0.167	0.047	1	0.12
KIAA1551	0.163711	0.343989	0.667	0.547	1	0.12
UBE3A	0.247777	0.721415	0.417	0.297	1	0.12
FBXW8	0.0519016	0.299863	0.167	0.049	1	0.118
HNRNPA1L2	0.1863	0.311955	0.25	0.132	1	0.118
PSPC1	0.187984	0.26971	0.25	0.132	1	0.118
MGEA5	0.280794	0.309309	0.417	0.299	1	0.118
ZBTB7A	0.230233	0.282126	0.333	0.216	1	0.117
FAM19A2	0.0502473	0.506245	0.167	0.05	1	0.117
EEF2K	0.0512746	0.526588	0.167	0.05	1	0.117
SDR39U1	0.199692	0.255137	0.25	0.133	1	0.117
C1orf63	0.357205	0.307635	0.75	0.633	1	0.117
PYROXD2	0.0644613	0.277209	0.167	0.051	1	0.116
SIRT6	0.0680186	0.858146	0.167	0.051	1	0.116
UACA	0.220957	0.312901	0.5	0.384	1	0.116
FAM171A1	0.0653686	0.457214	0.167	0.052	1	0.115
CTB-31O20.2	0.066436	0.29839	0.167	0.052	1	0.115
HELZ	0.262135	0.346421	0.333	0.218	1	0.115
WIPF3	0.334787	0.321844	0.333	0.218	1	0.115
TMEM184C	0.0654611	0.252029	0.167	0.053	1	0.114
MOAP1	0.186913	0.278659	0.25	0.136	1	0.114
DNTTIP1	0.190918	0.530186	0.25	0.136	1	0.114
ZNF160	0.217845	0.389726	0.25	0.136	1	0.114
MACF1	0.57274	0.462793	0.583	0.469	1	0.114
C3orf33	0.0790739	0.44979	0.167	0.054	1	0.113
TTC28	0.220021	0.377985	0.25	0.137	1	0.113
NRP2	0.389054	0.283526	0.417	0.304	1	0.113
SLC35B4	0.0794183	0.459454	0.167	0.055	1	0.112
AC097500.2	0.0848128	0.270181	0.167	0.055	1	0.112
PCID2	0.225744	0.859489	0.333	0.221	1	0.112
KIAA0368	0.208888	0.40746	0.25	0.138	1	0.112
MAP2K7	0.226279	0.389199	0.25	0.138	1	0.112
CNP	0.238022	0.302085	0.25	0.138	1	0.112
MBNL2	0.283008	0.253479	0.5	0.388	1	0.112
KPNA6	0.214648	1.53376	0.25	0.139	1	0.111
PIK3CA	0.219853	0.47094	0.25	0.139	1	0.111
EXOSC3	0.222872	0.263562	0.25	0.139	1	0.111
POLR2C	0.298176	0.697709	0.417	0.306	1	0.111
GNG2	0.0834731	0.326875	0.167	0.057	1	0.11
IER2	0.860218	-0.266558	0.833	0.723	1	0.11
PER3	0.288604	0.32568	0.333	0.224	1	0.109
TMEM18	0.255393	0.281302	0.5	0.391	1	0.109
YWHAH	0.370071	0.275363	0.417	0.308	1	0.109
PLCXD3	0.218986	0.671291	0.25	0.143	1	0.107
DYNC1H1	0.54496	0.536866	0.417	0.31	1	0.107
WDR35	0.0945598	0.5655	0.167	0.061	1	0.106
LPCAT2	0.103826	0.308103	0.167	0.061	1	0.106
CCDC30	0.106855	0.455157	0.167	0.061	1	0.106
SAYSD1	0.113969	0.2934	0.167	0.061	1	0.106
NYNRIN	0.114601	0.428443	0.167	0.061	1	0.106
CDK2AP2	0.183663	0.548714	0.25	0.144	1	0.106
GGCX	0.235833	0.385816	0.25	0.144	1	0.106
GLS	0.288234	0.355665	0.333	0.227	1	0.106
MFAP2	0.303738	0.740047	0.25	0.144	1	0.106
ZNF451	0.344077	0.328116	0.333	0.227	1	0.106
RANBP1	0.400943	0.276629	0.583	0.477	1	0.106
BCL2L2	0.124369	0.427096	0.167	0.062	1	0.105
TTC3	0.0939613	0.332817	0.667	0.562	1	0.105
WSB1	0.231118	0.31747	0.75	0.645	1	0.105
TBCB	0.425908	0.620717	0.5	0.395	1	0.105
CSGALNACT1	0.132371	0.424452	0.167	0.063	1	0.104
CPSF6	0.304345	0.655918	0.333	0.229	1	0.104
TIA1	0.569862	0.401158	0.417	0.313	1	0.104
SOD2	0.593911	0.524151	0.417	0.313	1	0.104
DROSHA	0.125706	0.300431	0.167	0.064	1	0.103
CLIP2	0.133709	0.274896	0.167	0.064	1	0.103
ZC3HAV1	0.317863	0.719598	0.25	0.147	1	0.103
ELAC2	0.131537	0.471709	0.167	0.066	1	0.101
PTPN23	0.139318	0.296661	0.167	0.066	1	0.101
PSD	0.152406	0.440774	0.167	0.066	1	0.101
TPT1-AS1	0.286033	0.33284	0.25	0.149	1	0.101
RNF115	0.459317	0.255614	0.333	0.232	1	0.101
NUDT4	0.494626	0.260196	0.667	0.567	1	0.1
B3GALT6	0.134303	0.268985	0.167	0.067	1	0.1
IL17RC	0.154713	0.425523	0.167	0.067	1	0.1
MAD2L1BP	0.158085	0.428835	0.167	0.067	1	0.1
GALNT11	0.291653	0.380943	0.25	0.15	1	0.1
MCC	0.304288	0.27349	0.333	0.233	1	0.1
SIKE1	0.294294	0.760807	0.25	0.151	1	0.099
SMARCC1	0.336586	0.277267	0.333	0.234	1	0.099
ASXL3	0.142291	0.373261	0.167	0.069	1	0.098
FKBP14	0.164326	0.266399	0.167	0.069	1	0.098
CENPJ	0.168806	0.251435	0.167	0.069	1	0.098
MPZL1	0.240405	0.292051	0.25	0.152	1	0.098
RNASET2	0.419775	0.676676	0.333	0.236	1	0.097
CPSF2	0.147284	0.309407	0.167	0.07	1	0.097
YPEL4	0.158453	0.29916	0.167	0.07	1	0.097
OSGEPL1	0.158665	0.455833	0.167	0.07	1	0.097
GK5	0.173776	0.401195	0.167	0.07	1	0.097
PPP1R37	0.183467	0.415821	0.167	0.07	1	0.097
RP11-138A9.2	0.314815	0.336982	0.25	0.153	1	0.097
PTP4A2	0.321867	0.36756	0.417	0.32	1	0.097
ANO6	0.391151	0.437329	0.417	0.32	1	0.097
TCP11L2	0.172232	0.282747	0.167	0.071	1	0.096
EIF4E	0.297641	0.767796	0.25	0.154	1	0.096
LYRM9	0.299995	0.406826	0.25	0.154	1	0.096
UBE2J2	0.3234	0.369807	0.25	0.154	1	0.096
HSPB11	0.386648	0.250877	0.417	0.321	1	0.096
ZNF32	0.464046	0.302585	0.333	0.238	1	0.095
TTN-AS1	0.166855	0.450764	0.167	0.072	1	0.095
ZCCHC2	0.174357	0.432047	0.167	0.072	1	0.095
TNPO3	0.19952	0.411986	0.167	0.072	1	0.095
DENND5A	0.194048	0.822948	0.167	0.073	1	0.094
HOOK2	0.295994	0.268947	0.25	0.156	1	0.094
SERPINH1	0.20835	0.455901	0.5	0.407	1	0.093
COG2	0.167784	0.575789	0.167	0.074	1	0.093
GRSF1	0.296795	0.624079	0.25	0.157	1	0.093
SMG1	0.403086	0.25319	0.333	0.241	1	0.092
CDKAL1	0.212287	0.251972	0.167	0.075	1	0.092
MLXIP	0.323382	0.634261	0.333	0.242	1	0.091
AHSA2	0.335099	0.305366	0.333	0.242	1	0.091
TJAP1	0.196152	0.303679	0.167	0.076	1	0.091
RHOJ	0.211071	0.259308	0.167	0.076	1	0.091
N6AMT1	0.211986	0.41846	0.167	0.076	1	0.091
GGA1	0.386515	0.314747	0.25	0.159	1	0.091
U2SURP	0.621794	0.453992	0.583	0.492	1	0.091
SLC7A2	0.355795	0.25585	0.333	0.243	1	0.09
SLC9A9	0.205293	0.740906	0.167	0.077	1	0.09
TRMT2A	0.20612	0.348965	0.167	0.077	1	0.09
DMKN	0.358283	0.259855	0.25	0.16	1	0.09
AC011043.1	0.229168	0.424579	0.167	0.078	1	0.089
ZNF140	0.23038	0.419205	0.167	0.078	1	0.089
SMARCD1	0.397895	0.332748	0.25	0.161	1	0.089
CDV3	0.628389	0.555858	0.417	0.328	1	0.089
NPLOC4	0.221875	0.825161	0.167	0.079	1	0.088
RAPGEF3	0.222079	0.258729	0.167	0.079	1	0.088
MRE11A	0.248953	0.812985	0.167	0.079	1	0.088
TRAF5	0.249827	0.391665	0.167	0.08	1	0.087
ABHD14A	0.28929	0.803425	0.25	0.163	1	0.087
SNRNP70	0.302296	0.265195	0.583	0.496	1	0.087
SP100	0.475187	0.252879	0.417	0.33	1	0.087
UNG	0.221758	0.312082	0.167	0.081	1	0.086
MTPAP	0.230404	0.28712	0.167	0.081	1	0.086
AP1S2	0.269056	0.76809	0.167	0.082	1	0.085
CWC25	0.315231	0.352758	0.25	0.165	1	0.085
LRRC17	0.357705	0.261394	0.417	0.332	1	0.085
EIF4A2	0.133555	0.280808	0.917	0.833	1	0.084
LRIF1	0.248552	0.430871	0.167	0.083	1	0.084
RABL2B	0.289547	0.37629	0.167	0.084	1	0.083
MIR503HG	0.337487	0.740387	0.417	0.334	1	0.083
PHF20L1	0.393149	0.331399	0.333	0.251	1	0.082
SF3A2	0.435373	0.730979	0.333	0.251	1	0.082
FAM96A	0.238499	0.507068	0.167	0.085	1	0.082
LRRC49	0.254932	0.436439	0.167	0.086	1	0.081
ATP11C	0.293687	0.391358	0.167	0.086	1	0.081
TDP2	0.305306	0.292863	0.167	0.086	1	0.081
MED1	0.30836	0.386433	0.167	0.086	1	0.081
ANGPTL1	0.293933	0.972263	0.25	0.169	1	0.081
HOXD8	0.343325	0.469117	0.25	0.169	1	0.081
CARHSP1	0.545356	0.251928	0.417	0.336	1	0.081
ST3GAL1	0.281292	0.413625	0.167	0.087	1	0.08
PPIP5K2	0.459927	0.26692	0.333	0.253	1	0.08
GNAI2	0.56468	0.479481	0.583	0.503	1	0.08
LEMD1-AS1	0.303183	0.40209	0.167	0.088	1	0.079
SEPT8	0.30824	0.388982	0.167	0.088	1	0.079
PYURF	0.541897	0.517856	0.5	0.421	1	0.079
USP28	0.272916	0.541964	0.167	0.089	1	0.078
CTC-444N24.11	0.318765	0.330244	0.167	0.089	1	0.078
TRIQK	0.414237	0.724563	0.25	0.172	1	0.078
HTATSF1	0.322404	0.438248	0.333	0.256	1	0.077
FDFT1	0.358929	0.904211	0.25	0.173	1	0.077
PDZRN3	0.383781	0.38977	0.25	0.173	1	0.077
WLS	0.424442	0.322647	0.333	0.256	1	0.077
SMS	0.440491	0.523482	0.5	0.423	1	0.077
CDK9	0.519217	0.288615	0.25	0.173	1	0.077
CLINT1	0.602211	0.609027	0.333	0.256	1	0.077
NMRK1	0.381974	0.405503	0.25	0.174	1	0.076
TLK2	0.418036	0.276888	0.25	0.174	1	0.076
LYST	0.301001	0.449506	0.167	0.092	1	0.075
AKNA	0.342214	0.372407	0.167	0.092	1	0.075
FKBP9	0.501831	0.306167	0.25	0.175	1	0.075
PRDM2	0.462317	0.295404	0.417	0.342	1	0.075
MGAT1	0.503991	0.312472	0.25	0.176	1	0.074
TMEM230	0.554162	0.293752	0.5	0.427	1	0.073
PPIG	0.223206	0.307241	0.583	0.51	1	0.073
PCMTD1	0.392649	0.558121	0.583	0.51	1	0.073
SOX5	0.392028	0.344675	0.167	0.095	1	0.072
NPHP3	0.407822	0.35617	0.417	0.345	1	0.072
CIRBP	0.0097781	0.400049	1	0.928	1	0.072
ARL6IP4	0.758184	0.270756	0.75	0.678	1	0.072
PPP2R5A	0.395174	0.305402	0.167	0.096	1	0.071
KCNQ1OT1	0.509371	0.28122	0.5	0.429	1	0.071
COL4A1	0.559597	0.279893	0.333	0.262	1	0.071
LEMD2	0.376516	0.787673	0.167	0.097	1	0.07
TIMM9	0.390609	0.341308	0.333	0.263	1	0.07
RBM12B	0.427759	0.288361	0.25	0.18	1	0.07
SSNA1	0.530402	0.33378	0.333	0.263	1	0.07
GTF2I	0.713511	0.284469	0.583	0.513	1	0.07
RAB14	0.281712	0.264923	0.417	0.348	1	0.069
INTS1	0.351637	0.706837	0.167	0.098	1	0.069
FOXL2	0.404091	0.324084	0.333	0.264	1	0.069
CAP2	0.421225	0.282574	0.167	0.098	1	0.069
WFS1	0.538528	0.287532	0.25	0.181	1	0.069
CCDC6	0.33893	0.826207	0.25	0.182	1	0.068
CD74	0.507165	-0.307154	0.167	0.099	1	0.068
DNAJB6	0.918426	0.416002	0.5	0.432	1	0.068
EIF4A1	0.0960932	0.28997	0.833	0.765	1	0.068
MTRF1L	0.34439	0.394406	0.167	0.1	1	0.067
NEK9	0.363821	0.414331	0.167	0.1	1	0.067
ZNF292	0.444556	0.422864	0.417	0.35	1	0.067
GTF2IRD2B	0.493899	0.28395	0.25	0.183	1	0.067
AKIP1	0.43183	0.786012	0.167	0.101	1	0.066
RP11-220I1.1	0.556755	0.69236	0.25	0.184	1	0.066
NSG1	0.571405	0.270213	0.333	0.267	1	0.066
HSPB1	0.176421	0.501393	0.833	0.768	1	0.065
BEX4	0.912128	0.401141	0.583	0.519	1	0.064
SNED1	0.432793	0.361706	0.167	0.104	1	0.063
DYNC1LI2	0.552397	0.254486	0.417	0.354	1	0.063
KIDINS220	0.828394	0.324786	0.417	0.354	1	0.063
RPS20	0.0136694	0.383448	1	0.937	1	0.063
RPL17	0.214385	0.325253	0.833	0.77	1	0.063
TPI1	0.510568	0.314924	0.583	0.52	1	0.063
WDR83OS	0.413619	0.386577	0.667	0.605	1	0.062
NEO1	0.407254	0.316288	0.167	0.105	1	0.062
CASC7	0.44521	0.666705	0.167	0.105	1	0.062
WT1	0.466924	0.298965	0.167	0.105	1	0.062
MLLT10	0.481403	0.703633	0.25	0.188	1	0.062
NDUFAB1	0.93853	0.402343	0.5	0.438	1	0.062
NKTR	0.350234	0.391485	0.583	0.521	1	0.062
HOXD-AS2	0.474156	1.23218	0.167	0.106	1	0.061
GALT	0.479761	0.756624	0.167	0.106	1	0.061
ATP1B3	0.443328	0.724468	0.25	0.189	1	0.061
MEG3	0.968855	-0.482231	0.5	0.439	1	0.061
UBE2D3	0.815678	0.283953	0.583	0.523	1	0.06
FAM91A1	0.419348	0.410971	0.167	0.108	1	0.059
ZNF7	0.427673	0.315283	0.167	0.108	1	0.059
N4BP2	0.473536	0.33296	0.167	0.108	1	0.059
SFRP4	0.411446	0.659246	0.25	0.191	1	0.059
IPO5	0.425956	0.269302	0.25	0.191	1	0.059
C8orf33	0.494237	1.09966	0.333	0.274	1	0.059
RPS5	0.0318617	0.319402	1	0.942	1	0.058
TMOD1	0.418211	0.816769	0.167	0.109	1	0.058
RPL7L1	0.394396	0.373419	0.417	0.359	1	0.058
PRR4	0.478657	0.343518	0.25	0.192	1	0.058
STK24	0.513649	0.40864	0.25	0.192	1	0.058
FIP1L1	0.572866	1.04442	0.333	0.275	1	0.058
POLR2J	0.814545	0.481035	0.5	0.442	1	0.058
MAP4K5	0.50343	0.266435	0.333	0.276	1	0.057
PQLC3	0.50795	0.79738	0.25	0.193	1	0.057
ESCO1	0.527899	0.283478	0.25	0.193	1	0.057
F3	0.48057	0.372664	0.167	0.111	1	0.056
MTMR4	0.500411	0.346775	0.167	0.111	1	0.056
NREP	0.409312	0.519403	0.25	0.194	1	0.056
USE1	0.455848	0.640701	0.333	0.277	1	0.056
LYRM5	0.538648	0.350564	0.25	0.194	1	0.056
ADAMTS9-AS2	0.593427	0.662662	0.333	0.277	1	0.056
NOSTRIN	0.536835	0.502982	0.167	0.112	1	0.055
PARD3	0.540376	0.33379	0.25	0.195	1	0.055
ARHGAP1	0.541128	0.339012	0.25	0.195	1	0.055
PTGES2	0.531196	0.771965	0.167	0.113	1	0.054
TMEM165	0.410107	0.365155	0.333	0.279	1	0.054
RYK	0.547195	0.256551	0.417	0.363	1	0.054
PNPLA2	0.561685	0.361014	0.25	0.196	1	0.054
RBM33	0.580013	0.275637	0.25	0.196	1	0.054
FBXO21	0.831633	0.476196	0.417	0.364	1	0.053
SLC25A13	0.529768	0.352161	0.167	0.115	1	0.052
PUM2	0.587238	0.287921	0.25	0.198	1	0.052
PSIP1	0.822067	0.276933	0.583	0.531	1	0.052
B4GALT1	0.458695	0.859346	0.167	0.116	1	0.051
LCORL	0.558987	0.339851	0.167	0.116	1	0.051
DAP	0.501093	0.305391	0.25	0.199	1	0.051
APOA1	0.564126	0.3531	0.25	0.199	1	0.051
ISLR	0.593132	0.29681	0.25	0.199	1	0.051
PDK4	0.0582855	1.31863	0.583	0.532	1	0.051
STMN1	0.547753	-0.258954	0.667	0.617	1	0.05
CASK	0.461592	0.509168	0.167	0.117	1	0.05
COA1	0.488004	0.618008	0.25	0.2	1	0.05
SPRYD7	0.487458	0.302371	0.167	0.118	1	0.049
ANKRD37	0.547383	0.630819	0.167	0.119	1	0.048
TSC22D1	0.541096	-0.321184	0.833	0.785	1	0.048
MAP7D1	0.497722	0.43569	0.167	0.12	1	0.047
YTHDF3	0.518706	0.68516	0.167	0.12	1	0.047
PPARA	0.596749	0.324563	0.167	0.12	1	0.047
SND1	0.553623	0.779535	0.25	0.203	1	0.047
DPM1	0.586204	0.331527	0.25	0.203	1	0.047
ZBTB1	0.584292	0.645714	0.167	0.122	1	0.045
CLPTM1L	0.61466	0.344641	0.167	0.122	1	0.045
DDX17	0.0811955	0.663904	0.833	0.788	1	0.045
CENPT	0.632382	0.322249	0.167	0.124	1	0.043
RGS2	0.967151	-0.274177	0.25	0.207	1	0.043
RPL21	0.0416264	0.324454	1	0.958	1	0.042
REV1	0.65591	0.266549	0.25	0.208	1	0.042
PNN	0.231702	0.613911	0.667	0.626	1	0.041
SUV420H1	0.653767	0.284872	0.25	0.209	1	0.041
MIS18BP1	0.900104	-0.250749	0.333	0.293	1	0.04
SIN3B	0.638976	0.306792	0.167	0.128	1	0.039
DST	0.330147	0.273984	0.583	0.544	1	0.039
CCDC127	0.59291	0.380223	0.167	0.129	1	0.038
FAM13B	0.613991	0.334934	0.167	0.129	1	0.038
USP53	0.64722	0.305615	0.167	0.129	1	0.038
ID1	0.984727	-0.308157	0.417	0.379	1	0.038
SRSF7	0.188182	0.495484	0.667	0.631	1	0.036
CFD	0.615111	0.554955	0.167	0.131	1	0.036
WDFY3	0.615427	0.323053	0.167	0.131	1	0.036
HERPUD1	0.569291	0.251345	0.583	0.548	1	0.035
SECISBP2	0.501707	0.252945	0.333	0.299	1	0.034
PUF60	0.640206	0.651927	0.333	0.3	1	0.033
ANKRD13D	0.591376	0.46611	0.167	0.134	1	0.033
NFX1	0.679005	0.313403	0.167	0.134	1	0.033
HSCB	0.71944	0.74649	0.167	0.134	1	0.033
PRKAA1	0.690888	0.318279	0.167	0.135	1	0.032
NR4A1	0.58501	0.311762	0.667	0.636	1	0.031
ATP5D	0.468342	0.385917	0.667	0.637	1	0.03
SLC25A37	0.806971	0.444467	0.333	0.303	1	0.03
PEX1	0.618004	0.421106	0.167	0.137	1	0.03
FTH1	0.0611588	-0.276828	1	0.971	1	0.029
TMSB4X	0.0624834	-0.547159	1	0.971	1	0.029
WWTR1	0.46692	0.308816	0.333	0.304	1	0.029
HP1BP3	0.686755	0.28059	0.667	0.638	1	0.029
COMMD7	0.660145	0.307097	0.25	0.221	1	0.029
RBM43	0.712554	0.300641	0.25	0.221	1	0.029
NR2F2-AS1	0.502661	0.415875	0.417	0.388	1	0.029
RPL4	0.126463	0.329812	0.917	0.889	1	0.028
MT-ATP8	0.345805	0.302068	0.667	0.639	1	0.028
PSMD8	0.825463	0.370431	0.5	0.472	1	0.028
CCAR1	0.565219	0.394228	0.25	0.222	1	0.028
CKAP5	0.636745	0.276569	0.167	0.139	1	0.028
FRYL	0.758184	0.564307	0.167	0.139	1	0.028
CAPZA1	0.662565	0.3351	0.25	0.223	1	0.027
CCNDBP1	0.773931	0.289427	0.167	0.14	1	0.027
RSBN1L	0.91079	0.449831	0.417	0.39	1	0.027
SOD1	0.214992	0.26642	0.833	0.806	1	0.027
RARS2	0.674404	0.360523	0.167	0.141	1	0.026
NAP1L4	0.882855	0.447301	0.333	0.307	1	0.026
HDAC1	0.684242	0.686118	0.25	0.224	1	0.026
AKT1	0.738832	0.326834	0.167	0.142	1	0.025
ST13	0.163228	0.404356	0.833	0.809	1	0.024
MT2A	0.420404	-0.427939	0.583	0.56	1	0.023
MITF	0.665947	0.44931	0.167	0.145	1	0.022
RPL36	0.0621909	0.260505	1	0.979	1	0.021
YPEL3	0.701402	0.447929	0.5	0.479	1	0.021
DCTN4	0.690211	0.41924	0.167	0.148	1	0.019
FRG1	0.941597	0.527559	0.333	0.314	1	0.019
SMU1	0.647461	0.374938	0.25	0.231	1	0.019
RPS2	0.0731715	0.26577	1	0.982	1	0.018
ERRFI1	0.785758	0.599011	0.25	0.232	1	0.018
PRPF3	0.814785	0.284833	0.167	0.15	1	0.017
POLR2H	0.837084	0.311797	0.25	0.233	1	0.017
C8orf59	0.495666	0.285705	0.667	0.651	1	0.016
BDH2	0.847392	0.559413	0.333	0.317	1	0.016
IQCG	0.968276	0.615499	0.25	0.234	1	0.016
CETN2	0.549839	0.251729	0.333	0.318	1	0.015
PPIC	0.835706	0.708368	0.167	0.153	1	0.014
LRCH3	0.752379	0.276159	0.167	0.154	1	0.013
EMG1	0.765031	0.416799	0.167	0.155	1	0.012
CLPX	0.83619	0.705967	0.167	0.155	1	0.012
PDS5A	0.847154	0.278048	0.167	0.155	1	0.012
CIZ1	0.884169	0.286218	0.167	0.155	1	0.012
ZNF331	0.887291	0.251954	0.167	0.155	1	0.012
NAA50	0.776589	0.349714	0.167	0.156	1	0.011
MFAP4	0.719923	-0.279853	0.333	0.323	1	0.01
LTN1	0.824802	0.289557	0.167	0.157	1	0.01
HNRNPU-AS1	0.903474	0.328484	0.167	0.157	1	0.01
MPC2	0.927112	0.574621	0.333	0.323	1	0.01
NDNL2	0.949643	0.604218	0.25	0.241	1	0.009
WASL	0.870883	0.577211	0.333	0.325	1	0.008
PAPD4	0.887077	0.274785	0.167	0.16	1	0.007
RIC8A	0.915298	0.706798	0.167	0.16	1	0.007
STK11	0.770482	0.793133	0.167	0.161	1	0.006
MATR3	0.373529	0.440868	0.583	0.578	1	0.005
MLLT6	0.790711	-0.263719	0.25	0.245	1	0.005
COQ7	0.917744	0.270935	0.167	0.164	1	0.003
SEC11C	0.941368	0.693751	0.167	0.164	1	0.003
SMAD9	0.804529	0.331186	0.167	0.165	1	0.002
DNAJC2	0.868572	0.304858	0.167	0.165	1	0.002
NDUFB10	0.47914	-0.257276	0.583	0.582	1	0.001
TGOLN2	0.75677	0.414714	0.333	0.333	1	0
EPAS1	0.828026	-0.283651	0.25	0.25	1	0
MAGOH	0.922296	0.368025	0.417	0.417	1	0
CHPT1	0.965396	0.280412	0.167	0.167	1	0
CBY1	0.642942	0.873109	0.25	0.251	1	-0.001
SCAF11	0.748088	0.26342	0.5	0.501	1	-0.001
NQO2	0.8147	0.460135	0.167	0.168	1	-0.001
PSMD4	0.75764	0.281703	0.417	0.419	1	-0.002
TRAPPC3	0.978865	0.286502	0.167	0.169	1	-0.002
MIR145	0.840109	0.470708	0.167	0.171	1	-0.004
NDNF	0.921428	0.292463	0.167	0.171	1	-0.004
NDUFA7.1	0.858551	0.736717	0.167	0.172	1	-0.005
ARF4	0.452612	-0.274793	0.417	0.422	1	-0.005
IER5	0.769528	0.341676	0.25	0.255	1	-0.005
FXYD6	0.896043	0.354503	0.5	0.505	1	-0.005
PTEN	0.610813	-0.271575	0.417	0.423	1	-0.006
DDRGK1	0.802463	0.295852	0.25	0.256	1	-0.006
IBTK	0.865497	0.743867	0.167	0.174	1	-0.007
RP11-349A22.5	0.853088	0.448159	0.333	0.34	1	-0.007
H2AFZ	0.602364	-0.255939	0.667	0.675	1	-0.008
MDM4	0.614143	0.495921	0.333	0.341	1	-0.008
BMPR2	0.957171	0.269791	0.167	0.176	1	-0.009
C11orf54	0.878761	0.753987	0.167	0.177	1	-0.01
UBC	0.0600402	-0.3882	0.917	0.93	1	-0.013
ECHDC1	0.96412	0.306823	0.167	0.181	1	-0.014
MIR143HG	0.975179	0.342227	0.25	0.265	1	-0.015
COL14A1	0.996029	0.535288	0.25	0.265	1	-0.015
PAM	0.911607	0.298384	0.167	0.183	1	-0.016
MAP1B	0.66013	-0.346618	0.333	0.351	1	-0.018
CYCS	0.484105	-0.375148	0.417	0.435	1	-0.018
COL1A2	0.728252	-0.434305	0.583	0.601	1	-0.018
PTGDS	0.769897	-0.395846	0.083	0.102	1	-0.019
AC084018.1	0.903518	0.724444	0.083	0.102	1	-0.019
PLD1	0.907768	0.319089	0.083	0.102	1	-0.019
NFE2L2	0.399398	-0.335263	0.5	0.519	1	-0.019
LONP2	0.941058	0.258268	0.25	0.269	1	-0.019
VRK3	0.895728	0.327222	0.083	0.103	1	-0.02
MLLT4	0.990987	0.262864	0.167	0.187	1	-0.02
RPL23	0.0327502	0.275773	0.917	0.937	1	-0.02
STAG2	0.56459	-0.258475	0.333	0.354	1	-0.021
CHERP	0.889182	0.630921	0.083	0.104	1	-0.021
KMT2E-AS1	0.96589	0.311633	0.167	0.188	1	-0.021
SLC39A13	0.88099	0.329077	0.083	0.105	1	-0.022
FOSB	0.662204	-0.345503	0.75	0.772	1	-0.022
BABAM1	0.971067	0.344125	0.167	0.191	1	-0.024
C1R	0.498659	-0.364347	0.417	0.441	1	-0.024
CNN3	0.673623	0.279112	0.5	0.524	1	-0.024
S100A4	0.706461	-0.606932	0.083	0.108	1	-0.025
ELP6	0.950682	0.279807	0.167	0.192	1	-0.025
TXNL4A	0.994985	0.297011	0.167	0.192	1	-0.025
TAGLN2	0.483111	-0.336324	0.333	0.359	1	-0.026
RCOR3	0.986705	0.330872	0.167	0.193	1	-0.026
ATP5B	0.434477	-0.275076	0.5	0.526	1	-0.026
CHST12	0.845698	0.319223	0.083	0.11	1	-0.027
CKS1B	0.966153	0.683855	0.167	0.194	1	-0.027
DCTD	0.992063	0.336442	0.167	0.194	1	-0.027
SF1	0.482704	-0.255042	0.583	0.61	1	-0.027
SPINT2	0.634913	-0.255505	0.167	0.195	1	-0.028
UBL5	0.232181	-0.271763	0.75	0.779	1	-0.029
LTBP1	0.818136	1.02766	0.167	0.197	1	-0.03
BECN1	0.827737	0.733253	0.083	0.113	1	-0.03
MTDH	0.38947	-0.311181	0.5	0.53	1	-0.03
AMHR2	0.815269	0.316711	0.083	0.114	1	-0.031
BNIP3L	0.285899	-0.367454	0.5	0.531	1	-0.031
UBE2L3	0.969214	0.534839	0.333	0.365	1	-0.032
MTERFD2	0.945942	0.282257	0.167	0.199	1	-0.032
EIF4B	0.279194	0.472034	0.667	0.7	1	-0.033
GAS1	0.804248	0.357634	0.083	0.116	1	-0.033
PPP1R12A	0.317799	-0.39819	0.5	0.533	1	-0.033
CHMP4A	0.536	-0.251507	0.25	0.285	1	-0.035
CCT8	0.359668	-0.311323	0.417	0.452	1	-0.035
MSN	0.899961	0.678676	0.25	0.286	1	-0.036
YME1L1	0.925736	0.32172	0.333	0.37	1	-0.037
TOMM5	0.776741	0.727364	0.083	0.12	1	-0.037
SQSTM1	0.468186	-0.275509	0.583	0.62	1	-0.037
INSR	0.620619	-0.284572	0.25	0.288	1	-0.038
PRSS23	0.923702	0.51071	0.25	0.288	1	-0.038
SMARCA1	0.961574	0.357229	0.333	0.371	1	-0.038
DMWD	0.772362	0.716698	0.083	0.121	1	-0.038
CCDC90B	0.943077	0.372319	0.25	0.289	1	-0.039
CPEB4	0.762516	0.251839	0.083	0.122	1	-0.039
CHD9	0.816957	0.256861	0.5	0.539	1	-0.039
DARS	0.921228	0.284636	0.25	0.29	1	-0.04
FUCA1	0.758296	0.317979	0.083	0.123	1	-0.04
CAV2	0.444912	-0.366942	0.417	0.457	1	-0.04
ZBTB38	0.541213	-0.267626	0.333	0.374	1	-0.041
HSPA8	0.583347	-0.321204	0.583	0.624	1	-0.041
FBXO11	0.916163	0.669405	0.167	0.209	1	-0.042
HIAT1	0.742951	0.728394	0.083	0.125	1	-0.042
TRIB2	0.733557	0.685678	0.167	0.21	1	-0.043
CEBPB	0.25818	-0.396547	0.583	0.626	1	-0.043
C7orf55	0.428355	-0.272992	0.333	0.377	1	-0.044
LSM7	0.844239	0.497002	0.5	0.544	1	-0.044
RTN4	0.643487	0.419636	0.5	0.545	1	-0.045
TRAPPC1	0.41219	-0.270188	0.333	0.38	1	-0.047
PTRF	0.307864	-0.376246	0.5	0.548	1	-0.048
ABI2	0.569625	-0.261139	0.25	0.299	1	-0.049
XAF1	0.592927	-0.275012	0.25	0.299	1	-0.049
APOLD1	0.562294	-0.318243	0.083	0.132	1	-0.049
CD40	0.697981	0.605383	0.083	0.132	1	-0.049
LINC00493	0.795865	0.349223	0.583	0.632	1	-0.049
AK1	0.466455	-0.264649	0.333	0.383	1	-0.05
WBSCR22	0.71171	0.624245	0.167	0.217	1	-0.05
EDF1	0.616551	0.438565	0.75	0.8	1	-0.05
RAMP1	0.539322	-0.256161	0.083	0.134	1	-0.051
EID1	0.0481516	-0.431833	0.75	0.802	1	-0.052
NDUFA4	0.386268	-0.345612	0.75	0.802	1	-0.052
ARL5B	0.67306	0.343492	0.083	0.136	1	-0.053
IGFBP7	0.00871419	-1.29448	0.833	0.886	1	-0.053
HSPA1A	0.303397	-0.502591	0.75	0.803	1	-0.053
FAU	0.0177274	-0.320807	0.917	0.971	1	-0.054
CD27-AS1	0.721623	0.608555	0.167	0.221	1	-0.054
SRSF10	0.874403	0.263187	0.333	0.387	1	-0.054
BCL6	0.502937	-0.336887	0.167	0.222	1	-0.055
NDUFS4	0.226299	-0.300388	0.5	0.555	1	-0.055
PTMA	0.0942922	-0.353823	0.917	0.973	1	-0.056
ITM2A	0.50624	-0.329946	0.167	0.226	1	-0.059
POMP	0.159356	-0.487205	0.5	0.559	1	-0.059
ATP5C1	0.556221	0.279158	0.5	0.559	1	-0.059
GUCY1A2	0.502124	-0.324582	0.083	0.143	1	-0.06
LGALS1	0.0236481	-0.625619	0.833	0.894	1	-0.061
NT5C	0.401559	-0.269958	0.333	0.395	1	-0.062
TCF25	0.41369	-0.29048	0.5	0.562	1	-0.062
RPL18	0.0680855	0.273213	0.917	0.981	1	-0.064
OBSL1	0.321237	-0.376309	0.333	0.397	1	-0.064
IGF2	0.624135	-0.500926	0.167	0.231	1	-0.064
CRIPT	0.625183	0.567448	0.167	0.232	1	-0.065
SERF2	0.0841406	-0.291461	0.833	0.898	1	-0.065
IRF1	0.538726	-0.306284	0.167	0.233	1	-0.066
DAD1	0.210254	-0.30403	0.583	0.65	1	-0.067
SCFD1	0.781797	0.271546	0.167	0.235	1	-0.068
VAMP5	0.417208	-0.259784	0.25	0.318	1	-0.068
TAGLN	0.478294	-0.852832	0.5	0.569	1	-0.069
XRN1	0.457006	-0.263163	0.167	0.237	1	-0.07
MAML2	0.406632	-0.313324	0.167	0.238	1	-0.071
TOPORS	0.631831	0.4665	0.167	0.238	1	-0.071
PSMA2.1	0.353429	-0.271594	0.333	0.404	1	-0.071
ATP5E	0.172028	-0.338243	0.75	0.822	1	-0.072
KDELR1	0.245411	-0.319578	0.5	0.572	1	-0.072
EBAG9	0.574659	0.259629	0.083	0.155	1	-0.072
TCEAL1	0.382941	-0.339273	0.333	0.405	1	-0.072
FAM210B	0.32026	-0.324065	0.25	0.323	1	-0.073
NDUFV3	0.397436	-0.282967	0.25	0.323	1	-0.073
ITGB1	0.0951241	-0.59983	0.667	0.742	1	-0.075
ENAH	0.464427	-0.261844	0.333	0.408	1	-0.075
TBX2	0.481263	-0.337481	0.167	0.242	1	-0.075
FAM162B	0.430193	-0.276167	0.083	0.158	1	-0.075
NDUFAF2	0.658476	0.471943	0.25	0.325	1	-0.075
MYL9	0.124073	-0.855124	0.667	0.743	1	-0.076
BTG1	0.195802	-0.257751	0.75	0.826	1	-0.076
LHFP	0.387229	-0.279971	0.333	0.409	1	-0.076
CREBBP	0.428934	-0.267614	0.167	0.243	1	-0.076
FAM162A	0.264619	-0.327017	0.417	0.493	1	-0.076
CSNK1A1	0.691382	0.303868	0.417	0.493	1	-0.076
SH3BGRL3	0.775501	0.48759	0.25	0.326	1	-0.076
H2AFV	0.846189	0.45947	0.25	0.326	1	-0.076
DNAJA1	0.380121	-0.313783	0.5	0.577	1	-0.077
CITED4	0.385025	-0.30743	0.167	0.244	1	-0.077
C9orf16	0.377708	-0.266953	0.25	0.327	1	-0.077
RBM17	0.438812	-0.255337	0.25	0.327	1	-0.077
SRP14	0.0593383	-0.292013	0.833	0.91	1	-0.077
C8orf82	0.554308	0.562975	0.167	0.245	1	-0.078
DAZAP2	0.384341	-0.287709	0.25	0.328	1	-0.078
DBI	0.276662	-0.38839	0.417	0.496	1	-0.079
SNRPC	0.305777	-0.291069	0.25	0.329	1	-0.079
RRAS	0.4427	-0.294565	0.25	0.329	1	-0.079
ATP5O	0.340554	-0.287139	0.583	0.662	1	-0.079
LRP10	0.40418	-0.254175	0.167	0.247	1	-0.08
CRISPLD2	0.41099	-0.294824	0.083	0.163	1	-0.08
WNT6	0.413672	-0.315011	0.083	0.163	1	-0.08
CSRP2	0.709903	0.409231	0.167	0.248	1	-0.081
PA2G4	0.266031	-0.326643	0.417	0.499	1	-0.082
DHRS4L2	0.543573	0.5771	0.167	0.25	1	-0.083
LIMS1	0.428019	-0.25416	0.25	0.333	1	-0.083
SUB1	0.313032	-0.286313	0.583	0.666	1	-0.083
EMP2	0.240368	-0.368158	0.5	0.584	1	-0.084
TBX3	0.349898	-0.349967	0.167	0.251	1	-0.084
OLFML3	0.720367	0.622036	0.167	0.251	1	-0.084
DNAJC7	0.418434	-0.260549	0.25	0.334	1	-0.084
PPP1R14A	0.282184	-0.513019	0.5	0.585	1	-0.085
ZNF708	0.376186	-0.285481	0.167	0.252	1	-0.085
PCBP1	0.213704	-0.365188	0.417	0.502	1	-0.085
NDUFA11	0.0872644	-0.466992	0.5	0.586	1	-0.086
MYO1B	0.372124	-0.274721	0.083	0.169	1	-0.086
FKBP5	0.175037	-0.593722	0.417	0.503	1	-0.086
ACTR10	0.315642	-0.278852	0.25	0.336	1	-0.086
KLHL23	0.349816	-0.420717	0.25	0.336	1	-0.086
APPL1	0.398594	-0.268379	0.25	0.336	1	-0.086
WDR6	0.376274	-0.288747	0.167	0.254	1	-0.087
NR4A2	0.457346	-0.28207	0.083	0.17	1	-0.087
COL18A1	0.388786	-0.335291	0.417	0.504	1	-0.087
PDS5B	0.546355	0.397344	0.167	0.255	1	-0.088
HAX1	0.349753	-0.260589	0.25	0.338	1	-0.088
PRRC2C	0.227852	-0.411157	0.5	0.589	1	-0.089
RASL11A	0.347617	-0.331197	0.083	0.173	1	-0.09
GUCY1A3	0.353896	-0.355481	0.083	0.173	1	-0.09
TLE1	0.356948	-0.290187	0.083	0.173	1	-0.09
ANXA2	0.246699	-0.38757	0.417	0.507	1	-0.09
ACTA2	0.390533	-0.628148	0.5	0.591	1	-0.091
C6orf62	0.368192	-0.283731	0.167	0.258	1	-0.091
SBDS	0.195459	-0.3447	0.417	0.508	1	-0.091
NOP10	0.283719	-0.330752	0.25	0.341	1	-0.091
ITGA1	0.344069	-0.402831	0.083	0.175	1	-0.092
NUB1	0.361658	-0.267693	0.167	0.259	1	-0.092
JUNB	0.116573	-0.514571	0.833	0.925	1	-0.092
TOMM20	0.817975	0.265871	0.583	0.675	1	-0.092
GDI2	0.260356	-0.321773	0.333	0.426	1	-0.093
APLP2	0.367927	-0.252251	0.5	0.593	1	-0.093
TMEM256	0.368087	-0.264677	0.333	0.426	1	-0.093
ERCC1	0.32875	-0.257844	0.167	0.26	1	-0.093
FXR1	0.285091	-0.309775	0.417	0.51	1	-0.093
NDUFB8.1	0.212124	-0.341756	0.5	0.594	1	-0.094
COL3A1	0.255077	-0.571359	0.333	0.427	1	-0.094
TENC1	0.399501	-0.324941	0.25	0.344	1	-0.094
MFSD10	0.345332	-0.271642	0.167	0.261	1	-0.094
IFITM1	0.399706	-0.270493	0.167	0.261	1	-0.094
EIF4A3	0.310375	-0.31776	0.25	0.345	1	-0.095
DLC1	0.431035	-0.281593	0.167	0.262	1	-0.095
SSBP1	0.267851	-0.301171	0.5	0.596	1	-0.096
CEBPD	0.319198	-0.301664	0.75	0.846	1	-0.096
NUCB2	0.408558	-0.260164	0.25	0.346	1	-0.096
WBP2	0.321599	-0.274784	0.167	0.263	1	-0.096
ERP29	0.579955	0.704942	0.417	0.513	1	-0.096
MRPL22	0.309326	-0.266092	0.167	0.264	1	-0.097
DDAH2	0.269934	-0.331425	0.417	0.514	1	-0.097
LY6E	0.198501	-0.45016	0.417	0.515	1	-0.098
RPAIN	0.335378	-0.284405	0.25	0.349	1	-0.099
BCAS2	0.334811	-0.266331	0.167	0.266	1	-0.099
ACTN1	0.336456	-0.355016	0.167	0.266	1	-0.099
PIK3R1	0.24187	-0.439546	0.25	0.35	1	-0.1
KDM2A	0.320909	-0.273381	0.083	0.183	1	-0.1
G0S2	0.45588	-0.276159	0.167	0.267	1	-0.1
MRP63	0.203646	-0.376428	0.333	0.434	1	-0.101
HLA-E	0.298113	-0.456827	0.5	0.601	1	-0.101
AKR7A2	0.323317	-0.25363	0.25	0.352	1	-0.102
CDH6	0.242952	-0.253053	0	0.102	1	-0.102
RP11-386I14.4	0.24358	-0.303404	0	0.102	1	-0.102
C12orf75	0.244211	-0.270041	0	0.102	1	-0.102
SDPR	0.36754	-0.275273	0.083	0.185	1	-0.102
TTC37	0.34633	-0.285465	0.167	0.269	1	-0.102
UBE2S	0.410674	-0.251853	0.167	0.269	1	-0.102
ZC3H11A	0.490082	0.485978	0.167	0.269	1	-0.102
LINC00152	0.240868	-0.260087	0	0.103	1	-0.103
C4orf32	0.242533	-0.275039	0	0.103	1	-0.103
C2orf40	0.30372	-0.477972	0.083	0.186	1	-0.103
POLD4	0.292552	-0.285066	0.167	0.27	1	-0.103
DDX21	0.372455	-0.260855	0.167	0.27	1	-0.103
COX17	0.559429	0.329483	0.25	0.354	1	-0.104
GPR116	0.238187	-0.323318	0	0.104	1	-0.104
SFT2D2	0.308467	-0.262017	0.083	0.187	1	-0.104
ETFDH	0.312568	-0.256426	0.083	0.187	1	-0.104
ATP5I	0.0797789	-0.46482	0.667	0.772	1	-0.105
MYL12B	0.164071	-0.329127	0.667	0.772	1	-0.105
VPS29	0.233204	-0.337502	0.333	0.438	1	-0.105
KCNA5	0.235536	-0.258341	0	0.105	1	-0.105
FILIP1	0.374555	-0.25486	0.083	0.188	1	-0.105
NRP1	0.29268	-0.4239	0.25	0.356	1	-0.106
ABHD17A	0.311174	-0.255133	0.167	0.273	1	-0.106
MPRIP	0.636194	0.634741	0.167	0.273	1	-0.106
ALKBH7	0.172134	-0.383121	0.417	0.523	1	-0.106
PLK2	0.232715	-0.250581	0	0.107	1	-0.107
RANBP2	0.304833	-0.277087	0.083	0.19	1	-0.107
PPHLN1	0.339697	-0.261144	0.167	0.274	1	-0.107
ADAMTS1	0.339828	-0.671296	0.417	0.524	1	-0.107
TSPAN14	0.293376	-0.269309	0.083	0.191	1	-0.108
RERGL	0.415402	0.26796	0.083	0.191	1	-0.108
PSMB8	0.270306	-0.317669	0.167	0.275	1	-0.108
HSPA9	0.308237	-0.300562	0.25	0.359	1	-0.109
SORT1	0.22698	-0.253831	0	0.109	1	-0.109
ARHGEF12	0.29536	-0.28793	0.083	0.192	1	-0.109
SNX29P2	0.315864	-0.283409	0.083	0.192	1	-0.109
CDIPT	0.303967	-0.253809	0.167	0.276	1	-0.109
MAP3K7CL	0.223878	-0.279967	0	0.11	1	-0.11
PDE3A	0.22407	-0.257879	0	0.11	1	-0.11
RHOB	0.124349	-0.510587	0.583	0.694	1	-0.111
CCT2	0.198333	-0.367302	0.25	0.361	1	-0.111
SPARCL1	0.328335	-0.357157	0.583	0.695	1	-0.112
C1orf43	0.295232	-0.263377	0.167	0.279	1	-0.112
TMEM159	0.314496	-0.264743	0.167	0.279	1	-0.112
POLR2L	0.147982	-0.31014	0.417	0.529	1	-0.112
EGR3	0.217613	-0.254135	0	0.113	1	-0.113
PLEC	0.276444	-0.308223	0.083	0.196	1	-0.113
PIK3C2A	0.30053	-0.259749	0.083	0.196	1	-0.113
LGALS3BP	0.343866	-0.253577	0.417	0.53	1	-0.113
CPE	0.30137	-0.469117	0.333	0.447	1	-0.114
SLC8A1	0.21427	-0.253445	0	0.114	1	-0.114
DDX1	0.320528	-0.252719	0.167	0.281	1	-0.114
C5orf24	0.573317	0.472282	0.167	0.282	1	-0.115
HNRNPDL	0.259082	-0.297009	0.667	0.782	1	-0.115
PPP1CC	0.293756	-0.270044	0.25	0.365	1	-0.115
PHLDA2	0.21335	-0.313267	0	0.115	1	-0.115
IL32	0.213717	-0.288238	0	0.115	1	-0.115
FRY	0.213901	-0.254382	0	0.115	1	-0.115
MT1A	0.305326	-0.812753	0.083	0.198	1	-0.115
HNRNPF	0.234192	-0.298931	0.333	0.449	1	-0.116
DGKH	0.210978	-0.272063	0	0.116	1	-0.116
PTP4A3	0.211523	-0.26844	0	0.116	1	-0.116
DIDO1	0.271448	-0.256053	0.083	0.199	1	-0.116
GNG12	0.267184	-0.302473	0.167	0.284	1	-0.117
HOPX	0.208452	-0.330597	0	0.117	1	-0.117
UQCC2	0.262997	-0.265725	0.083	0.2	1	-0.117
SIVA1	0.793291	0.379499	0.417	0.534	1	-0.117
ZFYVE16	0.565289	0.530138	0.167	0.285	1	-0.118
TRIP6	0.589863	0.70299	0.167	0.285	1	-0.118
SSU72	0.20135	-0.352013	0.25	0.368	1	-0.118
CCDC102B	0.205957	-0.301369	0	0.118	1	-0.118
COX8A	0.252187	-0.287976	0.5	0.618	1	-0.118
ANAPC16	0.304183	-0.292509	0.5	0.618	1	-0.118
COX20	0.379948	-0.267403	0.333	0.451	1	-0.118
RPS27L	0.390297	-0.295398	0.583	0.701	1	-0.118
EML4	0.262705	-0.304887	0.083	0.201	1	-0.118
PARP14	0.282943	-0.297565	0.083	0.201	1	-0.118
CYR61	0.44022	-0.43396	0.167	0.286	1	-0.119
LDHB	0.129333	-0.375664	0.583	0.702	1	-0.119
NDUFB7	0.16264	-0.367997	0.5	0.619	1	-0.119
SPRY2	0.205073	-0.258862	0	0.119	1	-0.119
IST1	0.287312	-0.254609	0.083	0.202	1	-0.119
APOD	0.345214	-0.250385	0.083	0.202	1	-0.119
MRPL42	0.239272	-0.308972	0.167	0.287	1	-0.12
MYLIP	0.277153	-0.378881	0.167	0.287	1	-0.12
MRPL20	0.231863	-0.353902	0.333	0.453	1	-0.12
NRGN	0.321209	-0.294724	0.083	0.203	1	-0.12
CYBA	0.251971	-0.347031	0.167	0.288	1	-0.121
SESN3	0.254672	-0.276594	0.083	0.204	1	-0.121
STAT6	0.277293	-0.272496	0.083	0.204	1	-0.121
ARHGDIB	0.199503	-0.320245	0	0.121	1	-0.121
NME3	0.115068	-0.440597	0.417	0.538	1	-0.121
AHCYL1	0.252813	-0.318264	0.167	0.289	1	-0.122
PNPLA8	0.253965	-0.272346	0.083	0.205	1	-0.122
MED29	0.255425	-0.261544	0.083	0.205	1	-0.122
ECE1	0.272255	-0.275582	0.083	0.205	1	-0.122
NID1	0.3028	-0.261738	0.083	0.205	1	-0.122
AOC3	0.197964	-0.30242	0	0.122	1	-0.122
EIF2S2	0.32637	-0.264654	0.333	0.455	1	-0.122
C7orf73	0.291881	-0.259761	0.167	0.29	1	-0.123
COBLL1	0.245239	-0.351356	0.083	0.206	1	-0.123
KLF15	0.249843	-0.271853	0.083	0.206	1	-0.123
OXR1	0.254514	-0.262244	0.083	0.206	1	-0.123
UBA2	0.294598	-0.369172	0.25	0.373	1	-0.123
SOCS3	0.371148	-0.370662	0.333	0.456	1	-0.123
ADSS	0.246336	-0.257085	0.083	0.207	1	-0.124
GAPDH	0.00724842	-0.611216	0.75	0.874	1	-0.124
SET	0.234101	-0.317319	0.583	0.707	1	-0.124
SNX6	0.299686	-0.284523	0.25	0.374	1	-0.124
ZNF106	0.341672	-0.266734	0.167	0.292	1	-0.125
TOB1	0.238935	-0.351269	0.083	0.208	1	-0.125
C1QTNF1	0.240035	-0.336788	0.083	0.208	1	-0.125
CRTC3	0.249019	-0.270711	0.083	0.208	1	-0.125
COX14	0.153198	-0.40301	0.333	0.458	1	-0.125
KHDRBS3	0.191097	-0.267784	0	0.125	1	-0.125
SRSF5	0.701574	0.413174	0.667	0.792	1	-0.125
7SK.2	0.136276	-0.926439	0.417	0.542	1	-0.125
MTRNR2L8	0.0262408	-0.70286	0.75	0.876	1	-0.126
PTBP1	0.293466	-0.274225	0.167	0.294	1	-0.127
VPS13C	0.320052	-0.271822	0.167	0.294	1	-0.127
SLC25A3	0.117669	-0.41005	0.583	0.71	1	-0.127
MAP3K5	0.236106	-0.304363	0.083	0.21	1	-0.127
RBFOX2	0.248598	-0.346666	0.25	0.377	1	-0.127
TCEAL3	0.182612	-0.424936	0.333	0.461	1	-0.128
BAMBI	0.237129	-0.290283	0.083	0.211	1	-0.128
UBTF	0.261091	-0.261776	0.083	0.211	1	-0.128
HIST1H4C	0.429489	-0.29266	0.5	0.628	1	-0.128
RBCK1	0.212243	-0.325614	0.167	0.296	1	-0.129
HSD17B12	0.230509	-0.320509	0.167	0.296	1	-0.129
HILPDA	0.184303	-0.25874	0	0.129	1	-0.129
CTSL	0.203832	-0.350803	0.333	0.462	1	-0.129
LSM3	0.232867	-0.333087	0.333	0.462	1	-0.129
ATP5J	0.130698	-0.378814	0.583	0.713	1	-0.13
MSRB3	0.225981	-0.362867	0.083	0.213	1	-0.13
PLEKHH3	0.271682	-0.263541	0.083	0.213	1	-0.13
COLEC11	0.211595	-0.432049	0.167	0.298	1	-0.131
SLC3A2	0.226502	-0.348877	0.167	0.298	1	-0.131
KIAA1109	0.291622	-0.326996	0.167	0.298	1	-0.131
LGI4	0.180061	-0.329234	0	0.131	1	-0.131
MKKS	0.233089	-0.256031	0.083	0.214	1	-0.131
PLN	0.274427	-0.680794	0.083	0.214	1	-0.131
PFDN1	0.224747	-0.323175	0.167	0.299	1	-0.132
2019-03-07	0.283133	-0.278425	0.167	0.299	1	-0.132
ANXA1	0.286019	-0.334317	0.167	0.299	1	-0.132
NHP2	0.164583	-0.376844	0.25	0.382	1	-0.132
RNF152	0.177591	-0.343387	0	0.132	1	-0.132
JUND	0.0204043	-0.62018	0.833	0.966	1	-0.133
ABCA9	0.175912	-0.278496	0	0.133	1	-0.133
CHTOP	0.246835	-0.252521	0.083	0.216	1	-0.133
EPS8	0.26712	-0.354837	0.333	0.466	1	-0.133
CTGF	0.282136	-0.639285	0.083	0.216	1	-0.133
RAB5C	0.202873	-0.30286	0.167	0.301	1	-0.134
PHLDB2	0.174399	-0.295433	0	0.134	1	-0.134
NTAN1	0.218257	-0.2577	0.083	0.217	1	-0.134
MRPL24	0.223531	-0.25404	0.083	0.217	1	-0.134
C9orf142	0.24014	-0.25125	0.083	0.217	1	-0.134
FARP1	0.265824	-0.261048	0.083	0.217	1	-0.134
IGBP1	0.341361	-0.252487	0.333	0.467	1	-0.134
YIPF4	0.199099	-0.382156	0.167	0.302	1	-0.135
MSRB2	0.225874	-0.292048	0.167	0.302	1	-0.135
PRDX3	0.259697	-0.25902	0.167	0.302	1	-0.135
GTF3A	0.218013	-0.288991	0.083	0.218	1	-0.135
CTDSPL	0.238411	-0.269402	0.083	0.218	1	-0.135
LRP1	0.501088	0.265169	0.333	0.468	1	-0.135
GRINA	0.214107	-0.262337	0.083	0.219	1	-0.136
GOLGA2	0.23859	-0.277955	0.083	0.219	1	-0.136
RNMT	0.35316	-0.27976	0.25	0.386	1	-0.136
CD164	0.217895	-0.353852	0.333	0.47	1	-0.137
NDUFB9	0.433619	0.330554	0.333	0.47	1	-0.137
TPPP3	0.168618	-0.359145	0	0.137	1	-0.137
SRSF3	0.181196	-0.360818	0.583	0.72	1	-0.137
KLHL24	0.212612	-0.323835	0.083	0.22	1	-0.137
RPL22L1	0.185115	-0.37172	0.333	0.471	1	-0.138
INPP4B	0.16702	-0.364436	0	0.138	1	-0.138
RGCC	0.167744	-0.410605	0	0.138	1	-0.138
ZNRD1	0.213988	-0.2589	0.083	0.221	1	-0.138
THBS1	0.222194	-0.456906	0.083	0.221	1	-0.138
RUFY2	0.231826	-0.276278	0.083	0.221	1	-0.138
VCL	0.197915	-0.422862	0.167	0.306	1	-0.139
FAM204A	0.175621	-0.38578	0.25	0.389	1	-0.139
CRTAP	0.306704	-0.272818	0.25	0.389	1	-0.139
MYL6	0.0908705	-0.554438	0.75	0.89	1	-0.14
ZNF791	0.208428	-0.305374	0.083	0.223	1	-0.14
SGK1	0.219171	-0.405201	0.083	0.223	1	-0.14
ITSN2	0.162737	-0.260118	0	0.141	1	-0.141
EWSR1	0.197905	-0.385683	0.167	0.308	1	-0.141
NDUFS8	0.199187	-0.319771	0.167	0.308	1	-0.141
MCAM	0.248695	-0.581507	0.167	0.308	1	-0.141
TSR2	0.207572	-0.253844	0.083	0.224	1	-0.141
UBE2K	0.225796	-0.267426	0.083	0.224	1	-0.141
DYNC1I2	0.289509	-0.279614	0.417	0.558	1	-0.141
ARID5B	0.324991	-0.297563	0.417	0.558	1	-0.141
ZNF721	0.221641	-0.285788	0.083	0.225	1	-0.142
ATP5J2	0.285659	-0.303006	0.417	0.559	1	-0.142
C1orf54	0.158421	-0.309924	0	0.143	1	-0.143
GUCY1B3	0.159524	-0.329801	0	0.143	1	-0.143
PPP4C	0.197383	-0.277631	0.083	0.226	1	-0.143
POLR2A	0.199947	-0.338579	0.083	0.226	1	-0.143
PPP1R7	0.201629	-0.267186	0.083	0.226	1	-0.143
FLOT1	0.20192	-0.27793	0.083	0.226	1	-0.143
NSL1	0.223134	-0.252019	0.083	0.226	1	-0.143
NFIA	0.261421	-0.300603	0.333	0.477	1	-0.144
LGALSL	0.157461	-0.279198	0	0.144	1	-0.144
ZMYND11	0.195908	-0.29386	0.083	0.227	1	-0.144
RAN	0.2204	-0.323721	0.417	0.561	1	-0.144
FIGN	0.1561	-0.285497	0	0.145	1	-0.145
C14orf2	0.187061	-0.316861	0.5	0.645	1	-0.145
ATP1B2	0.204422	-0.337796	0.083	0.228	1	-0.145
WDR60	0.258995	-0.266851	0.083	0.228	1	-0.145
PRKG1	0.154616	-0.356297	0	0.146	1	-0.146
CCS	0.197206	-0.323984	0.167	0.313	1	-0.146
DCUN1D4	0.151951	-0.252601	0	0.147	1	-0.147
LPIN1	0.152216	-0.271792	0	0.147	1	-0.147
CCND1	0.152216	-0.422867	0	0.147	1	-0.147
FERMT2	0.174612	-0.380202	0.25	0.397	1	-0.147
EPN1	0.192855	-0.261263	0.083	0.23	1	-0.147
MGMT	0.259009	-0.286188	0.25	0.397	1	-0.147
SAP30BP	0.299224	0.558951	0.083	0.23	1	-0.147
NHP2L1	0.267107	-0.266875	0.417	0.565	1	-0.148
PHLDB1	0.150373	-0.296473	0	0.148	1	-0.148
CTSC	0.151161	-0.280246	0	0.148	1	-0.148
PDLIM2	0.242139	-0.296526	0.167	0.315	1	-0.148
EBF1	0.25558	-0.275793	0.083	0.231	1	-0.148
ADH5	0.156738	-0.369484	0.417	0.566	1	-0.149
PAWR	0.190208	-0.420399	0.333	0.482	1	-0.149
CLASP2	0.148552	-0.290326	0	0.149	1	-0.149
IL6ST	0.234361	-0.329681	0.167	0.316	1	-0.149
BAX	0.186407	-0.289607	0.083	0.232	1	-0.149
SLC2A3	0.148164	-0.433609	0	0.15	1	-0.15
GNAS	0.0443385	-0.463367	0.75	0.9	1	-0.15
POLR2K	0.177066	-0.345808	0.25	0.4	1	-0.15
EFHD1	0.182179	-0.337071	0.083	0.233	1	-0.15
IRS2	0.224896	-0.267266	0.083	0.233	1	-0.15
VIMP	0.271978	-0.315914	0.25	0.4	1	-0.15
VMP1	0.322343	-0.310984	0.25	0.4	1	-0.15
HES1	0.451864	-0.27528	0.25	0.4	1	-0.15
MARCKS	0.0798744	-0.585682	0.417	0.568	1	-0.151
MT-ND6	0.421016	-0.268162	0.333	0.484	1	-0.151
NAPEPLD	0.145859	-0.257627	0	0.151	1	-0.151
UPF3B	0.146241	-0.251495	0	0.151	1	-0.151
UGCG	0.146368	-0.256269	0	0.151	1	-0.151
GJC1	0.146624	-0.400634	0	0.151	1	-0.151
CEBPZ	0.198267	-0.353018	0.167	0.318	1	-0.151
MIDN	0.175888	-0.417876	0.083	0.234	1	-0.151
PHC2	0.202473	-0.274607	0.083	0.234	1	-0.151
MKLN1	0.223384	-0.306298	0.083	0.234	1	-0.151
IGFBP2	0.177624	-0.664568	0.417	0.569	1	-0.152
SPCS3	0.196393	-0.308145	0.083	0.235	1	-0.152
EIF2S3	0.348391	-0.258059	0.417	0.569	1	-0.152
MIR24-2	0.144845	-0.405381	0	0.152	1	-0.152
G3BP1	0.203973	-0.338316	0.167	0.319	1	-0.152
CCDC12	0.21389	-0.28195	0.167	0.319	1	-0.152
VDAC3	0.284691	0.472019	0.167	0.319	1	-0.152
DDX5	0.012261	-0.608655	0.75	0.902	1	-0.152
GADD45GIP1	0.164076	-0.359734	0.333	0.486	1	-0.153
APOC1	0.20789	-0.367374	0.083	0.236	1	-0.153
DUT	0.282073	-0.2604	0.333	0.486	1	-0.153
CDC42EP3	0.142588	-0.261422	0	0.153	1	-0.153
C12orf10	0.179095	-0.313646	0.167	0.32	1	-0.153
ARHGDIA	0.230251	-0.29424	0.167	0.32	1	-0.153
TXNIP	0.0870875	-0.515138	0.667	0.821	1	-0.154
GANAB	0.195802	-0.2811	0.083	0.237	1	-0.154
STAT2	0.141348	-0.276708	0	0.154	1	-0.154
PGF	0.141595	-0.426075	0	0.154	1	-0.154
NR3C1	0.197789	-0.415789	0.167	0.321	1	-0.154
MRPL52	0.222974	-0.312691	0.167	0.321	1	-0.154
TRMT112	0.0662122	-0.390898	0.583	0.737	1	-0.154
TBCA	0.169065	-0.311803	0.583	0.737	1	-0.154
ATP5H	0.115966	-0.422487	0.417	0.572	1	-0.155
BSG	0.151319	-0.332885	0.417	0.572	1	-0.155
PMF1	0.177808	-0.273772	0.083	0.238	1	-0.155
IDI1	0.139752	-0.257613	0	0.155	1	-0.155
SKI	0.139996	-0.273518	0	0.155	1	-0.155
MRPS6	0.197181	-0.315796	0.167	0.322	1	-0.155
NDUFC1	0.157421	-0.329542	0.5	0.655	1	-0.155
LAMP1	0.173042	-0.34464	0.25	0.405	1	-0.155
BTG3	0.172094	-0.337923	0.083	0.239	1	-0.156
FAR1	0.138051	-0.282336	0	0.156	1	-0.156
ZMYM5	0.138293	-0.258774	0	0.156	1	-0.156
NFU1	0.17302	-0.29091	0.083	0.24	1	-0.157
RNF146	0.189844	-0.267691	0.083	0.24	1	-0.157
TMEM14C	0.881471	0.401056	0.417	0.574	1	-0.157
APOL6	0.136729	-0.259638	0	0.157	1	-0.157
ZNHIT6	0.136849	-0.257868	0	0.157	1	-0.157
CYB5D2	0.137088	-0.256926	0	0.157	1	-0.157
ABHD2	0.137329	-0.278342	0	0.157	1	-0.157
HOXC9	0.137329	-0.270902	0	0.157	1	-0.157
TPM1	0.085335	-0.664156	0.583	0.74	1	-0.157
PRDX6	0.14186	-0.353437	0.5	0.657	1	-0.157
CLTC	0.212966	-0.273351	0.083	0.241	1	-0.158
ITGA7	0.135181	-0.403836	0	0.158	1	-0.158
LMCD1	0.1353	-0.270876	0	0.158	1	-0.158
SETBP1	0.135418	-0.289238	0	0.158	1	-0.158
IMMT	0.135418	-0.260748	0	0.158	1	-0.158
MT1X	0.274181	-0.55555	0.167	0.325	1	-0.158
ECHS1	0.156041	-0.341728	0.25	0.409	1	-0.159
SETD5	0.18239	-0.339544	0.083	0.242	1	-0.159
SERPINI1	0.133416	-0.440339	0	0.159	1	-0.159
FHL5	0.13365	-0.394145	0	0.159	1	-0.159
KTN1	0.084313	-0.463945	0.5	0.659	1	-0.159
DEGS1	0.183766	-0.275915	0.083	0.243	1	-0.16
UBQLN1	0.132251	-0.263773	0	0.16	1	-0.16
UBXN7	0.132832	-0.262028	0	0.16	1	-0.16
CBX5	0.141491	-0.408966	0.167	0.327	1	-0.16
HIST1H1C	0.266491	-0.327892	0.167	0.327	1	-0.16
ESAM	0.131787	-0.389443	0	0.161	1	-0.161
SOD3	0.307582	-0.25266	0.167	0.328	1	-0.161
NDUFA2	0.161737	-0.38441	0.333	0.495	1	-0.162
PSMD1	0.129152	-0.26355	0	0.162	1	-0.162
BOLA3	0.129835	-0.27172	0	0.162	1	-0.162
CPSF7	0.130292	-0.273216	0	0.162	1	-0.162
NDUFB1	0.0852189	-0.428929	0.417	0.58	1	-0.163
BTF3L4	0.102149	-0.423197	0.25	0.413	1	-0.163
HMGXB4	0.155655	-0.348811	0.083	0.246	1	-0.163
JAK1	0.158608	-0.376122	0.333	0.496	1	-0.163
PSME1	0.240399	-0.267379	0.417	0.58	1	-0.163
SUPT6H	0.128585	-0.262317	0	0.163	1	-0.163
VDAC1	0.222489	-0.276573	0.167	0.33	1	-0.163
TIPARP	0.246746	-0.417664	0.167	0.33	1	-0.163
RNF7	0.075259	-0.455154	0.333	0.497	1	-0.164
EZR	0.1516	-0.392899	0.083	0.247	1	-0.164
TUBA1C	0.17013	-0.328623	0.083	0.247	1	-0.164
PSMB6	0.201611	-0.323664	0.25	0.414	1	-0.164
C19orf25	0.126566	-0.262015	0	0.164	1	-0.164
ZCCHC9	0.12746	-0.274651	0	0.164	1	-0.164
CEP85L	0.127684	-0.296076	0	0.164	1	-0.164
ARPC5	0.311579	-0.290136	0.333	0.498	1	-0.165
DMD	0.125125	-0.314347	0	0.165	1	-0.165
MAPRE2	0.12601	-0.323362	0	0.165	1	-0.165
IRF9	0.126232	-0.31099	0	0.165	1	-0.165
ROCK2	0.186185	-0.371209	0.167	0.332	1	-0.165
TCEB2	0.00901718	-0.664541	0.583	0.748	1	-0.165
GPX4	0.223372	-0.274964	0.5	0.665	1	-0.165
TPM2	0.0352739	-0.757729	0.667	0.833	1	-0.166
APP	0.12537	-0.463179	0.417	0.583	1	-0.166
TMF1	0.153418	-0.339296	0.083	0.249	1	-0.166
ZNF431	0.166501	-0.359772	0.083	0.249	1	-0.166
FAM172A	0.169686	-0.302665	0.083	0.249	1	-0.166
SPRY1	0.124685	-0.410018	0	0.166	1	-0.166
THUMPD1	0.144774	-0.411957	0.167	0.333	1	-0.166
SPARC	0.0622902	-0.764252	0.5	0.666	1	-0.166
YBX1	0.0598483	-0.431651	0.667	0.834	1	-0.167
TBC1D1	0.213558	-0.280721	0.083	0.25	1	-0.167
NES	0.122505	-0.41302	0	0.167	1	-0.167
GEM	0.122613	-0.496665	0	0.167	1	-0.167
EIF2AK4	0.123047	-0.278359	0	0.167	1	-0.167
SUMO2	0.181437	-0.278692	0.667	0.835	1	-0.168
NDUFA4L2	0.159796	-0.879821	0.083	0.251	1	-0.168
HDAC3	0.121107	-0.252715	0	0.168	1	-0.168
FAT1	0.121536	-0.327793	0	0.168	1	-0.168
CCNC	0.121751	-0.262187	0	0.168	1	-0.168
TWISTNB	0.121966	-0.267269	0	0.168	1	-0.168
CARD16	0.121966	-0.267038	0	0.168	1	-0.168
MAP1LC3B	0.168055	-0.356153	0.167	0.335	1	-0.168
ING1	0.146491	-0.375334	0.083	0.252	1	-0.169
DKK3	0.158825	-0.352968	0.083	0.252	1	-0.169
SERPINE2	0.183472	-0.694211	0.25	0.419	1	-0.169
PDE1A	0.120361	-0.416999	0	0.169	1	-0.169
KIF2A	0.120467	-0.261504	0	0.169	1	-0.169
RCN3	0.12068	-0.250062	0	0.169	1	-0.169
DCTN1	0.120787	-0.272738	0	0.169	1	-0.169
IFIT3	0.120894	-0.381099	0	0.169	1	-0.169
SNCG	0.121001	-0.461053	0	0.169	1	-0.169
OAT	0.1263	-0.414263	0.167	0.336	1	-0.169
CTNNA1	0.18673	-0.340661	0.167	0.336	1	-0.169
MTRNR2L2	0.189042	-0.525926	0.5	0.669	1	-0.169
CUTA	0.20159	-0.334133	0.417	0.587	1	-0.17
PKD1	0.119091	-0.333771	0	0.17	1	-0.17
HPRT1	0.119724	-0.252945	0	0.17	1	-0.17
CBX3	0.0896773	-0.471174	0.333	0.504	1	-0.171
NENF	0.1199	-0.382655	0.417	0.588	1	-0.171
IFI6	0.164839	-0.485565	0.25	0.421	1	-0.171
CHM	0.117521	-0.295297	0	0.171	1	-0.171
ATL2	0.117521	-0.287	0	0.171	1	-0.171
ZBTB8OS	0.117625	-0.286157	0	0.171	1	-0.171
C1orf52	0.118147	-0.263997	0	0.171	1	-0.171
NFYC	0.116176	-0.265788	0	0.172	1	-0.172
DMTF1	0.116898	-0.305516	0	0.172	1	-0.172
POLR1D	0.266577	-0.262798	0.417	0.589	1	-0.172
SEC62	0.0296242	-0.425182	0.583	0.755	1	-0.172
ERH	0.0523257	-0.475894	0.5	0.672	1	-0.172
DSTN	0.0155954	-0.731421	0.667	0.84	1	-0.173
PRKCA	0.115355	-0.304851	0	0.173	1	-0.173
NRBP1	0.137878	-0.333568	0.083	0.256	1	-0.173
NPDC1	0.140623	-0.350083	0.083	0.256	1	-0.173
CNTLN	0.188962	-0.294657	0.083	0.256	1	-0.173
IAH1	0.15944	-0.34729	0.167	0.34	1	-0.173
ZFP36	0.107388	-0.55031	0.667	0.841	1	-0.174
RBM28	0.114235	-0.300255	0	0.174	1	-0.174
UBAC1	0.114336	-0.268166	0	0.174	1	-0.174
ZNF655	0.114336	-0.298078	0	0.174	1	-0.174
GALNT1	0.114336	-0.257193	0	0.174	1	-0.174
PPWD1	0.114539	-0.28694	0	0.174	1	-0.174
STRA13	0.140602	-0.309292	0.083	0.257	1	-0.174
REXO2	0.163452	-0.356628	0.25	0.424	1	-0.174
USP11	0.182861	-0.271468	0.083	0.257	1	-0.174
PPP1R14B	0.113696	-0.441618	0.167	0.341	1	-0.174
TSSC4	0.113024	-0.251443	0	0.175	1	-0.175
MAP4	0.133732	-0.431672	0.25	0.425	1	-0.175
SNRNP35	0.111132	-0.275019	0	0.176	1	-0.176
RASL12	0.11133	-0.358135	0	0.176	1	-0.176
RP11-773D16.1	0.112025	-0.290412	0	0.176	1	-0.176
TIMM13	0.159968	-0.349257	0.25	0.426	1	-0.176
EPM2AIP1	0.190826	-0.276295	0.083	0.259	1	-0.176
CUEDC2	0.135124	-0.344312	0.167	0.343	1	-0.176
CCDC104	0.154896	-0.357722	0.167	0.343	1	-0.176
TMA7	0.0419865	-0.461711	0.667	0.844	1	-0.177
SFRP1	0.110148	-0.375385	0	0.177	1	-0.177
GLRX3	0.11054	-0.25638	0	0.177	1	-0.177
KLC1	0.110639	-0.294662	0	0.177	1	-0.177
MAGEF1	0.131474	-0.327261	0.083	0.26	1	-0.177
FSTL1	0.172558	-0.291873	0.083	0.26	1	-0.177
PDLIM1	0.173267	-0.429072	0.083	0.26	1	-0.177
FKBP3	0.183597	-0.261194	0.083	0.26	1	-0.177
VEZT	0.191907	-0.270372	0.083	0.26	1	-0.177
DYNLT3	0.227081	0.514385	0.083	0.26	1	-0.177
NDUFA3	0.255681	-0.296721	0.333	0.51	1	-0.177
ADCY3	0.10888	-0.347929	0	0.178	1	-0.178
DOCK1	0.109269	-0.297608	0	0.178	1	-0.178
RICTOR	0.109463	-0.323912	0	0.178	1	-0.178
PRELID1	0.184356	-0.310258	0.25	0.428	1	-0.178
ATPIF1	0.0634889	-0.431076	0.5	0.678	1	-0.178
THRA	0.232773	-0.26773	0.167	0.346	1	-0.179
RBMX2	0.10801	-0.263556	0	0.179	1	-0.179
DHX15	0.10801	-0.299101	0	0.179	1	-0.179
SMNDC1	0.10801	-0.283707	0	0.179	1	-0.179
HLA-F	0.108203	-0.40193	0	0.179	1	-0.179
REEP3	0.108396	-0.291879	0	0.179	1	-0.179
SPOP	0.127471	-0.337304	0.083	0.262	1	-0.179
UNC50	0.148438	-0.290696	0.083	0.262	1	-0.179
SLK	0.167428	-0.319305	0.083	0.262	1	-0.179
CD151	0.170509	-0.421868	0.333	0.512	1	-0.179
A2M	0.188061	-0.607421	0.167	0.347	1	-0.18
GSTT1	0.126796	-0.330214	0.083	0.263	1	-0.18
SUMF2	0.16429	-0.284835	0.083	0.263	1	-0.18
TM9SF3	0.260507	-0.253884	0.25	0.43	1	-0.18
CNPY3	0.106005	-0.257483	0	0.181	1	-0.181
CAMSAP2	0.106195	-0.306863	0	0.181	1	-0.181
CRIP1	0.193714	-0.43348	0.083	0.264	1	-0.181
ECH1	0.244653	-0.262174	0.25	0.431	1	-0.181
RAPGEF5	0.104314	-0.491731	0	0.182	1	-0.182
LYPLAL1	0.104969	-0.277588	0	0.182	1	-0.182
CKLF	0.105157	-0.283426	0	0.182	1	-0.182
RNF5	0.124532	-0.318338	0.083	0.265	1	-0.182
ECM2	0.169158	-0.308557	0.083	0.265	1	-0.182
ATP6V1D	0.103663	-0.270238	0	0.183	1	-0.183
SEPT4	0.103849	-0.426062	0	0.183	1	-0.183
GOLGB1	0.111283	-0.545622	0.333	0.516	1	-0.183
ARPC4	0.124066	-0.326533	0.083	0.266	1	-0.183
TLK1	0.139134	-0.332986	0.083	0.266	1	-0.183
CRIM1	0.310444	0.287514	0.167	0.351	1	-0.184
RNF145	0.102831	-0.290929	0	0.184	1	-0.184
MRPS14	0.102923	-0.27468	0	0.184	1	-0.184
MYEOV2	0.123102	-0.391309	0.333	0.517	1	-0.184
TMEM243	0.1392	-0.312562	0.083	0.267	1	-0.184
IFI27	0.148372	-0.856397	0.083	0.267	1	-0.184
ACTB	0.00443564	-0.710434	0.75	0.934	1	-0.184
COX5B	0.0235078	-0.535	0.583	0.767	1	-0.184
C11orf96	0.0711811	-0.903926	0.5	0.684	1	-0.184
PSMA4	0.180151	-0.316661	0.167	0.352	1	-0.185
RGS16	0.101095	-0.670126	0	0.185	1	-0.185
GPR124	0.101186	-0.376739	0	0.185	1	-0.185
EBNA1BP2	0.101277	-0.271893	0	0.185	1	-0.185
HIGD1B	0.101459	-0.958779	0	0.185	1	-0.185
RBM3	0.119735	-0.424966	0.25	0.435	1	-0.185
LRRFIP2	0.164397	-0.290442	0.083	0.268	1	-0.185
ZFAND5	0.0800195	-0.635091	0.417	0.603	1	-0.186
TMEM204	0.0996545	-0.344178	0	0.186	1	-0.186
UBE2A	0.0999232	-0.286057	0	0.186	1	-0.186
THUMPD2	0.100103	-0.308146	0	0.186	1	-0.186
ARPC1B	0.115818	-0.548265	0.083	0.269	1	-0.186
ACTR2	0.117723	-0.361346	0.083	0.269	1	-0.186
ZCCHC7	0.099565	-0.284957	0	0.187	1	-0.187
SPCS1	0.120529	-0.292835	0.417	0.604	1	-0.187
NCK2	0.130385	-0.389951	0.083	0.27	1	-0.187
SMARCC2	0.17493	-0.265796	0.083	0.27	1	-0.187
MYH9	0.196355	-0.403097	0.25	0.437	1	-0.187
ACADVL	0.329909	0.339792	0.167	0.355	1	-0.188
TWF2	0.0982322	-0.276059	0	0.188	1	-0.188
GABARAPL2	0.0998437	-0.347117	0.417	0.605	1	-0.188
KANSL1-AS1	0.144971	-0.32306	0.083	0.271	1	-0.188
ISCU	0.151164	-0.340305	0.417	0.605	1	-0.188
SNRPB	0.472795	0.338991	0.333	0.521	1	-0.188
C8orf4	0.202021	-0.452787	0.167	0.356	1	-0.189
EMILIN1	0.215349	-0.345837	0.167	0.356	1	-0.189
LLPH	0.0964802	-0.291461	0	0.189	1	-0.189
LAMP5	0.0964802	-0.354214	0	0.189	1	-0.189
NOTCH2NL	0.127013	-0.35277	0.083	0.272	1	-0.189
HMGN2	0.0630913	-0.435726	0.583	0.772	1	-0.189
TGFBR2	0.095615	-0.444689	0	0.19	1	-0.19
C21orf59	0.0959602	-0.294327	0	0.19	1	-0.19
GGCT	0.0959602	-0.284394	0	0.19	1	-0.19
CRIP2	0.107279	-0.63943	0.083	0.273	1	-0.19
SFPQ	0.196742	-0.325797	0.417	0.607	1	-0.19
XPC	0.0950134	-0.315618	0	0.191	1	-0.191
MRPS23	0.0950992	-0.275286	0	0.191	1	-0.191
DTX3	0.0950992	-0.334458	0	0.191	1	-0.191
COX4I2	0.0950992	-0.696872	0	0.191	1	-0.191
HCFC1R1	0.174928	-0.3335	0.167	0.359	1	-0.192
ZHX1	0.0933137	-0.305413	0	0.192	1	-0.192
ACYP1	0.0934824	-0.341853	0	0.192	1	-0.192
ATXN3	0.093736	-0.333667	0	0.192	1	-0.192
CETN3	0.0938207	-0.295788	0	0.192	1	-0.192
ZFAND6	0.112998	-0.345581	0.083	0.275	1	-0.192
SEC14L1	0.0928931	-0.342212	0	0.193	1	-0.193
MBD2	0.0931453	-0.292775	0	0.193	1	-0.193
MRPL51	0.112391	-0.381337	0.333	0.526	1	-0.193
BUD31	0.346825	0.568024	0.167	0.361	1	-0.194
FIS1	0.0713081	-0.471868	0.333	0.527	1	-0.194
DPYSL3	0.172846	-0.263647	0.083	0.277	1	-0.194
YIPF6	0.0907335	-0.293803	0	0.195	1	-0.195
JOSD2	0.0909803	-0.287935	0	0.195	1	-0.195
CTCF	0.0910627	-0.302367	0	0.195	1	-0.195
KRTCAP2	0.147899	-0.364239	0.25	0.445	1	-0.195
SYPL1	0.156762	-0.358899	0.25	0.445	1	-0.195
SEC61G	0.0483854	-0.512348	0.417	0.613	1	-0.196
PHF5A	0.0899966	-0.28887	0	0.196	1	-0.196
MYC	0.102368	-0.598423	0.083	0.279	1	-0.196
OSBPL8	0.105638	-0.373863	0.083	0.279	1	-0.196
GSTK1	0.11805	-0.358255	0.083	0.279	1	-0.196
F10	0.155307	-0.293794	0.083	0.279	1	-0.196
CALM2	0.0105518	-0.619966	0.667	0.864	1	-0.197
CCDC59	0.0959428	-0.457318	0.167	0.364	1	-0.197
TSPYL1	0.220998	-0.252174	0.167	0.364	1	-0.197
RERG	0.0891841	-0.45097	0	0.197	1	-0.197
QKI	0.136535	-0.37341	0.167	0.365	1	-0.198
ZBTB4	0.0874995	-0.329176	0	0.198	1	-0.198
YAF2	0.0875791	-0.328945	0	0.198	1	-0.198
NAMPT	0.0877384	-0.388454	0	0.198	1	-0.198
DENR	0.134177	-0.318263	0.083	0.281	1	-0.198
IGFBP4	0.188438	-0.403107	0.333	0.531	1	-0.198
MGST3	0.0483324	-0.293136	0.583	0.781	1	-0.198
ST6GALNAC6	0.137641	-0.299135	0.083	0.282	1	-0.199
TM4SF1	0.0867074	-0.490567	0	0.199	1	-0.199
VASP	0.0870235	-0.361797	0	0.199	1	-0.199
YWHAQ	0.151797	-0.271419	0.417	0.616	1	-0.199
CITED2	0.247284	-0.340221	0.333	0.532	1	-0.199
WDR74	0.140671	-0.454825	0.083	0.283	1	-0.2
NSMCE1	0.0855315	-0.302329	0	0.2	1	-0.2
CLIC4	0.0858437	-0.377348	0	0.2	1	-0.2
ELP5	0.0859219	-0.286308	0	0.2	1	-0.2
GMPR2	0.0862353	-0.291144	0	0.2	1	-0.2
GSTO1	0.0880903	-0.423725	0.25	0.45	1	-0.2
TFG	0.13336	-0.29408	0.083	0.284	1	-0.201
NFKBIZ	0.149143	-0.399447	0.083	0.284	1	-0.201
ETFB	0.112089	-0.370682	0.167	0.368	1	-0.201
SHARPIN	0.0847555	-0.298805	0	0.201	1	-0.201
CWC27	0.0849102	-0.297862	0	0.201	1	-0.201
EIF2S1	0.0850652	-0.298458	0	0.201	1	-0.201
SNRPF	0.0923099	-0.431386	0.333	0.534	1	-0.201
PCBP2	0.101249	-0.393933	0.5	0.702	1	-0.202
PLAC9	0.109359	-0.857299	0.083	0.285	1	-0.202
COL4A2	0.132725	-0.486456	0.167	0.369	1	-0.202
MTURN	0.0836035	-0.321037	0	0.202	1	-0.202
SF3A3	0.0841393	-0.30033	0	0.202	1	-0.202
DNPH1	0.0828433	-0.287601	0	0.203	1	-0.203
KLF13	0.082919	-0.360105	0	0.203	1	-0.203
PDCD6	0.138294	-0.279818	0.25	0.453	1	-0.203
PIN4	0.207015	-0.260065	0.167	0.371	1	-0.204
NDUFS5	0.00499849	-0.699507	0.583	0.787	1	-0.204
B2M	0.00846748	-0.593127	0.75	0.955	1	-0.205
RAB11A	0.107699	-0.347863	0.083	0.288	1	-0.205
SKA2	0.0808959	-0.3166	0	0.205	1	-0.205
SLC9A3R2	0.139997	-0.335445	0.083	0.289	1	-0.206
RRAD	0.140419	-0.586206	0.083	0.289	1	-0.206
C16orf13	0.0751212	-0.4389	0.167	0.373	1	-0.206
POR	0.0807478	-0.316841	0	0.206	1	-0.206
MTRNR2L12	0.00416854	-0.789646	0.75	0.957	1	-0.207
GJA4	0.0786278	-0.693117	0	0.208	1	-0.208
HLA-C	0.0730385	-0.717401	0.417	0.625	1	-0.208
SRP9	0.119713	-0.383554	0.333	0.541	1	-0.208
UBE2I	0.12968	-0.377393	0.333	0.541	1	-0.208
HES4	0.147487	-0.396458	0.083	0.292	1	-0.209
BCL7C	0.0978919	-0.415849	0.25	0.459	1	-0.209
RHOC	0.213506	-0.291307	0.25	0.459	1	-0.209
TUSC1	0.0764171	-0.322592	0	0.21	1	-0.21
PCSK7	0.0768405	-0.491642	0	0.21	1	-0.21
LMAN2	0.143492	-0.314178	0.167	0.377	1	-0.21
PSMA1	0.178265	-0.304965	0.25	0.46	1	-0.21
NOTCH3	0.109136	-0.674458	0.083	0.294	1	-0.211
ARFGAP3	0.0757159	-0.35243	0	0.211	1	-0.211
C21orf33	0.120013	-0.306103	0.083	0.295	1	-0.212
ANXA5	0.149243	-0.359581	0.5	0.712	1	-0.212
HSPB6	0.0741936	-0.362951	0	0.213	1	-0.213
ETS1	0.0742622	-0.457271	0	0.213	1	-0.213
TAPBP	0.0743309	-0.359995	0	0.213	1	-0.213
MAPK1IP1L	0.0743309	-0.328668	0	0.213	1	-0.213
MXD4	0.0913756	-0.458375	0.083	0.297	1	-0.214
RPL26L1	0.0735788	-0.328826	0	0.214	1	-0.214
RNASEH2C	0.138888	-0.367447	0.167	0.381	1	-0.214
MTX2	0.07243	-0.305247	0	0.215	1	-0.215
HSF1	0.0729686	-0.327948	0	0.215	1	-0.215
RP11-332H18.4	0.0729686	-0.538678	0	0.215	1	-0.215
CLK4	0.0714959	-0.353915	0	0.216	1	-0.216
DNTTIP2	0.0718949	-0.346357	0	0.216	1	-0.216
GADD45B	0.0545615	-1.27079	0.333	0.549	1	-0.216
TSPO	0.144867	-0.355591	0.25	0.466	1	-0.216
SELM	0.117312	-0.431288	0.5	0.717	1	-0.217
WBP4	0.0709671	-0.390077	0	0.217	1	-0.217
PDCL3	0.0712972	-0.347294	0	0.217	1	-0.217
BTG2	0.0857919	-0.649513	0.417	0.634	1	-0.217
AP2A1	0.07005	-0.352998	0	0.218	1	-0.218
ZCCHC17	0.0702456	-0.33356	0	0.218	1	-0.218
PRKACA	0.105526	-0.3637	0.083	0.302	1	-0.219
NSFL1C	0.069725	-0.32912	0	0.219	1	-0.219
CHMP3	0.0776732	-0.415675	0.083	0.303	1	-0.22
EMC7	0.111713	-0.31053	0.083	0.303	1	-0.22
RPL36AL	0.146737	-0.329864	0.667	0.888	1	-0.221
GNB2	0.0710897	-0.442382	0.167	0.388	1	-0.221
ASAP1	0.066798	-0.396777	0	0.222	1	-0.222
TRMT10C	0.0674248	-0.340501	0	0.222	1	-0.222
PSMC6	0.0682984	-0.461834	0.167	0.389	1	-0.222
CTNNB1	0.115259	-0.37763	0.167	0.389	1	-0.222
ASAH1	0.139719	0.300825	0.167	0.389	1	-0.222
SERP1	0.128721	-0.367402	0.333	0.555	1	-0.222
TIMP3	0.110944	-0.637426	0.25	0.473	1	-0.223
DRAP1	0.142705	-0.357301	0.25	0.473	1	-0.223
MRPL33	0.0814831	-0.422908	0.333	0.557	1	-0.224
CTDSP1	0.0725038	-0.427188	0.083	0.308	1	-0.225
VPS35	0.0732155	-0.396278	0.083	0.308	1	-0.225
PRPF38B	0.0719986	-0.452936	0.083	0.309	1	-0.226
DDIT3	0.118365	-0.340688	0.083	0.309	1	-0.226
HINT1	0.24446	-0.292604	0.5	0.726	1	-0.226
JAG1	0.0638012	-0.554104	0	0.226	1	-0.226
C11orf83	0.0638612	-0.340303	0	0.226	1	-0.226
PTK2	0.104218	-0.408906	0.083	0.31	1	-0.227
SLC25A11	0.0636217	-0.319247	0	0.227	1	-0.227
CHCHD10	0.146047	-0.363784	0.167	0.394	1	-0.227
TPM3	0.062849	-0.376476	0	0.228	1	-0.228
MGP	0.0799866	-1.0537	0.25	0.479	1	-0.229
PARVA	0.0611554	-0.35926	0	0.23	1	-0.23
GUK1	0.130828	-0.346349	0.333	0.564	1	-0.231
PDLIM3	0.0596152	-0.528977	0	0.232	1	-0.232
SNRPD3	0.203015	-0.302435	0.333	0.566	1	-0.233
EIF3J	0.102247	-0.354402	0.083	0.316	1	-0.233
GTF2H5	0.0494602	-0.503352	0.167	0.4	1	-0.233
LDHA	0.0540468	-0.58426	0.167	0.4	1	-0.233
DYNLT1	0.100878	-0.42805	0.333	0.567	1	-0.234
UBB	0.00200679	-0.842345	0.583	0.817	1	-0.234
TMEM141	0.0729505	-0.42758	0.083	0.317	1	-0.234
FHL1	0.0577797	-0.385468	0	0.235	1	-0.235
KRT10	0.100357	-0.343836	0.25	0.485	1	-0.235
NHLRC3	0.0568539	-0.408759	0	0.236	1	-0.236
LZIC	0.0572879	-0.359501	0	0.236	1	-0.236
DTWD1	0.0611781	-0.451026	0.083	0.319	1	-0.236
NDUFV1	0.0619637	-0.421037	0.083	0.32	1	-0.237
WDR33	0.062506	-0.431928	0.083	0.32	1	-0.237
GPX1	0.0820268	-0.431312	0.167	0.404	1	-0.237
NELFCD	0.0558349	-0.377494	0	0.238	1	-0.238
LARP7	0.0606354	-0.484435	0.083	0.321	1	-0.238
PSMC3	0.0619443	-0.423708	0.083	0.321	1	-0.238
PCBD1	0.0697663	-0.405304	0.083	0.321	1	-0.238
PRDX5	0.728031	0.278427	0.417	0.655	1	-0.238
FABP5	0.0551996	-0.946296	0	0.239	1	-0.239
PRPF40A	0.0825405	-0.403723	0.083	0.322	1	-0.239
CXCL12	0.0543107	-0.4845	0	0.24	1	-0.24
EVA1B	0.0779835	-0.411611	0.083	0.323	1	-0.24
SPAG7	0.0588648	-0.419091	0.083	0.324	1	-0.241
ACTN4	0.113205	-0.445064	0.25	0.491	1	-0.241
IGFBP6	0.0533834	-0.58295	0	0.242	1	-0.242
PSMC1	0.0681686	-0.392814	0.083	0.325	1	-0.242
RSF1	0.0977532	-0.333365	0.167	0.41	1	-0.243
PHLDA1	0.0607061	-1.01691	0.083	0.327	1	-0.244
TINAGL1	0.0697085	-0.768629	0.083	0.327	1	-0.244
HSDL2	0.0454982	-0.53932	0.167	0.412	1	-0.245
NEXN	0.0513729	-0.58615	0	0.245	1	-0.245
SLC38A2	0.0622995	-0.589872	0.417	0.662	1	-0.245
DDX3X	0.118082	0.354661	0.167	0.413	1	-0.246
CALCOCO2	0.0554274	-0.463184	0.083	0.329	1	-0.246
JPX	0.0638131	-0.443671	0.083	0.329	1	-0.246
S100A11	0.0359815	-0.748187	0.333	0.58	1	-0.247
KPNA4	0.050393	-0.38379	0	0.247	1	-0.247
PKIG	0.0519041	-0.509715	0.083	0.33	1	-0.247
H3F3A	0.00112525	-0.667014	0.667	0.915	1	-0.248
COPA	0.0494776	-0.412865	0	0.248	1	-0.248
OSBPL1A	0.0606152	-0.448515	0.083	0.331	1	-0.248
NDUFAF3	0.0537279	-0.465536	0.167	0.416	1	-0.249
ZFHX3	0.0490017	-0.557913	0	0.249	1	-0.249
KLF9	0.0819954	-0.50124	0.25	0.499	1	-0.249
MLTK	0.121265	-0.423454	0.25	0.499	1	-0.249
CLIC1	0.106761	-0.37983	0.417	0.666	1	-0.249
LINC00116	0.0483891	-0.40768	0	0.25	1	-0.25
IFRD1	0.0483891	-0.479331	0	0.25	1	-0.25
MESDC2	0.111627	0.38697	0.083	0.334	1	-0.251
CAMTA1	0.0369693	-0.54234	0.167	0.42	1	-0.253
C12orf57	0.0437688	-0.482476	0.583	0.836	1	-0.253
FAM3C	0.047047	-0.389246	0	0.253	1	-0.253
MYADM	0.0493397	-0.601857	0.167	0.42	1	-0.253
TMEM59	0.167843	-0.271555	0.417	0.67	1	-0.253
STAT3	0.0539468	-0.456413	0.333	0.588	1	-0.255
HEBP1	0.0700518	-0.367421	0.083	0.339	1	-0.256
MRPS36	0.0917273	-0.317429	0.083	0.339	1	-0.256
PFN1	0.0262059	-0.674638	0.333	0.59	1	-0.257
RABGAP1	0.0445049	-0.460276	0	0.257	1	-0.257
TSC22D3	0.0893394	-0.471368	0.333	0.592	1	-0.259
SF3B5	0.136765	-0.3115	0.25	0.509	1	-0.259
PPP1CB	0.012178	-0.771551	0.333	0.593	1	-0.26
SMDT1	0.155405	-0.27086	0.333	0.593	1	-0.26
BCAM	0.0592013	-0.810485	0.083	0.343	1	-0.26
SELK	0.0849574	-0.403014	0.25	0.51	1	-0.26
ILK	0.0687668	-0.424691	0.083	0.344	1	-0.261
HNRNPA3	0.0172314	-0.574134	0.5	0.761	1	-0.261
LAMTOR1	0.0742638	-0.393649	0.167	0.428	1	-0.261
PRDX2	0.0810121	-0.308944	0.417	0.678	1	-0.261
MEF2C	0.0322512	-0.753173	0.333	0.595	1	-0.262
UQCRQ	0.0330646	-0.509603	0.333	0.595	1	-0.262
BGN	0.0627296	-0.744756	0.083	0.345	1	-0.262
MXRA7	0.0856213	-0.390866	0.167	0.429	1	-0.262
ATF3	0.0511949	-1.0481	0.083	0.349	1	-0.266
IK	0.0346857	-0.546394	0.167	0.433	1	-0.266
RGS5	0.0476021	-1.83815	0.083	0.35	1	-0.267
CD9	0.0507653	-0.898148	0.083	0.35	1	-0.267
MAT2A	0.0734051	-0.484234	0.083	0.35	1	-0.267
PALLD	0.082144	-0.351187	0.167	0.434	1	-0.267
RAC1	0.0392924	-0.461783	0.5	0.768	1	-0.268
C19orf43	0.0397049	-0.454627	0.417	0.686	1	-0.269
NELFE	0.0383862	-0.396628	0	0.27	1	-0.27
GNG11	0.12733	-0.427009	0.333	0.604	1	-0.271
DYNLL1	0.00827579	-0.71988	0.5	0.772	1	-0.272
REEP5	0.0396166	-0.502574	0.167	0.439	1	-0.272
USMG5	0.0172474	-0.636895	0.417	0.69	1	-0.273
TAF9	0.0364527	-0.476082	0.083	0.356	1	-0.273
AAMDC	0.0534087	-0.426075	0.083	0.356	1	-0.273
IFITM3	0.00645498	-0.761215	0.583	0.859	1	-0.276
GADD45A	0.0851954	0.362689	0.083	0.36	1	-0.277
GPX3	0.034558	-0.585462	0	0.278	1	-0.278
LBH	0.0540849	-0.668997	0.083	0.362	1	-0.279
SF3B14	0.0675472	-0.441327	0.333	0.612	1	-0.279
CPNE3	0.0402614	-0.462738	0.083	0.363	1	-0.28
MINOS1	0.0277401	-0.584491	0.25	0.531	1	-0.281
CCDC3	0.0336298	-0.519484	0	0.281	1	-0.281
RWDD1	0.0794052	-0.424592	0.25	0.533	1	-0.283
FRZB	0.0299035	-0.787065	0.083	0.369	1	-0.286
UBE2V2	0.0313252	-0.441563	0	0.286	1	-0.286
CD47	0.0315171	-0.464629	0	0.286	1	-0.286
EEA1	0.0316135	-0.492379	0	0.286	1	-0.286
PSMC5	0.0473528	-0.440873	0.083	0.369	1	-0.286
MYL12A	0.0133482	-0.722182	0.417	0.704	1	-0.287
IRF2BP2	0.0420574	-0.529644	0.083	0.37	1	-0.287
ANAPC11	0.0235808	-0.569973	0.167	0.456	1	-0.289
PDGFRB	0.0290647	-0.893581	0.167	0.456	1	-0.289
ANP32A	0.0299183	-0.44481	0	0.29	1	-0.29
CST3	0.0542771	-0.55552	0.5	0.79	1	-0.29
C19orf53	0.0465249	-0.455063	0.333	0.624	1	-0.291
PPP1R10	0.0446606	-0.537709	0.25	0.542	1	-0.292
RABAC1	0.0188466	-0.598916	0.333	0.627	1	-0.294
C19orf70	0.0514183	-0.421426	0.083	0.377	1	-0.294
SLIRP	0.0690258	-0.397696	0.167	0.461	1	-0.294
NDUFA1	0.00485465	-0.737142	0.417	0.712	1	-0.295
PSMA7	0.0187338	-0.600364	0.333	0.628	1	-0.295
HLA-A	0.00857068	-0.893566	0.5	0.796	1	-0.296
C11orf31	0.02734	-0.547841	0.25	0.549	1	-0.299
CCDC85B	0.0404471	-0.640191	0.25	0.55	1	-0.3
CHMP2A	0.0650801	-0.389958	0.167	0.468	1	-0.301
CD59	0.0652454	-0.465934	0.167	0.469	1	-0.302
AKAP13	0.05586	-0.407989	0.083	0.385	1	-0.302
MT1E	0.056887	-0.548305	0.083	0.386	1	-0.303
ADIRF	0.0146564	-1.3224	0.5	0.803	1	-0.303
HIST2H2AC	0.0242918	-0.546501	0	0.307	1	-0.307
U2AF1	0.0151264	-0.593927	0.333	0.644	1	-0.311
COX7B	0.0261386	-0.648697	0.25	0.562	1	-0.312
TSPYL2	0.0343584	-0.683043	0.167	0.48	1	-0.313
RND3	0.0223739	-0.790482	0	0.313	1	-0.313
DUSP1	0.00796085	-1.1806	0.333	0.647	1	-0.314
NDUFB2	0.0307915	-0.563093	0.25	0.566	1	-0.316
SDCBP	0.0398745	-0.448751	0.083	0.399	1	-0.316
STRAP	0.0204591	-0.469785	0	0.32	1	-0.32
MCL1	0.0160342	-0.798386	0.167	0.489	1	-0.322
DNAJC19	0.0181549	-0.558104	0.083	0.405	1	-0.322
ARMCX3	0.0196415	-0.51443	0	0.323	1	-0.323
GSN	0.11933	-0.349928	0.333	0.657	1	-0.324
PDCD4	0.0391565	-0.537426	0.167	0.492	1	-0.325
ISYNA1	0.0282601	-0.67088	0.083	0.417	1	-0.334
FLNA	0.00876777	-0.956351	0.25	0.589	1	-0.339
TERF2IP	0.00632784	-0.680194	0.167	0.517	1	-0.35
PLS3	0.024438	-0.573879	0.083	0.442	1	-0.359
ZNF706	0.0095943	-0.64156	0.083	0.446	1	-0.363
IFITM2	0.0247411	-0.530727	0.25	0.613	1	-0.363
MFGE8	0.0202036	-0.772616	0.167	0.532	1	-0.365
GNG5	0.00788588	-0.677819	0.25	0.618	1	-0.368
SRSF9	0.00913471	-0.62875	0.167	0.553	1	-0.386
NDUFC2	0.00564213	-0.699004	0.25	0.642	1	-0.392
UQCR11.1	0.00792217	-0.682452	0.167	0.582	1	-0.415
COX7A1	0.00360988	-0.968373	0	0.441	1	-0.441
NDUFA13	0.00621407	-0.709808	0.167	0.609	1	-0.442
HLA-B	0.00248357	-1.12267	0.25	0.694	1	-0.444
