# Supplementary material for: Single-cell analysis of human ovarian cortex identifies distinct cell populations but no oogonial stem cells
Source: Nat Commun. 2020 Mar 2;11:1147. doi: 10.1038/s41467-020-14936-3 (PMC7052271; doi:10.1038/s41467-020-14936-3)
Supplement: Supplementary file 4 — Supplementary Dataset 3 [file 41467_2020_14936_MOESM4_ESM.xlsx]

## Sheet: Up Down
Supplementary Data 3. Upregulated genes in cultured human ovarian DDX4 Ab+ and DDX4 Ab- cells.
Cultured DDX4 Ab+/-
entrez	gene	length	avg_LogCPM	logFC	LR	p_val	FDR	DE
9249	DHRS3	2136	9.36806	-11.99	290.235	4.42002e-65	5.71818e-61	-1
2252	FGF7	3936	6.69524	-10.729	172.259	2.37529e-39	1.53645e-35	-1
1829	DSG2	5869	6.53334	-10.8688	144.051	3.46285e-33	1.4933e-29	-1
4345	CD200	2412	6.5463	-10.5984	125.855	3.30831e-29	1.06999e-25	-1
2919	CXCL1	1192	8.75666	-9.46139	115.95	4.87375e-27	1.26103e-23	-1
3553	IL1B	1498	6.64662	-10.2955	113.031	2.12455e-26	4.58088e-23	-1
10417	SPON2	2090	7.09276	-12.6623	111.471	4.66553e-26	8.62257e-23	-1
2626	GATA4	3883	4.51323	-10.389	107.85	2.89862e-25	4.68743e-22	-1
55022	PID1	3096	6.14686	-8.92059	104.504	1.56869e-24	2.2549e-21	-1
6372	CXCL6	1659	8.95925	-8.95788	98.2985	3.59844e-23	4.23209e-20	-1
4684	NCAM1	8526	5.27482	-8.73503	97.6079	5.10006e-23	5.07534e-20	-1
3576	CXCL8	1705	9.2209	-9.83829	95.9525	1.17673e-22	1.08738e-19	-1
6424	SFRP4	2973	8.29216	-11.0456	92.466	6.84898e-22	5.21207e-19	-1
5738	PTGFRN	6312	5.51129	-10.7209	89.6173	2.8898e-21	1.96765e-18	-1
9077	DIRAS3	1973	8.03743	-8.55039	88.3735	5.41913e-21	3.50536e-18	-1
80310	PDGFD	3993	5.07521	-10.968	86.5202	1.38314e-20	8.52079e-18	-1
6659	SOX4	4878	8.79337	-6.21149	83.2501	7.23031e-20	4.25175e-17	-1
90865	IL33	2822	8.41216	-8.27975	82.865	8.78544e-20	4.94162e-17	-1
7045	TGFBI	2805	11.3589	-4.09832	80.4965	2.91219e-19	1.44904e-16	-1
10630	PDPN	2980	4.01461	-9.86757	74.7568	5.32424e-18	2.5511e-15	-1
5919	RARRES2	741	6.61949	-9.07937	71.2858	3.09047e-17	1.33271e-14	-1
220	ALDH1A3	3607	4.96782	-9.94073	69.384	8.10425e-17	3.2764e-14	-1
8532	CPZ	2540	5.48743	-9.90479	67.9542	1.67337e-16	6.56012e-14	-1
27075	TSPAN13	1902	7.83316	-7.05432	67.2207	2.42747e-16	8.97261e-14	-1
115207	KCTD12	6237	5.06293	-8.55536	65.1994	6.76895e-16	2.4325e-13	-1
728215	FAM155A	3859	4.19596	-9.40437	64.4908	9.69818e-16	3.39096e-13	-1
5063	PAK3	16157	4.18247	-10.0425	61.8961	3.62071e-15	1.20105e-12	-1
83872	HMCN1	18212	7.66927	-6.3407	61.7519	3.89585e-15	1.26002e-12	-1
7103	TSPAN8	1130	5.39756	-10.7266	61.0611	5.53316e-15	1.70434e-12	-1
8406	SRPX	1903	8.64126	-4.02039	59.0374	1.54707e-14	4.65453e-12	-1
65999	LRRC61	1963	3.76114	-9.59962	57.2732	3.79284e-14	1.05581e-11	-1
80177	MYCT1	3043	3.89676	-9.74397	57.2511	3.83573e-14	1.05581e-11	-1
9235	IL32	1483	6.44659	-7.49092	56.5823	5.38946e-14	1.40122e-11	-1
27147	DENND2A	4959	3.78443	-9.62384	54.7227	1.38791e-13	3.38781e-11	-1
26223	FBXL21	1794	4.09272	-9.2189	54.5176	1.54062e-13	3.69094e-11	-1
56937	PMEPA1	5517	4.00762	-9.48226	54.4035	1.63269e-13	3.84038e-11	-1
2697	GJA1	3169	8.31836	-3.73549	54.332	1.69323e-13	3.91166e-11	-1
5898	RALA	2810	8.08237	-3.24955	53.4928	2.59546e-13	5.89079e-11	-1
5654	HTRA1	2120	9.58295	-3.9067	53.3973	2.72472e-13	6.07753e-11	-1
3488	IGFBP5	6239	9.90608	-5.93269	51.9847	5.59356e-13	1.18629e-10	-1
50848	F11R	4835	3.8051	-9.64978	50.8421	1.00104e-12	2.08878e-10	-1
4256	MGP	1933	7.67279	-8.58068	50.2287	1.3683e-12	2.8098e-10	-1
6446	SGK1	3965	8.14086	-5.42429	50.0198	1.52203e-12	3.07663e-10	-1
144811	LACC1	4550	7.26264	-4.74391	49.1119	2.41771e-12	4.66835e-10	-1
57643	ZSWIM5	5836	4.64807	-10.2299	48.9987	2.56127e-12	4.87282e-10	-1
59283	CACNG8	8751	3.82947	-9.68297	48.6085	3.12511e-12	5.85935e-10	-1
8828	NRP2	7719	6.87331	-6.48569	47.8771	4.53792e-12	8.26861e-10	-1
51704	GPRC5B	3359	3.52212	-8.20859	47.3911	5.8147e-12	1.04479e-09	-1
55220	KLHDC8A	3674	4.02095	-9.19372	45.98	1.19465e-11	2.08854e-09	-1
2202	EFEMP1	3094	9.12553	-3.72995	44.6426	2.36493e-11	4.02568e-09	-1
401498	TMEM215	5383	4.64506	-10.1137	44.1962	2.9706e-11	4.991e-09	-1
1278	COL1A2	5411	12.5914	-2.33854	43.1381	5.10096e-11	8.04769e-09	-1
79966	SCD5	4294	4.08155	-8.31535	41.6211	1.10792e-10	1.66301e-08	-1
4313	MMP2	4124	10.6181	-2.92135	41.6066	1.11614e-10	1.66301e-08	-1
7881	KCNAB1	5316	6.64111	-5.21438	41.6028	1.11835e-10	1.66301e-08	-1
7292	TNFSF4	3722	3.73502	-9.06842	41.0366	1.49403e-10	2.12398e-08	-1
79899	PRR5L	4214	4.69384	-8.34988	40.4131	2.05553e-10	2.89048e-08	-1
6563	SLC14A1	4441	6.63188	-6.50743	40.214	2.27611e-10	3.09958e-08	-1
58480	RHOU	4758	4.13154	-8.4891	40.0269	2.50484e-10	3.27324e-08	-1
1809	DPYSL3	5629	7.98028	-3.61648	40.0053	2.53271e-10	3.27656e-08	-1
6319	SCD	5468	7.17337	-6.16484	39.4349	3.39174e-10	4.2601e-08	-1
1901	S1PR1	3050	4.50689	-7.24927	39.2706	3.68964e-10	4.5897e-08	-1
84898	PLXDC2	12263	3.09908	-8.88899	38.5866	5.23783e-10	6.39263e-08	-1
127435	PODN	3417	3.78012	-7.91272	37.997	7.08551e-10	8.48752e-08	-1
4053	LTBP2	8554	8.45581	-3.26695	37.9288	7.33753e-10	8.70877e-08	-1
7096	TLR1	2851	3.09713	-8.89096	37.707	8.2207e-10	9.66829e-08	-1
7980	TFPI2	2444	9.65237	-3.27225	37.3758	9.74258e-10	1.12535e-07	-1
335	APOA1	1304	4.77524	-7.75598	37.254	1.03703e-09	1.18726e-07	-1
2150	F2RL1	2914	7.74281	-4.22763	36.7314	1.35576e-09	1.53855e-07	-1
94122	SYTL5	4883	4.23134	-8.80362	36.6439	1.41803e-09	1.59523e-07	-1
3751	KCND2	5333	3.50015	-8.56632	36.4583	1.55964e-09	1.72453e-07	-1
3671	ISLR	2385	8.76467	-5.11674	36.2748	1.71365e-09	1.87877e-07	-1
5740	PTGIS	5603	6.7331	-5.42903	35.8676	2.11188e-09	2.27678e-07	-1
29114	TAGLN3	1576	4.15902	-10.0256	35.8287	2.15449e-09	2.29296e-07	-1
1462	VCAN	12416	10.005	-2.63141	35.8216	2.16233e-09	2.29296e-07	-1
131368	ZPLD1	3733	3.35354	-9.16151	35.3754	2.71902e-09	2.83677e-07	-1
4237	MFAP2	1174	6.64199	-5.11114	35.295	2.83361e-09	2.93267e-07	-1
4685	NCAM2	5002	3.13608	-8.93487	34.9836	3.32492e-09	3.41384e-07	-1
25878	MXRA5	9795	4.42021	-9.94005	34.9152	3.44387e-09	3.48073e-07	-1
4015	LOX	5540	9.57343	-3.53349	34.7869	3.6784e-09	3.68895e-07	-1
345557	PLCXD3	7739	2.2474	-7.93363	34.753	3.74309e-09	3.72495e-07	-1
80003	PCNX2	7307	4.65821	-7.08665	34.6671	3.91192e-09	3.86324e-07	-1
157506	RDH10	3963	7.03484	-4.63085	34.6303	3.98652e-09	3.90709e-07	-1
5947	RBP1	1954	7.09878	-5.12105	34.5474	4.15992e-09	4.04638e-07	-1
91768	CABLES1	5240	3.52973	-8.588	34.4214	4.43809e-09	4.28475e-07	-1
2313	FLI1	4373	3.83657	-7.60792	34.154	5.09187e-09	4.80829e-07	-1
23460	ABCA6	5296	4.89492	-6.74771	33.9665	5.60695e-09	5.21849e-07	-1
1293	COL6A3	10696	9.90974	-3.2855	33.3295	7.77928e-09	7.10343e-07	-1
51703	ACSL5	3744	3.36235	-9.19171	33.3251	7.79691e-09	7.10343e-07	-1
794	CALB2	1470	3.86276	-9.34545	33.2982	7.90573e-09	7.1522e-07	-1
6558	SLC12A2	6926	8.67453	-3.3096	33.0602	8.93491e-09	8.02715e-07	-1
5660	PSAP	2899	10.1737	-2.32684	32.8465	9.97326e-09	8.89821e-07	-1
3552	IL1A	2932	4.08269	-8.3491	32.5106	1.18544e-08	1.04327e-06	-1
79971	WLS	3091	9.09266	-2.48686	32.4315	1.23466e-08	1.06485e-06	-1
3290	HSD11B1	1566	3.50171	-8.93548	31.9122	1.61299e-08	1.34628e-06	-1
1000	CDH2	4451	7.83207	-3.99419	31.3767	2.12513e-08	1.75113e-06	-1
2516	NR5A1	3095	1.09727	-6.50614	31.3475	2.15736e-08	1.76644e-06	-1
85463	ZC3H12C	8807	2.15301	-7.83154	31.2575	2.25977e-08	1.83865e-06	-1
10194	TSHZ1	5380	6.03111	-5.16218	31.1402	2.40046e-08	1.94092e-06	-1
6695	SPOCK1	4827	8.19769	-3.15907	30.6678	3.06205e-08	2.41497e-06	-1
57447	NDRG2	3472	4.48803	-9.08268	30.5707	3.21918e-08	2.50883e-06	-1
9466	IL27RA	2659	3.592	-9.44223	29.9872	4.34917e-08	3.34912e-06	-1
7077	TIMP2	3655	9.10214	-2.42688	29.9103	4.52503e-08	3.46392e-06	-1
149111	CNIH3	3485	4.87273	-6.66103	29.616	5.26697e-08	3.93866e-06	-1
2898	GRIK2	4811	2.77294	-8.25261	29.3464	6.05292e-08	4.50038e-06	-1
3394	IRF8	2661	3.48904	-8.59339	28.8205	7.94049e-08	5.83671e-06	-1
288	ANK3	18951	5.11047	-6.50131	28.7677	8.16007e-08	5.95728e-06	-1
9902	MRC2	5992	7.44993	-2.68733	28.759	8.19661e-08	5.95728e-06	-1
22836	RHOBTB3	5566	7.6264	-3.61425	28.6035	8.88197e-08	6.41933e-06	-1
79651	RHBDF2	3605	1.41886	-6.45721	28.5565	9.10034e-08	6.54062e-06	-1
5351	PLOD1	3172	9.15678	-2.1029	28.3935	9.89985e-08	7.03705e-06	-1
9630	GNA14	2491	3.20034	-8.66797	28.337	1.01928e-07	7.20568e-06	-1
64321	SOX17	2350	2.48134	-8.19561	28.0783	1.16507e-07	8.14727e-06	-1
29091	STXBP6	4967	2.37659	-8.0735	27.8585	1.30518e-07	9.07799e-06	-1
144347	RFLNA	2150	2.25723	-7.95908	27.7895	1.35258e-07	9.35741e-06	-1
4163	MCC	9266	3.94339	-6.45103	27.2884	1.75257e-07	1.19331e-05	-1
5046	PCSK6	6333	2.81163	-8.56572	27.2321	1.80439e-07	1.22217e-05	-1
5270	SERPINE2	3049	9.27923	-3.22791	27.1497	1.88294e-07	1.26873e-05	-1
1636	ACE	5219	2.29961	-7.71033	27.1317	1.9006e-07	1.27399e-05	-1
7076	TIMP1	916	12.3163	-2.14969	27.0113	2.02271e-07	1.34194e-05	-1
928	CD9	1680	8.83756	-2.49117	26.6766	2.40519e-07	1.57151e-05	-1
1277	COL1A1	5927	12.7235	-2.11955	26.5908	2.51435e-07	1.63458e-05	-1
6770	STAR	2695	7.04097	-6.39349	26.4856	2.65511e-07	1.71746e-05	-1
3912	LAMB1	5846	8.5903	-2.58426	25.8341	3.72054e-07	2.31407e-05	-1
290	ANPEP	3650	7.9148	-2.80408	25.7829	3.82059e-07	2.36493e-05	-1
57451	TENM2	9929	4.65111	-8.09892	25.4878	4.45196e-07	2.67946e-05	-1
351	APP	4015	6.74013	-3.15103	25.4873	4.453e-07	2.67946e-05	-1
2199	FBLN2	4665	7.74015	-4.07576	25.1559	5.28772e-07	3.12362e-05	-1
84552	PARD6G	3834	1.67055	-7.24055	25.0859	5.48315e-07	3.22096e-05	-1
80727	TTYH3	4822	6.21051	-3.1651	25.0059	5.71538e-07	3.33062e-05	-1
9388	LIPG	4168	4.55029	-6.83532	24.9374	5.92228e-07	3.43572e-05	-1
57333	RCN3	1854	8.79161	-2.10609	24.6182	6.98899e-07	3.96564e-05	-1
4192	MDK	1683	7.17173	-4.06046	24.5853	7.10924e-07	4.01626e-05	-1
716	C1S	2825	7.78229	-3.82037	24.5112	7.38792e-07	4.13756e-05	-1
1490	CTGF	2343	10.7407	-3.40682	24.4228	7.73489e-07	4.3132e-05	-1
9770	RASSF2	5449	2.20279	-7.89264	24.2896	8.28856e-07	4.56294e-05	-1
100130418	CECR7	2726	2.90426	-8.69197	24.0851	9.21717e-07	5.03133e-05	-1
9518	GDF15	1399	6.51883	-5.23511	24.0282	9.4936e-07	5.11744e-05	-1
2048	EPHB2	11039	3.08473	-7.08843	23.8736	1.02872e-06	5.45431e-05	-1
84433	CARD11	4492	3.53903	-8.89248	23.8636	1.03411e-06	5.46054e-05	-1
114769	CARD16	758	5.89754	-4.21069	23.8152	1.0604e-06	5.5766e-05	-1
57493	HEG1	9156	7.60947	-2.63247	23.6514	1.15461e-06	6.04747e-05	-1
19	ABCA1	10502	7.19853	-3.32335	23.6371	1.16326e-06	6.06817e-05	-1
221393	ADGRF4	3170	3.19534	-9.01621	23.5814	1.19738e-06	6.22111e-05	-1
5801	PTPRR	4483	2.20042	-7.86835	23.4958	1.25188e-06	6.47824e-05	-1
3913	LAMB2	5808	8.22667	-2.16448	23.143	1.50388e-06	7.58203e-05	-1
92737	DNER	3272	3.23345	-9.04203	23.0874	1.54804e-06	7.7624e-05	-1
59341	TRPV4	3239	1.82137	-7.03519	22.8623	1.74028e-06	8.62606e-05	-1
23646	PLD3	2499	8.06972	-2.24593	22.5036	2.09751e-06	0.000101642	-1
3485	IGFBP2	2006	6.07577	-4.44622	22.4478	2.15935e-06	0.000103849	-1
5360	PLTP	2224	7.01132	-3.90374	22.3959	2.21853e-06	0.000105908	-1
101927482	LOC101927482	1503	2.21154	-7.87653	22.3654	2.25404e-06	0.000107208	-1
5176	SERPINF1	1863	5.64635	-6.16805	22.1735	2.49088e-06	0.000118039	-1
51339	DACT1	4405	4.05249	-5.74511	22.147	2.5255e-06	0.000119242	-1
79572	ATP13A3	7328	7.54399	-1.77776	22.1049	2.58152e-06	0.000121004	-1
5621	PRNP	2964	8.09321	-2.22652	22.0548	2.64979e-06	0.000122869	-1
339400	FLG-AS1	4139	2.27138	-7.9617	21.9157	2.84895e-06	0.000130698	-1
1513	CTSK	1810	7.96128	-2.96551	21.7269	3.14357e-06	0.00014121	-1
2920	CXCL2	1203	2.5858	-8.36794	21.5453	3.45565e-06	0.000153628	-1
9331	B4GALT6	6024	1.528	-7.08132	21.4824	3.57087e-06	0.000157667	-1
5064	PALM	2874	1.75067	-7.34925	21.3639	3.7985e-06	0.000166018	-1
1803	DPP4	3900	5.758	-3.56792	21.2682	3.99298e-06	0.000173346	-1
79805	VASH2	4494	3.01024	-8.26245	21.1935	4.15176e-06	0.000177852	-1
113763	ZBED6CL	2874	3.17259	-8.50817	21.1832	4.17417e-06	0.000178222	-1
8609	KLF7	8880	5.73698	-3.77469	21.042	4.49326e-06	0.000190378	-1
80031	SEMA6D	6959	3.07352	-8.39951	21.0231	4.53786e-06	0.000191226	-1
3688	ITGB1	4087	9.31696	-1.90685	20.9588	4.69259e-06	0.000197104	-1
2201	FBN2	10724	5.56901	-5.33582	20.8437	4.98324e-06	0.000207962	-1
3915	LAMC1	7889	9.30722	-1.90493	20.7789	5.15478e-06	0.00021238	-1
162632	USP32P1	3901	0.542491	-5.68586	20.6563	5.49557e-06	0.000222176	-1
8912	CACNA1H	8088	3.6959	-5.64928	20.558	5.78508e-06	0.000231708	-1
79695	GALNT12	2735	1.96787	-7.59555	20.5367	5.84987e-06	0.000233579	-1
4487	MSX1	1937	1.05042	-6.43256	20.5146	5.91797e-06	0.000235571	-1
2152	F3	2393	8.99777	-3.60953	20.4568	6.09925e-06	0.000241303	-1
84168	ANTXR1	7123	7.18638	-2.02925	20.4155	6.23243e-06	0.00024433	-1
64332	NFKBIZ	4197	6.38993	-3.37331	20.0956	7.36668e-06	0.000281129	-1
8793	TNFRSF10D	3538	6.92597	-2.41304	20.0113	7.69879e-06	0.000291226	-1
2200	FBN1	11695	9.11831	-1.52239	19.9666	7.88076e-06	0.00029724	-1
113791	PIK3IP1	2473	4.51545	-6.33966	19.8537	8.36011e-06	0.000312674	-1
7108	TM7SF2	1601	1.88801	-7.54093	19.8532	8.36246e-06	0.000312674	-1
115265	DDIT4L	2634	4.76477	-7.13753	19.7538	8.80876e-06	0.000327468	-1
83988	NCALD	4487	2.72975	-7.36495	19.6965	9.07674e-06	0.000334546	-1
106635534	SNORA104	139	5.31428	-2.06235	19.6548	9.2768e-06	0.000340949	-1
132299	OCIAD2	825	6.92027	-2.4298	19.6452	9.32365e-06	0.0003417	-1
668	FOXL2	2917	3.05652	-5.80528	19.6086	9.50384e-06	0.00034732	-1
5197	PF4V1	744	1.71533	-7.34624	19.5784	9.65558e-06	0.000351871	-1
597	BCL2A1	943	1.73297	-7.29806	19.4996	1.00618e-05	0.000365646	-1
401089	FOXL2NB	4075	4.81935	-5.43115	19.2981	1.11819e-05	0.000398513	-1
57381	RHOJ	3619	5.49276	-4.88144	19.2549	1.14379e-05	0.000405401	-1
715	C1R	2266	7.89123	-2.6201	19.1974	1.17875e-05	0.000416	-1
6035	RNASE1	970	2.88251	-8.67069	19.1256	1.2239e-05	0.000429095	-1
166	AES	1943	6.12507	-2.08573	18.9787	1.32184e-05	0.000459693	-1
1003	CDH5	4143	2.48836	-7.87435	18.7583	1.48374e-05	0.000503809	-1
11214	AKAP13	13606	6.5575	-3.23441	18.6547	1.56662e-05	0.000527797	-1
3489	IGFBP6	966	7.75451	-1.76646	18.6124	1.60174e-05	0.000538225	-1
2335	FN1	8993	13.7661	-1.54653	18.5958	1.61578e-05	0.000541537	-1
3074	HEXB	2437	7.65004	-2.04374	18.5861	1.62401e-05	0.000542889	-1
7430	EZR	3257	8.67374	-1.93337	18.5103	1.68988e-05	0.00055913	-1
9353	SLIT2	8065	6.70716	-3.81163	18.4599	1.73519e-05	0.000571201	-1
25797	QPCT	1703	5.24302	-4.8285	18.4175	1.77422e-05	0.000579623	-1
3569	IL6	1189	5.5909	-4.76662	18.3717	1.81737e-05	0.000589256	-1
493812	HCG11	5679	4.4502	-4.47432	18.3203	1.8671e-05	0.000602143	-1
347273	CAVIN4	3096	1.53857	-7.0878	18.2956	1.89143e-05	0.000604184	-1
137886	UBXN2B	5317	5.31964	-3.43909	18.0858	2.11175e-05	0.000667963	-1
1475	CSTA	827	1.23181	-6.6495	18.046	2.1563e-05	0.000680393	-1
5874	RAB27B	7003	5.37393	-4.87011	18.0313	2.17299e-05	0.000683989	-1
90427	BMF	4778	2.82104	-8.62711	18.0205	2.18543e-05	0.000686237	-1
55584	CHRNA9	2276	1.92539	-7.54863	17.9874	2.22373e-05	0.000694889	-1
55089	SLC38A4	3983	2.04576	-7.6982	17.9746	2.23872e-05	0.000696396	-1
6678	SPARC	3590	12.1454	-1.65063	17.8843	2.34746e-05	0.000723073	-1
9658	ZNF516	8626	4.88629	-4.13369	17.8612	2.37612e-05	0.000730107	-1
7436	VLDLR	5273	4.01842	-6.8099	17.7787	2.48149e-05	0.000753593	-1
623	BDKRB1	1301	3.47351	-7.84885	17.7444	2.52666e-05	0.000765512	-1
11346	SYNPO	8251	5.87124	-4.10361	17.7275	2.54918e-05	0.00077053	-1
11031	RAB31	3994	7.94452	-1.91446	17.6296	2.68381e-05	0.000799719	-1
144501	KRT80	3894	2.75105	-8.51619	17.3687	3.07846e-05	0.000894971	-1
10350	ABCA9	6301	1.66684	-6.19696	17.339	3.127e-05	0.000902992	-1
8728	ADAM19	6529	7.46178	-2.10558	17.3286	3.14422e-05	0.000905941	-1
10071	MUC12	16321	0.674102	-5.80256	17.3117	3.17231e-05	0.000909981	-1
256302	NATD1	4785	1.44962	-6.57387	17.2587	3.26208e-05	0.000933661	-1
4935	GPR143	1696	1.69658	-7.25897	17.2092	3.34818e-05	0.000954083	-1
1889	ECE1	5737	7.57321	-1.78445	17.0935	3.55843e-05	0.00100295	-1
78989	COLEC11	2396	2.01053	-7.63489	17.0497	3.64146e-05	0.0010219	-1
10234	LRRC17	2270	6.55601	-3.2702	17.0351	3.66945e-05	0.00102752	-1
359845	RFLNB	3620	7.14531	-2.84734	16.9876	3.7624e-05	0.00104901	-1
8826	IQGAP1	7210	8.37314	-1.95887	16.9755	3.78659e-05	0.00105349	-1
8988	HSPB3	784	1.82295	-7.41273	16.9494	3.83895e-05	0.00106515	-1
10397	NDRG1	3478	5.42324	-2.7088	16.7427	4.28061e-05	0.00117755	-1
3908	LAMA2	9692	5.25655	-3.75833	16.4858	4.90154e-05	0.00132539	-1
3866	KRT15	1840	1.48667	-7.04495	16.484	4.90629e-05	0.00132539	-1
8642	DCHS1	10759	2.68689	-7.95901	16.3675	5.21734e-05	0.00140326	-1
92312	MEX3A	6124	3.11607	-5.76839	16.3434	5.28398e-05	0.00141237	-1
4811	NID1	5881	7.74771	-2.04305	16.3273	5.32901e-05	0.00142147	-1
7433	VIPR1	3369	2.88251	-8.69636	16.1646	5.80692e-05	0.00153401	-1
1036	CDO1	1991	1.66162	-7.206	16.1635	5.8102e-05	0.00153401	-1
59269	HIVEP3	14115	3.85504	-5.74632	16.12	5.94514e-05	0.00156009	-1
4826	NNAT	1301	1.50335	-7.02463	16.0933	6.02975e-05	0.0015772	-1
10659	CELF2	11469	4.18872	-5.02398	16.045	6.18534e-05	0.0016133	-1
7058	THBS2	5881	8.66256	-1.95851	16.0301	6.2345e-05	0.00161963	-1
103344930	LINC01391	3538	1.37098	-6.85827	16.0089	6.30444e-05	0.00163227	-1
745	MYRF	5996	4.37869	-4.74161	15.9928	6.35839e-05	0.00164053	-1
3910	LAMA4	7567	7.97933	-2.71434	15.9589	6.47331e-05	0.00166366	-1
92565	FANK1	1296	1.80954	-6.97488	15.9566	6.48129e-05	0.00166366	-1
3696	ITGB8	8777	4.68944	-4.49773	15.9324	6.56449e-05	0.00168168	-1
389337	ARHGEF37	4865	2.17342	-7.89738	15.7742	7.13678e-05	0.00180787	-1
57648	KIAA1522	5606	4.4089	-4.40337	15.7507	7.226e-05	0.00182584	-1
1281	COL3A1	5490	10.8708	-1.75275	15.7258	7.3217e-05	0.00184282	-1
816	CAMK2B	4589	1.43978	-6.16231	15.6651	7.56077e-05	0.00188466	-1
2191	FAP	2808	6.94871	-2.40829	15.622	7.73493e-05	0.00192436	-1
10159	ATP6AP2	2036	8.54365	-1.98321	15.5955	7.84423e-05	0.00193666	-1
81792	ADAMTS12	8981	5.99891	-2.82348	15.5098	8.20781e-05	0.00201616	-1
1289	COL5A1	8508	8.38407	-1.72743	15.4981	8.25865e-05	0.00202353	-1
121551	BTBD11	5959	1.98862	-7.65702	15.4749	8.36091e-05	0.00204471	-1
60468	BACH2	9280	1.34002	-5.39184	15.4604	8.42526e-05	0.00205656	-1
114757	CYGB	2166	2.62653	-8.3561	15.4545	8.45133e-05	0.00205904	-1
23043	TNIK	10184	5.19997	-3.96403	15.4348	8.54015e-05	0.00207676	-1
50507	NOX4	5381	0.856761	-6.16151	15.37	8.83801e-05	0.00214158	-1
3105	HLA-A	12888	6.01218	-1.67553	15.3696	8.83981e-05	0.00214158	-1
41	ASIC1	4736	2.26139	-7.58328	15.3218	9.06657e-05	0.00219242	-1
199731	CADM4	2176	4.168	-5.43433	15.2539	9.39841e-05	0.00224331	-1
55740	ENAH	13174	8.87651	-1.44642	15.2403	9.46607e-05	0.0022553	-1
9076	CLDN1	3452	2.63251	-8.40727	15.0924	0.000102374	0.00241682	-1
1508	CTSB	4002	10.0672	-1.82847	15.0874	0.000102645	0.00241879	-1
11328	FKBP9	3732	6.77287	-1.81645	15.0662	0.000103808	0.00243731	-1
5175	PECAM1	4453	1.91828	-7.53973	15.0488	0.000104768	0.00245097	-1
284576	LEMD1-AS1	2781	2.00758	-7.6588	14.9989	0.000107576	0.0024889	-1
84734	FAM167B	956	0.605774	-5.71179	14.9917	0.000107987	0.0024889	-1
11082	ESM1	2089	1.94736	-7.58052	14.9729	0.000109064	0.0025017	-1
23446	SLC44A1	10764	6.52043	-1.97441	14.9653	0.000109507	0.00250741	-1
283131	NEAT1	22741	9.11946	-2.25503	14.9344	0.000111314	0.00253981	-1
10956	OS9	2862	8.09696	-1.79286	14.9207	0.000112124	0.00254928	-1
2317	FLNB	9560	7.34471	-3.35861	14.9053	0.000113044	0.00256571	-1
3755	KCNG1	2220	0.935168	-6.21447	14.8603	0.000115775	0.0026185	-1
84935	MEDAG	2390	5.67271	-3.8931	14.8373	0.000117194	0.00264136	-1
9540	TP53I3	2034	6.81346	-2.27884	14.8173	0.000118443	0.00265103	-1
131566	DCBLD2	6093	9.94965	-1.6233	14.8062	0.000119146	0.00265472	-1
3352	HTR1D	2835	1.80601	-7.39862	14.7687	0.000121534	0.00269689	-1
1893	ECM1	2231	7.85712	-1.94572	14.7617	0.000121989	0.00270235	-1
23414	ZFPM2	4480	2.69097	-5.55017	14.6821	0.000127249	0.00279873	-1
23231	SEL1L3	4754	6.82422	-3.5125	14.6586	0.000128844	0.00282519	-1
2923	PDIA3	3054	9.08565	-1.45175	14.6112	0.000132124	0.00288732	-1
7162	TPBG	3477	7.19409	-2.36426	14.5996	0.00013294	0.00289537	-1
9945	GFPT2	3093	7.18029	-3.45428	14.5289	0.000138028	0.00297115	-1
5257	PHKB	5694	7.22352	-2.10783	14.5132	0.000139181	0.00298605	-1
2921	CXCL3	1153	4.04033	-6.1332	14.5067	0.000139664	0.00298683	-1
1200	TPP1	3533	7.03488	-2.34506	14.477	0.00014188	0.00302888	-1
101929723	LINC01914	898	0.673134	-5.80028	14.4474	0.000144127	0.00305667	-1
51029	DESI2	4096	5.98295	-2.34385	14.4365	0.000144962	0.00306934	-1
344887	NMRAL2P	2166	1.68084	-7.23665	14.3135	0.000154754	0.00325008	-1
57698	SHTN1	5936	4.12472	-6.0445	14.094	0.000173898	0.00357436	-1
8974	P4HA2	2705	8.31273	-1.6597	14.0922	0.000174063	0.00357436	-1
219833	C11orf45	3867	1.44887	-6.95852	14.0715	0.000175989	0.00360248	-1
55779	CFAP44	10539	3.13647	-8.46475	14.0206	0.00018082	0.0036897	-1
5802	PTPRS	7347	6.48037	-1.92065	13.9534	0.000187402	0.003806	-1
619518	SSBP3-AS1	2621	3.09983	-7.64825	13.9328	0.000189466	0.00383588	-1
5787	PTPRB	12575	4.3726	-5.5096	13.8908	0.000193744	0.00389807	-1
2185	PTK2B	4805	1.49305	-7.01459	13.8323	0.000199875	0.00401418	-1
284273	ZADH2	8051	5.28652	-2.92748	13.8298	0.000200135	0.00401418	-1
26011	TENM4	13548	1.78997	-7.00674	13.8129	0.000201947	0.00403801	-1
567	B2M	987	12.4057	-1.42703	13.7993	0.000203411	0.00405474	-1
6535	SLC6A8	3654	3.74045	-4.69007	13.7562	0.000208135	0.00414252	-1
10723	SLC12A7	5304	3.73019	-5.23993	13.7405	0.000209876	0.00416612	-1
647979	NORAD	5343	6.6778	-1.77592	13.7349	0.000210501	0.00417037	-1
56659	KCNK13	2522	1.55452	-7.08699	13.7136	0.000212906	0.00420729	-1
10203	CALCRL	6155	3.86471	-4.95005	13.7071	0.000213648	0.00421054	-1
8805	TRIM24	4004	5.89131	-3.22311	13.6996	0.000214497	0.00421724	-1
4330	MN1	7556	2.68619	-5.76092	13.6315	0.000222419	0.00433745	-1
9445	ITM2B	1896	8.50325	-1.65943	13.6298	0.000222623	0.00433745	-1
54456	MOV10L1	4309	1.70084	-7.31787	13.6087	0.000225142	0.00437337	-1
4248	MGAT3	5209	1.05201	-6.38933	13.5744	0.00022929	0.00444727	-1
30811	HUNK	7385	1.31566	-6.79126	13.4847	0.000240521	0.00463729	-1
2734	GLG1	9438	8.73752	-1.29137	13.3942	0.000252398	0.00483159	-1
3673	ITGA2	7910	7.04045	-2.14338	13.3794	0.000254403	0.00485429	-1
3783	KCNN4	2240	4.16311	-5.5143	13.3316	0.000260965	0.00495757	-1
684	BST2	1019	8.03192	-2.20832	13.3062	0.000264533	0.00500688	-1
3728	JUP	3508	4.88471	-4.43502	13.2853	0.000267492	0.00502986	-1
5744	PTHLH	2639	4.5881	-5.6293	13.2789	0.000268412	0.00503984	-1
7128	TNFAIP3	4738	6.05146	-3.25506	13.2718	0.000269432	0.00504383	-1
10653	SPINT2	1802	1.13193	-6.48851	13.2544	0.000271941	0.00507663	-1
56925	LXN	1116	7.75345	-1.54286	13.1683	0.000284732	0.00527734	-1
57482	KIAA1211	7013	2.14707	-6.03925	12.9925	0.000312745	0.00567458	-1
114907	FBXO32	6946	4.51958	-5.39934	12.9434	0.000321057	0.00580716	-1
2217	FCGRT	2101	7.00155	-2.53136	12.9114	0.00032659	0.00587552	-1
10787	NCKAP1	5015	7.80447	-1.54438	12.8715	0.00033362	0.00596962	-1
5792	PTPRF	8033	7.42725	-1.99311	12.8385	0.000339567	0.00605928	-1
23030	KDM4B	5603	2.92655	-3.81595	12.834	0.000340385	0.00606551	-1
283212	KLHL35	1938	0.971874	-6.27373	12.8229	0.000342401	0.00608467	-1
57222	ERGIC1	2936	6.60315	-2.26897	12.8027	0.000346111	0.006118	-1
84830	ADTRP	1858	4.41485	-6.51329	12.8006	0.000346507	0.006118	-1
102724814	LOC102724814	3245	0.959577	-6.27325	12.7566	0.000354746	0.00623969	-1
2627	GATA6	3776	4.51496	-3.40047	12.6871	0.000368184	0.00642807	-1
64175	P3H1	3105	7.49977	-1.46605	12.6465	0.000376266	0.00653573	-1
1026	CDKN1A	2637	9.01184	-1.71851	12.646	0.000376371	0.00653573	-1
23639	LRRC6	4760	0.924656	-6.31917	12.6073	0.000384234	0.0066455	-1
254050	LRRC43	2089	0.694594	-5.82551	12.5799	0.000389914	0.00670787	-1
196500	PIANP	3035	1.77276	-6.89492	12.4857	0.000410084	0.00702683	-1
144195	SLC2A14	4543	1.69464	-3.9932	12.3745	0.000435233	0.00735066	-1
64901	RANBP17	4576	1.73514	-7.30887	12.309	0.000450789	0.00758368	-1
4017	LOXL2	3810	9.31443	-1.59887	12.2931	0.000454637	0.0076385	-1
100820829	MYZAP	963	0.675904	-5.85565	12.2539	0.000464296	0.00776047	-1
604	BCL6	3975	3.35658	-4.05217	12.24	0.000467752	0.00780814	-1
222389	BEND7	3094	0.655464	-5.83228	12.2361	0.000468737	0.0078145	-1
6574	SLC20A1	3377	8.2681	-1.88718	12.1998	0.000477959	0.00794776	-1
54922	RASIP1	3302	1.71487	-7.28139	12.1269	0.000496997	0.00821157	-1
22801	ITGA11	5009	6.19139	-3.64777	12.1101	0.000501487	0.00827517	-1
9976	CLEC2B	2038	4.77303	-4.25643	12.0315	0.000523076	0.00857672	-1
83700	JAM3	3668	6.14712	-2.20433	12.0176	0.000526997	0.00861916	-1
54502	RBM47	5248	2.66659	-5.58825	12.015	0.000527728	0.00862022	-1
8573	CASK	8311	5.35923	-3.02937	11.9742	0.00053941	0.00877937	-1
379025	PSMA3-AS1	2608	5.30023	-2.10406	11.9667	0.000541587	0.00879487	-1
10752	CHL1	10502	1.58274	-7.12094	11.9635	0.000542516	0.00879514	-1
8455	ATRN	9258	5.71321	-2.4632	11.9443	0.000548154	0.00887542	-1
5137	PDE1C	13390	1.57104	-6.28317	11.9389	0.000549742	0.00888361	-1
54733	SLC35F2	3170	5.47753	-4.42076	11.9379	0.000550033	0.00888361	-1
653857	ACTR3C	1420	0.437819	-5.54658	11.9041	0.000560116	0.00901271	-1
158314	LINC00475	2000	1.65074	-5.50992	11.8871	0.000565237	0.00906131	-1
5500	PPP1CB	4998	8.98671	-1.29838	11.8809	0.000567118	0.00908021	-1
150759	LINC00342	3128	-0.200188	-3.80078	11.8764	0.000568496	0.00909102	-1
116151	FAM210B	3033	4.8571	-2.78282	11.8284	0.000583341	0.0092711	-1
5033	P4HA1	3010	7.32314	-1.44539	11.7871	0.000596431	0.00946752	-1
283848	CES4A	2665	1.4136	-6.88847	11.776	0.000599994	0.00950076	-1
81544	GDPD5	3174	3.0458	-5.60392	11.7658	0.000603278	0.00954028	-1
3107	HLA-C	11053	7.12143	-1.53076	11.7617	0.000604622	0.00954028	-1
5066	PAM	5957	7.94943	-1.71754	11.7429	0.000610753	0.00960062	-1
386617	KCTD8	2593	1.51974	-7.06722	11.6652	0.000636798	0.00996161	-1
202020	TAPT1-AS1	2547	1.29567	-2.57815	11.637	0.000646525	0.0100894	-1
6185	RPN2	2610	9.46138	-1.3228	11.6045	0.000657924	0.0102302	-1
9889	ZBED4	6886	4.48208	-3.21076	11.5944	0.000661514	0.0102737	-1
284217	LAMA1	9657	4.44967	-3.45309	11.5571	0.000674903	0.0104636	-1
7267	TTC3	9372	8.35874	-1.36855	11.5559	0.000675355	0.0104636	-1
5034	P4HB	2578	10.3998	-1.21973	11.5276	0.000685713	0.0105894	-1
5236	PGM1	3353	7.03797	-2.13363	11.5258	0.000686364	0.0105894	-1
1440	CSF3	1768	1.2717	-6.69771	11.5248	0.000686755	0.0105894	-1
100132077	LOC100132077	2162	0.151349	-4.79214	11.5089	0.000692627	0.0106673	-1
7145	TNS1	10276	6.59602	-2.05492	11.4397	0.00071892	0.0109807	-1
282997	PDCD4-AS1	2015	0.267071	-5.08743	11.4221	0.000725741	0.0110698	-1
9743	ARHGAP32	10446	2.7961	-6.06976	11.3994	0.000734694	0.0111558	-1
7130	TNFAIP6	1424	6.119	-2.95146	11.3859	0.000740052	0.011224	-1
27286	SRPX2	2190	6.47903	-2.17496	11.3341	0.000760953	0.0114737	-1
57556	SEMA6A	6982	1.21773	-6.63052	11.3263	0.000764157	0.0115086	-1
9758	FRMPD4	8465	4.76146	-3.07316	11.2993	0.000775373	0.0115993	-1
1525	CXADR	6169	3.7459	-5.64201	11.2988	0.000775557	0.0115993	-1
1030	CDKN2B	3984	4.59136	-3.63785	11.2963	0.000776615	0.0116017	-1
100131897	FAM196B	5974	5.31745	-2.91608	11.2855	0.000781154	0.011656	-1
57609	DIP2B	8715	4.70019	-3.72087	11.2223	0.000808223	0.0119771	-1
546	ATRX	11220	7.37787	-1.53668	11.2017	0.000817227	0.0120966	-1
26289	AK5	4335	5.90691	-2.14951	11.1338	0.000847667	0.0124901	-1
1282	COL4A1	7454	7.5824	-1.51687	11.0586	0.000882749	0.012875	-1
54431	DNAJC10	6851	7.44422	-1.52382	11.0317	0.000895669	0.013034	-1
55799	CACNA2D3	3675	3.71075	-6.94194	10.9688	0.000926578	0.0134084	-1
55691	FRMD4A	9227	7.15008	-1.98507	10.9527	0.000934678	0.0134955	-1
57147	SCYL3	3090	0.92441	-5.60044	10.9454	0.000938355	0.0135334	-1
728643	HNRNPA1P33	542	0.292504	-3.63082	10.9176	0.000952525	0.013692	-1
586	BCAT1	10227	8.1059	-1.37961	10.9135	0.000954646	0.0137073	-1
64863	METTL4	3687	3.92099	-3.69126	10.8976	0.000962902	0.0138105	-1
2017	CTTN	3281	10.2795	-1.22493	10.8719	0.000976331	0.0139876	-1
929	CD14	1806	2.24554	-7.27673	10.8686	0.000978073	0.013997	-1
4084	MXD1	5616	2.70918	-5.1395	10.8555	0.000985051	0.0140658	-1
646029	LOC646029	1845	0.921872	-6.23223	10.7895	0.00102075	0.0144638	-1
8476	CDC42BPA	10506	6.9092	-1.56519	10.7823	0.00102478	0.014505	-1
5476	CTSA	3101	7.97466	-1.52079	10.7673	0.0010331	0.0146068	-1
3426	CFI	2231	4.6972	-4.45953	10.7588	0.00103785	0.014642	-1
123920	CMTM3	2594	5.14566	-3.47671	10.75	0.0010428	0.0146887	-1
64866	CDCP1	6267	6.94443	-2.09062	10.7489	0.00104344	0.0146887	-1
81849	ST6GALNAC5	5611	0.969337	-5.54246	10.7202	0.00105974	0.014902	-1
4092	SMAD7	3444	5.1732	-3.19895	10.7046	0.0010687	0.0150117	-1
50604	IL20	1234	0.901157	-6.19635	10.6976	0.00107274	0.0150522	-1
115908	CTHRC1	1505	7.15621	-2.64713	10.6566	0.00109679	0.0153424	-1
79725	THAP9	3976	0.795264	-5.99952	10.6514	0.00109989	0.0153498	-1
23015	GOLGA8A	6557	3.93997	-3.82905	10.6431	0.00110482	0.0153855	-1
5955	RCN2	2267	7.26194	-1.99972	10.6186	0.00111959	0.0155743	-1
729683	LOC729683	2348	0.906209	-6.20776	10.5723	0.00114797	0.0159007	-1
6498	SKIL	7275	6.01093	-2.31728	10.5671	0.00115116	0.0159279	-1
9955	HS3ST3A1	4199	0.731439	-5.9204	10.5422	0.00116677	0.0161266	-1
401303	ZNF815P	2821	0.885401	-6.15697	10.5251	0.00117762	0.0162419	-1
3950	LECT2	1077	0.750264	-5.9673	10.5084	0.00118831	0.0163719	-1
132241	RPL32P3	2079	2.48171	-4.84801	10.5018	0.00119259	0.0164133	-1
1307	COL16A1	5584	5.11192	-2.69368	10.4817	0.00120564	0.0165752	-1
3455	IFNAR2	3163	5.06646	-3.47458	10.4257	0.00124271	0.0170307	-1
25987	TSKU	4067	3.36687	-3.85284	10.3939	0.00126433	0.0173086	-1
9145	SYNGR1	5357	5.07618	-2.61257	10.363	0.00128568	0.0175637	-1
5831	PYCR1	2298	6.85732	-1.53092	10.3505	0.00129442	0.0176645	-1
55068	ENOX1	4319	4.25653	-4.59222	10.3462	0.00129738	0.0176862	-1
79442	LRRC2	5135	4.94581	-3.43225	10.3355	0.00130494	0.0177519	-1
9746	CLSTN3	4002	1.54399	-4.34432	10.2759	0.00134778	0.0182388	-1
91663	MYADM	4191	8.29882	-1.40097	10.259	0.00136021	0.0183877	-1
51280	GOLM1	3263	6.49313	-2.58983	10.2537	0.00136412	0.0184213	-1
4846	NOS3	5123	0.621078	-5.71897	10.2132	0.00139437	0.0187516	-1
102724105	ZNF528-AS1	1321	0.728872	-4.53036	10.1998	0.00140452	0.0188538	-1
2118	ETV4	2761	4.72326	-3.01848	10.1994	0.00140489	0.0188538	-1
254827	NAALADL2	4912	0.581571	-5.66071	10.1676	0.0014293	0.0191616	-1
442213	PTCHD4	5177	0.596969	-5.75383	10.1617	0.00143386	0.0192027	-1
5054	SERPINE1	3190	10.4517	-1.49931	10.1542	0.00143971	0.0192611	-1
58492	ZNF77	2040	0.566188	-5.6026	10.1382	0.00145229	0.0193748	-1
901	CCNG2	5474	4.13728	-3.75138	10.1377	0.0014527	0.0193748	-1
5991	RFX3	10633	2.04936	-5.45017	10.1246	0.00146305	0.0194522	-1
5573	PRKAR1A	5235	8.38567	-1.21054	10.1207	0.00146615	0.0194522	-1
100500850	MIR3682	84	0.57659	-5.66694	10.1157	0.00147011	0.0194522	-1
79846	CFAP69	3902	0.452406	-5.43697	10.098	0.00148433	0.0195748	-1
2531	KDSR	5198	6.70789	-1.90313	10.0868	0.00149336	0.0196583	-1
4692	NDN	1897	3.55854	-6.37901	10.072	0.00150536	0.0197571	-1
81631	MAP1LC3B	2288	7.59377	-1.16406	10.0579	0.001517	0.0198197	-1
80006	TRAPPC13	4341	6.46838	-2.56411	10.0564	0.00151823	0.0198197	-1
81671	VMP1	4243	8.23749	-1.14709	10.0502	0.00152331	0.019866	-1
4681	NBL1	3281	6.02312	-1.6547	10.0447	0.00152784	0.019905	-1
80114	BICC1	5471	8.35778	-1.59163	10.0311	0.00153918	0.0200124	-1
9019	MPZL1	5010	7.03608	-1.50774	9.99915	0.00156613	0.0202408	-1
147011	PROCA1	2151	2.23882	-7.10327	9.97128	0.00159001	0.0204473	-1
9843	HEPH	4775	6.78858	-2.19841	9.93385	0.00162267	0.0208258	-1
8140	SLC7A5	4555	5.64618	-2.77334	9.88979	0.00166199	0.0211834	-1
7046	TGFBR1	6527	5.2078	-3.32737	9.88009	0.00167077	0.0212534	-1
29964	PRICKLE4	1646	0.460748	-5.49359	9.86798	0.0016818	0.0213178	-1
8436	CAVIN2	3250	5.70519	-3.05925	9.85948	0.00168959	0.0213877	-1
1515	CTSV	4564	4.95012	-6.65244	9.82175	0.0017246	0.021767	-1
54751	FBLIM1	3773	6.61915	-1.74086	9.80826	0.0017373	0.0218701	-1
2896	GRN	2346	8.71084	-1.45524	9.77886	0.0017653	0.0221183	-1
27122	DKK3	3032	8.68403	-1.44039	9.77593	0.00176811	0.0221183	-1
5327	PLAT	3221	8.86967	-1.7746	9.775	0.001769	0.0221183	-1
146227	BEAN1	5279	0.347389	-5.25148	9.76042	0.0017831	0.0222234	-1
100289178	GNG12-AS1	2247	2.24439	-3.82026	9.75663	0.00178677	0.0222478	-1
1650	DDOST	2126	9.17849	-1.23499	9.74865	0.00179454	0.0223231	-1
3685	ITGAV	7210	7.06845	-1.78455	9.72125	0.0018215	0.0226095	-1
6051	RNPEP	2746	6.12854	-1.81505	9.72079	0.00182195	0.0226095	-1
57403	RAB22A	8651	6.41044	-1.96502	9.6837	0.0018591	0.0230376	-1
9601	PDIA4	2952	8.38454	-1.23266	9.66575	0.00187735	0.0232192	-1
1471	CST3	2455	7.93507	-1.48843	9.66082	0.00188239	0.0232593	-1
348094	ANKDD1A	3112	3.32641	-6.08941	9.64221	0.00190156	0.0234571	-1
122953	JDP2	4274	1.30134	-5.00201	9.64176	0.00190203	0.0234571	-1
200931	SLC51A	1455	0.267237	-5.05152	9.63988	0.00190397	0.0234588	-1
100526842	RPL17-C18orf32	1421	5.90342	-1.8296	9.63011	0.00191413	0.0235614	-1
55785	FGD6	9288	4.10654	-3.137	9.58161	0.00196536	0.0241093	-1
828	CAPS	2147	2.25979	-6.76304	9.56498	0.00198324	0.0242736	-1
7798	LUZP1	8487	6.81723	-1.79449	9.52586	0.00202597	0.0247031	-1
100130742	LRRC69	1323	0.197969	-5.07926	9.52235	0.00202984	0.024727	-1
4651	MYO10	11430	7.59718	-2.41778	9.51909	0.00203345	0.0247477	-1
91653	BOC	5630	3.6627	-3.84197	9.50194	0.00205254	0.0249331	-1
9736	USP34	11310	5.80145	-1.90609	9.48858	0.00206755	0.0250214	-1
9618	TRAF4	2902	3.01456	-3.2468	9.47859	0.00207883	0.0251344	-1
56882	CDC42SE1	3183	6.31134	-1.6009	9.46048	0.00209946	0.0253129	-1
2274	FHL2	2816	8.45499	-1.20851	9.44657	0.00211545	0.0254582	-1
57568	SIPA1L2	6599	5.59402	-4.06376	9.38087	0.00219262	0.0261678	-1
83481	EPPK1	8002	0.168124	-4.86589	9.34762	0.00223275	0.0266222	-1
55007	FAM118A	3364	3.74506	-3.87245	9.33832	0.00224411	0.0266673	-1
23585	TMEM50A	2302	8.10944	-1.18603	9.33778	0.00224478	0.0266673	-1
7837	PXDN	6849	9.32388	-1.27932	9.33378	0.00224967	0.0266864	-1
3705	ITPK1	4986	5.46747	-3.10001	9.32713	0.00225786	0.0267246	-1
738	VPS51	2760	5.99491	-1.89251	9.32204	0.00226414	0.0267744	-1
5329	PLAUR	2011	8.30895	-1.44408	9.31803	0.0022691	0.0268085	-1
9079	LDB2	3327	5.64366	-2.18865	9.31129	0.00227746	0.0268582	-1
55198	APPL2	3563	6.03611	-1.91004	9.30442	0.00228602	0.0269347	-1
139285	AMER1	8443	1.46671	-5.54364	9.29682	0.00229552	0.0269974	-1
165	AEBP1	4086	7.48826	-1.55103	9.27611	0.00232161	0.02723	-1
4126	MANBA	3311	4.74964	-3.04777	9.27249	0.00232621	0.0272304	-1
25824	PRDX5	905	8.48104	-1.09436	9.27111	0.00232796	0.0272304	-1
79001	VKORC1	1138	8.62976	-1.2937	9.24295	0.00236404	0.027528	-1
10184	LHFPL2	5045	5.05005	-2.66344	9.23409	0.00237551	0.0276367	-1
8650	NUMB	3749	6.78509	-1.66197	9.21648	0.00239846	0.0278535	-1
871	SERPINH1	2320	8.98994	-1.11792	9.17499	0.00245345	0.0283396	-1
54453	RIN2	4507	8.10258	-1.92171	9.15368	0.00248219	0.0286387	-1
54331	GNG2	3886	4.56509	-2.98683	9.15132	0.00248539	0.0286387	-1
5880	RAC2	1511	7.09178	-1.64116	9.14892	0.00248865	0.0286387	-1
6451	SH3BGRL	2062	7.42903	-1.23705	9.10262	0.00255244	0.0292479	-1
57666	FBRSL1	4547	1.54864	-4.09936	9.09456	0.00256371	0.029351	-1
5287	PIK3C2B	7606	0.558987	-5.34058	9.08893	0.00257161	0.0294155	-1
54800	KLHL24	7328	4.24023	-3.61112	9.06069	0.00261163	0.0297418	-1
11188	NISCH	6854	5.99708	-2.39194	9.03302	0.00265146	0.0301158	-1
84981	MIR22HG	2737	5.95698	-2.18948	9.02682	0.00266046	0.0301452	-1
10942	PRSS21	1168	2.46648	-5.80203	9.01004	0.00268501	0.0303636	-1
93109	TMEM44	2520	4.40414	-3.14593	9.00475	0.00269278	0.0304214	-1
5352	PLOD2	4059	8.07093	-1.22176	8.99808	0.00270264	0.030483	-1
1009	CDH11	6974	7.96597	-1.46357	8.98105	0.00272794	0.0306937	-1
6748	SSR4	1194	7.99485	-1.23655	8.9755	0.00273623	0.0307547	-1
51088	KLHL5	7984	7.49352	-1.6801	8.93268	0.00280113	0.031286	-1
65244	SPATS2	3926	5.59998	-1.84295	8.93156	0.00280285	0.031286	-1
23002	DAAM1	5926	5.98935	-2.87832	8.90733	0.00284028	0.0316219	-1
27020	NPTN	2454	7.55901	-1.30289	8.89522	0.00285919	0.0317777	-1
54704	PDP1	4452	5.77292	-2.10326	8.89358	0.00286174	0.0317789	-1
347902	AMIGO2	3951	5.80084	-2.59175	8.87765	0.00288682	0.0319477	-1
2049	EPHB3	4220	3.75811	-5.13503	8.84478	0.00293929	0.0323622	-1
5584	PRKCI	4884	5.11345	-2.05671	8.83114	0.00296133	0.0325494	-1
7227	TRPS1	10156	5.14808	-2.11139	8.82924	0.00296442	0.0325558	-1
51614	ERGIC3	1366	8.11435	-1.12218	8.82457	0.00297201	0.032611	-1
78992	YIPF2	1909	6.70594	-1.65966	8.80392	0.00300584	0.0328434	-1
117177	RAB3IP	10222	3.56687	-5.0961	8.79129	0.00302673	0.0330437	-1
51646	YPEL5	2617	6.81978	-1.45892	8.7811	0.00304368	0.0332007	-1
2132	EXT2	3852	7.40603	-1.38563	8.75632	0.00308532	0.0335151	-1
3987	LIMS1	5513	6.79211	-1.40498	8.73433	0.00312274	0.0338349	-1
5993	RFX5	3618	5.87214	-2.57037	8.73026	0.00312971	0.0338694	-1
261729	STEAP2	7135	5.21006	-2.6637	8.72364	0.00314111	0.0339486	-1
401237	CASC15	1889	-0.0940921	-4.3135	8.70644	0.00317089	0.0341848	-1
1647	GADD45A	1380	5.35576	-1.99379	8.695	0.00319085	0.0343714	-1
26118	WSB1	2832	7.69866	-1.74046	8.67866	0.00321957	0.0345943	-1
2026	ENO2	2423	4.7671	-3.09644	8.67344	0.00322881	0.0346361	-1
79573	TTC13	3289	5.8515	-3.62969	8.6537	0.00326398	0.0349265	-1
2828	GPR4	3047	1.65387	-6.30321	8.63875	0.00329088	0.0351561	-1
4940	OAS3	6639	4.75696	-5.021	8.62769	0.00331092	0.035341	-1
9985	REC8	2331	3.2066	-4.93984	8.6147	0.0033346	0.035525	-1
153642	ARSK	3345	5.24293	-2.41286	8.61373	0.00333639	0.035525	-1
9448	MAP4K4	7998	8.65669	-1.08724	8.60943	0.00334426	0.0355795	-1
9294	S1PR2	3584	6.52298	-1.83075	8.5985	0.0033644	0.0357644	-1
92017	SNX29	8175	5.41902	-3.47686	8.5417	0.00347101	0.0367768	-1
10082	GPC6	7119	4.62251	-2.8835	8.52947	0.00349442	0.0369341	-1
9528	TMEM59	7035	8.89392	-1.33527	8.50296	0.00354569	0.0374454	-1
5954	RCN1	2516	7.65785	-1.27504	8.46814	0.00361421	0.0380139	-1
23250	ATP11A	8855	4.11351	-3.5299	8.4538	0.00364282	0.0382216	-1
1627	DBN1	3316	7.19502	-1.2365	8.45215	0.00364613	0.0382253	-1
23432	GPR161	9095	4.97345	-2.85704	8.44549	0.00365949	0.0383147	-1
10857	PGRMC1	1919	7.79998	-1.33663	8.44495	0.00366059	0.0383147	-1
2786	GNG4	5312	3.30782	-4.57137	8.43658	0.00367747	0.0384603	-1
1130	LYST	16733	5.61466	-2.41314	8.4052	0.0037415	0.0389376	-1
7402	UTRN	12431	6.60245	-1.75974	8.39869	0.00375491	0.0389866	-1
126014	OSCAR	2063	-0.206208	-3.78152	8.39082	0.0037712	0.039093	-1
1295	COL8A1	3091	8.51617	-1.46493	8.38404	0.00378531	0.0391139	-1
57561	ARRDC3	5182	5.89059	-2.84888	8.37958	0.00379461	0.0391786	-1
114793	FMNL2	5575	3.81027	-3.16524	8.35472	0.00384686	0.0395241	-1
101926926	RDH10-AS1	3261	-0.241692	-3.62335	8.35417	0.00384803	0.0395241	-1
9170	LPAR2	1794	0.489568	-4.93374	8.34412	0.00386938	0.0396657	-1
201266	SLC39A11	2782	5.77895	-2.63491	8.33629	0.00388608	0.0398054	-1
3880	KRT19	1471	8.20697	-1.8925	8.32873	0.0039023	0.0399399	-1
3672	ITGA1	4796	4.7242	-2.9456	8.31895	0.00392335	0.040092	-1
8506	CNTNAP1	5454	4.46843	-2.94134	8.27348	0.00402282	0.0409145	-1
5452	POU2F2	7185	2.92421	-2.98931	8.2617	0.00404902	0.041084	-1
2319	FLOT2	2766	6.51948	-1.58969	8.24802	0.00407964	0.0413299	-1
124152	IQCK	3482	4.61078	-2.36423	8.23929	0.00409933	0.0414644	-1
132430	PABPC4L	4943	3.39855	-4.58094	8.22009	0.00414291	0.0418072	-1
8877	SPHK1	2469	6.09625	-1.87301	8.20901	0.00416829	0.0419243	-1
1831	TSC22D3	3008	1.91941	-5.90454	8.20183	0.00418482	0.0420008	-1
79709	COLGALT1	3707	8.62951	-1.34194	8.18534	0.00422303	0.0423514	-1
5479	PPIB	1028	8.61003	-1.1082	8.17561	0.00424574	0.0425133	-1
10142	AKAP9	12463	6.84449	-1.70395	8.17214	0.00425387	0.042515	-1
83786	FRMD8	3751	4.00447	-2.55823	8.17133	0.00425578	0.042515	-1
6594	SMARCA1	4108	6.44636	-1.55051	8.1453	0.00431729	0.0429967	-1
1843	DUSP1	2024	7.00479	-2.01729	8.1206	0.00437652	0.0434862	-1
56271	BEX4	1282	4.73371	-2.91661	8.09758	0.00443243	0.0439405	-1
718	C3	5132	1.96897	-6.55873	8.06811	0.00450512	0.0444906	-1
57326	PBXIP1	3268	5.26495	-2.45273	8.0444	0.00456446	0.0449394	-1
3383	ICAM1	3246	4.90404	-3.84277	8.03742	0.00458208	0.0450786	-1
397	ARHGDIB	1962	6.28524	-2.47435	8.03323	0.0045927	0.0451144	-1
387758	FIBIN	3005	4.64612	-3.68008	8.01272	0.004645	0.045559	-1
51195	RAPGEFL1	4004	0.313471	-3.96392	8.00667	0.00466054	0.0456768	-1
3480	IGF1R	12235	5.71364	-2.10518	8.00162	0.00467355	0.0457696	-1
57722	IGDCC4	6485	2.61809	-4.8707	7.9882	0.00470833	0.0460406	-1
5002	SLC22A18	1924	5.07727	-2.39507	7.98674	0.00471213	0.0460429	-1
9087	TMSB4Y	1667	0.661451	-1.94818	7.91011	0.00491592	0.0478535	-1
57190	SELENON	4332	5.04906	-2.0138	7.90533	0.00492894	0.0479442	-1
8870	IER3	7440	0.620996	-2.62263	7.89494	0.00495733	0.0481479	-1
388815	MIR99AHG	7481	1.95106	-4.51812	7.87559	0.00501064	0.0486169	-1
9404	LPXN	2143	5.74839	-2.2455	7.86328	0.00504487	0.048888	-1
7403	KDM6A	5940	5.11387	4.10447	7.79078	0.00525136	0.0506992	0
321	APBA2	3637	2.07396	-5.09366	7.78801	0.0052594	0.05071	0
23086	EXPH5	10634	1.58528	6.55548	7.78769	0.00526033	0.05071	0
6199	RPS6KB2	1770	5.9664	1.58094	7.78613	0.00526488	0.0507104	0
29957	SLC25A24	3899	7.74339	2.44217	7.78473	0.00526897	0.0507104	0
51447	IP6K2	3655	6.92069	-1.48502	7.78365	0.00527213	0.0507104	0
406882	MIRLET7A2	72	-0.343451	-3.16649	7.77695	0.00529171	0.0508609	0
6173	RPL36A	2525	3.9427	4.57513	7.77166	0.00530723	0.0509722	0
257396	LOC257396	2370	1.40609	5.77842	7.76469	0.00532773	0.0511312	0
101927045	LOC101927045	2116	1.52983	6.7136	7.75477	0.00535709	0.0513749	0
441046	GUSBP5	1989	0.863586	5.58123	7.74524	0.00538544	0.0516085	0
100463486	MTRNR2L8	1290	2.142	4.18464	7.73555	0.00541439	0.0518475	0
54972	TMEM132A	3520	1.80656	-3.85158	7.73153	0.00542648	0.0519248	0
11144	DMC1	2502	0.70048	5.75719	7.72429	0.00544827	0.052071	0
79047	KCTD15	4932	1.14578	-5.63835	7.72379	0.0054498	0.052071	0
7088	TLE1	4153	4.485	-2.45039	7.72181	0.00545577	0.0520815	0
23475	QPRT	2373	5.10251	-3.35779	7.72075	0.00545896	0.0520815	0
126661	CCDC163	2169	0.614296	5.18469	7.71863	0.00546537	0.0521043	0
26137	ZBTB20	28312	6.91877	-1.34199	7.69888	0.0055255	0.0526091	0
5592	PRKG1	7122	5.16003	3.86645	7.69857	0.00552646	0.0526091	0
5052	PRDX1	1348	9.76536	1.36174	7.69472	0.00553827	0.0526828	0
254863	TMEM256	481	5.04124	1.65136	7.69101	0.00554965	0.0527523	0
100861532	RNA45SN5	13357	6.95352	2.01968	7.6847	0.00556909	0.0528982	0
4043	LRPAP1	10703	7.62359	-1.20633	7.65679	0.0056559	0.0536834	0
1946	EFNA5	5335	5.9861	2.58509	7.6496	0.00567851	0.0538292	0
22891	ZNF365	7522	1.51378	6.46396	7.64919	0.00567978	0.0538292	0
165055	CCDC138	2529	0.457006	4.89905	7.64793	0.00568376	0.0538292	0
29089	UBE2T	912	5.82589	2.65567	7.64562	0.00569104	0.0538588	0
4035	LRP1	14888	7.23998	-1.2709	7.63237	0.005733	0.0542162	0
284119	CAVIN1	3634	11.167	1.33655	7.62718	0.00574951	0.054331	0
56479	KCNQ5	6639	1.44925	6.41285	7.62592	0.00575353	0.054331	0
57520	HECW2	7241	4.07878	-3.32812	7.61779	0.00577953	0.0544898	0
9429	ABCG2	4760	2.71278	6.49357	7.61737	0.00578087	0.0544898	0
55893	ZNF395	4802	4.6564	-2.73305	7.61671	0.00578298	0.0544898	0
7074	TIAM1	7198	1.9914	-5.69321	7.60575	0.00581826	0.0547823	0
10615	SPAG5	3808	6.49952	2.55978	7.60404	0.00582376	0.0547942	0
7416	VDAC1	2241	7.9363	1.40583	7.60112	0.0058332	0.0548431	0
338799	LINC01089	1521	2.93544	-4.11421	7.59441	0.00585494	0.0550076	0
8482	SEMA7A	3497	4.88476	2.00543	7.57986	0.00590241	0.0553755	0
26018	LRIG1	4762	5.57261	-2.42769	7.57877	0.00590598	0.0553755	0
4676	NAP1L4	2518	7.27643	1.17722	7.57704	0.00591165	0.0553755	0
196527	ANO6	7153	5.37818	-1.91117	7.57621	0.00591437	0.0553755	0
117154	DACH2	2508	2.43912	6.67605	7.57496	0.00591847	0.0553755	0
55690	PACS1	4493	4.97911	-1.88146	7.57456	0.00591979	0.0553755	0
80086	TUBA4B	1380	0.976945	2.36974	7.5705	0.00593313	0.0554602	0
5820	PVT1	1940	2.37524	-3.7968	7.56121	0.00596378	0.0557065	0
644794	LOC644794	2178	1.36184	6.29202	7.55623	0.0059803	0.0558204	0
84886	C1orf198	4132	5.84533	1.7644	7.55379	0.00598838	0.0558556	0
51116	MRPS2	2200	5.02364	2.22885	7.54861	0.00600564	0.0559762	0
51684	SUFU	5346	3.74466	-2.84148	7.54524	0.00601688	0.0560098	0
283232	TMEM80	2237	6.54743	4.43218	7.54493	0.00601791	0.0560098	0
9563	H6PD	9290	5.30134	-1.90922	7.53793	0.00604135	0.0561876	0
4208	MEF2C	6864	5.96987	2.03706	7.5363	0.0060468	0.0561979	0
6723	SRM	1273	7.15385	1.23718	7.53026	0.00606713	0.0563463	0
11222	MRPL3	1764	8.32351	1.81688	7.52696	0.00607822	0.0563781	0
1747	DLX3	2602	1.37714	6.28358	7.52666	0.00607926	0.0563781	0
4998	ORC1	3169	2.86873	5.32227	7.50687	0.00614641	0.05696	0
1340	COX6B1	590	9.10382	1.57621	7.49313	0.00619349	0.0573552	0
84313	VPS25	1102	8.83478	1.91758	7.49076	0.00620163	0.0573895	0
5334	PLCL1	6608	2.25724	7.37917	7.47404	0.00625949	0.0578615	0
10459	MAD2L2	1328	5.89474	1.91062	7.47344	0.00626158	0.0578615	0
4239	MFAP4	1961	6.02482	-3.50131	7.47138	0.00626876	0.0578864	0
4173	MCM4	4915	6.20046	1.84208	7.46058	0.00630646	0.058193	0
8723	SNX4	2530	5.93947	-2.2255	7.45715	0.00631851	0.0582547	0
22941	SHANK2	10646	2.31913	6.60124	7.45611	0.00632214	0.0582547	0
23456	ABCB10	3857	6.95314	4.81332	7.45164	0.00633786	0.0583579	0
220963	SLC16A9	4138	1.34495	6.24403	7.448	0.0063507	0.0584345	0
23443	SLC35A3	6081	5.35124	-2.41851	7.43628	0.00639218	0.0587744	0
3778	KCNMA1	16363	3.86969	2.55479	7.43205	0.00640724	0.0588711	0
101929768	OSMR-AS1	657	-0.0129123	3.87172	7.42523	0.00643157	0.0590527	0
84514	GHDC	2535	6.0414	4.29069	7.42342	0.00643804	0.0590701	0
7086	TKT	3090	9.21939	1.62253	7.41421	0.00647107	0.0593274	0
113246	C12orf57	1088	7.58436	1.5626	7.41305	0.00647524	0.0593274	0
221786	FAM200A	2488	4.98401	-4.57066	7.40902	0.00648975	0.0594182	0
813	CALU	6365	10.9177	-0.993333	7.39901	0.00652597	0.0597076	0
81618	ITM2C	2277	6.31986	-1.98225	7.39467	0.00654175	0.0598096	0
6339	SCNN1D	3054	1.24171	-4.91895	7.39023	0.00655793	0.0599152	0
9478	CABP1	1960	2.03969	7.11417	7.37445	0.00661571	0.0604005	0
2778	GNAS	7165	9.18352	-1.09564	7.37024	0.0066312	0.0604992	0
3017	HIST1H2BD	861	1.07729	5.87725	7.36876	0.00663665	0.0605063	0
55701	ARHGEF40	5985	4.55286	-2.43669	7.35142	0.00670098	0.0610497	0
388	RHOB	2373	4.7204	-2.08314	7.34851	0.00671183	0.0610864	0
692086	SNORD17	237	2.52593	5.66597	7.34781	0.00671446	0.0610864	0
123879	DCUN1D3	6136	6.9939	3.5549	7.34499	0.00672499	0.0611393	0
9568	GABBR2	5788	2.51371	-4.98054	7.33641	0.00675716	0.0613886	0
114299	PALM2	8916	1.38939	-5.23756	7.33477	0.00676333	0.0614015	0
7092	TLL1	7777	1.11479	5.92932	7.31784	0.00682735	0.0619393	0
8473	OGT	5482	6.65903	-1.6674	7.30885	0.00686157	0.0622061	0
644150	WIPF3	4184	1.17583	-4.99042	7.29662	0.00690845	0.0625873	0
283316	CD163L1	4645	1.94361	5.65599	7.29435	0.00691718	0.0626225	0
283431	GAS2L3	6371	3.87515	4.29457	7.28423	0.00695627	0.0629314	0
1783	DYNC1LI2	4632	7.76313	-1.29625	7.283	0.00696103	0.0629314	0
115701	ALPK2	7300	4.14722	-3.28398	7.27705	0.00698413	0.0630962	0
51147	ING4	1448	4.81123	-2.38326	7.27273	0.00700094	0.0632039	0
285590	SH3PXD2B	7975	5.21808	-2.28038	7.26921	0.00701468	0.0632672	0
1062	CENPE	8615	6.48458	2.80263	7.26842	0.00701773	0.0632672	0
9644	SH3PXD2A	11247	6.823	-1.88961	7.26712	0.00702281	0.0632689	0
26586	CKAP2	4325	6.65457	2.04829	7.2656	0.00702879	0.0632786	0
6710	SPTB	10391	2.55358	9.01839	7.26425	0.00703407	0.0632822	0
27249	MMADHC	1437	8.86289	1.7583	7.26183	0.00704354	0.0633219	0
29781	NCAPH2	3790	6.13099	1.84716	7.26062	0.00704828	0.0633219	0
145173	B3GLCT	4213	4.72551	3.11457	7.25522	0.00706954	0.0634689	0
875	CBS	1743	2.60337	-3.38351	7.25135	0.00708476	0.063517	0
1745	DLX1	2382	0.979821	5.74768	7.24939	0.00709252	0.063517	0
682	BSG	2391	9.21453	-1.11702	7.24909	0.0070937	0.063517	0
26278	SACS	15860	6.02254	2.16071	7.24888	0.00709453	0.063517	0
202	CRYBG1	7542	5.1926	2.89402	7.24732	0.00710068	0.0635214	0
25902	MTHFD1L	3673	5.73796	-1.65302	7.24627	0.00710485	0.0635214	0
90135	BTBD6	1987	5.49658	-2.1748	7.23549	0.00714763	0.0638597	0
8336	HIST1H2AM	487	1.26487	5.46702	7.23424	0.00715262	0.0638602	0
201299	RDM1	1631	3.08641	6.59932	7.23154	0.00716338	0.0638967	0
6653	SORL1	10973	1.70114	5.86049	7.23073	0.00716659	0.0638967	0
342667	STAC2	3277	1.08629	5.89153	7.2196	0.00721116	0.0642063	0
8091	HMGA2	6057	6.60541	1.5863	7.21925	0.00721257	0.0642063	0
286205	SCAI	12210	4.01219	-3.25526	7.21721	0.0072208	0.0642063	0
860	RUNX2	5769	4.74	-2.53704	7.21712	0.00722116	0.0642063	0
80731	THSD7B	6089	1.19731	6.07138	7.21563	0.00722715	0.0642154	0
113	ADCY7	6264	4.96629	-2.7635	7.21082	0.00724655	0.0643114	0
51182	HSPA14	6250	5.3206	1.89904	7.21048	0.00724789	0.0643114	0
26233	FBXL6	1799	3.33796	4.6938	7.20683	0.00726267	0.0643654	0
2820	GPD2	6155	5.53174	1.98735	7.20652	0.00726393	0.0643654	0
144348	ZNF664	4324	3.85658	2.18418	7.20289	0.00727864	0.0644162	0
7112	TMPO	6993	5.72934	2.10967	7.20146	0.00728443	0.0644162	0
85465	SELENOI	8129	7.76108	3.20071	7.20142	0.0072846	0.0644162	0
659	BMPR2	12070	6.04427	-1.61187	7.19899	0.00729444	0.0644592	0
56288	PARD3	6133	5.42754	-2.27444	7.19655	0.00730439	0.064503	0
79649	MAP7D3	6536	5.13316	2.2225	7.19274	0.00731993	0.0645961	0
343099	CCDC18	4790	4.32391	2.8282	7.18791	0.00733962	0.0647258	0
3164	NR4A1	3942	4.32559	-3.96171	7.18422	0.00735475	0.064815	0
5163	PDK1	5825	4.5512	-2.3343	7.17794	0.00738053	0.0649593	0
55727	BTBD7	9581	5.22877	-1.85441	7.17779	0.00738117	0.0649593	0
2027	ENO3	1527	1.01897	5.78664	7.16561	0.00743144	0.0653358	0
9829	DNAJC6	6320	1.8514	6.88991	7.16498	0.00743405	0.0653358	0
10398	MYL9	1197	8.46126	1.40747	7.15892	0.00745919	0.0655009	0
83959	SLC4A11	3653	2.51276	7.66598	7.15802	0.00746296	0.0655009	0
169834	ZNF883	2379	1.81429	6.83645	7.15541	0.00747384	0.0655519	0
26973	CHORDC1	3385	4.22307	2.53287	7.14928	0.0074994	0.0656981	0
64975	MRPL41	604	4.86142	1.71422	7.14898	0.00750067	0.0656981	0
26507	CNNM1	6022	1.93124	7.01793	7.1427	0.00752697	0.0658839	0
375790	AGRN	7394	2.18655	-2.55835	7.12891	0.00758508	0.0663477	0
27258	LSM3	695	6.88521	1.20169	7.12492	0.00760197	0.0664187	0
2065	ERBB3	6193	1.06287	5.85257	7.12457	0.00760347	0.0664187	0
139886	SPIN4	4112	3.44876	4.85526	7.12084	0.00761931	0.0664644	0
2353	FOS	2158	6.28186	-2.95437	7.12005	0.00762266	0.0664644	0
8030	CCDC6	5826	6.06181	-1.68414	7.11971	0.00762411	0.0664644	0
493754	GS1-124K5.11	3566	4.98853	-2.51175	7.11297	0.00765284	0.0666649	0
81539	SLC38A1	9973	5.6247	-2.56308	7.11189	0.00765741	0.0666649	0
163059	ZNF433	2458	1.28229	5.17763	7.09994	0.00770864	0.0670657	0
201799	TMEM154	3216	5.1887	-3.06437	7.09295	0.00773877	0.0672826	0
83752	LONP2	6527	5.70457	1.91911	7.08414	0.00777691	0.0675688	0
1452	CSNK1A1	2795	7.53414	-1.20598	7.07363	0.00782267	0.0679208	0
7472	WNT2	2906	4.70995	-3.10379	7.06349	0.00786706	0.0682111	0
100302185	MIR1204	67	-0.408516	-2.81489	7.06305	0.00786899	0.0682111	0
23014	FBXO21	4233	6.1354	-1.67766	7.06238	0.00787193	0.0682111	0
10055	SAE1	2618	7.70818	1.21987	7.0517	0.007919	0.0685385	0
9709	HERPUD1	1922	7.74165	-1.47963	7.05141	0.00792031	0.0685385	0
10455	ECI2	1573	7.6158	1.07816	7.04776	0.00793646	0.0686323	0
3978	LIG1	4659	4.94043	2.28301	7.0398	0.00797181	0.068892	0
58490	RPRD1B	3872	7.95129	3.5109	7.03449	0.00799547	0.0690394	0
55024	BANK1	3558	1.04933	5.8373	7.03358	0.00799954	0.0690394	0
55107	ANO1	5069	1.98968	7.25207	7.02771	0.00802579	0.0692197	0
83857	TMTC1	9193	5.00357	-2.77001	7.02462	0.00803965	0.0692931	0
283298	OLFML1	2903	5.20821	3.426	7.01744	0.00807194	0.0695251	0
89890	KBTBD6	5228	4.6847	3.14769	7.01341	0.00809016	0.0696357	0
6046	BRD2	33211	0.0220167	-2.68541	7.01097	0.00810118	0.0696842	0
29774	POM121L9P	5224	1.62464	5.80944	7.00926	0.00810891	0.0697043	0
2280	FKBP1A	1997	9.63817	1.26905	6.98031	0.00824115	0.070794	0
51092	SIDT2	3919	4.67517	2.28318	6.97662	0.00825814	0.0708929	0
5646	PRSS3	1230	7.04971	-1.78866	6.96826	0.00829682	0.0711777	0
9403	SELENOF	1993	8.45627	-1.20347	6.96564	0.00830895	0.0712345	0
283489	CHAMP1	3973	2.1107	2.84355	6.96378	0.00831763	0.0712617	0
6633	SNRPD2	826	9.56441	1.33216	6.95976	0.00833632	0.0713746	0
140738	TMEM37	1687	3.84098	-3.78286	6.95528	0.00835721	0.0715057	0
50862	RNF141	4084	6.75234	1.36004	6.95411	0.00836269	0.0715057	0
100506127	GVQW3	13617	0.958425	5.71164	6.952	0.00837256	0.0715428	0
53834	FGFRL1	3237	4.56256	-2.26451	6.94288	0.00841536	0.0718611	0
100534589	HOXA10-HOXA9	1494	1.0548	6.17399	6.93818	0.00843749	0.0720025	0
283970	PDXDC2P-NPIPB14P	4182	3.12871	-2.95525	6.93047	0.00847396	0.0722379	0
55160	ARHGEF10L	5451	4.10351	3.85797	6.92998	0.00847625	0.0722379	0
11259	FILIP1L	4474	5.97643	-2.20902	6.92602	0.00849505	0.0723505	0
3887	KRT81	1910	1.70246	6.69823	6.92106	0.00851867	0.072468	0
57562	CEP126	7046	2.63404	3.93214	6.92077	0.00852005	0.072468	0
6615	SNAI1	1706	3.28678	-4.40383	6.91778	0.00853431	0.0725416	0
133	ADM	1590	6.82506	2.21388	6.91379	0.00855335	0.0726557	0
101929351	CDC37L1-DT	321	-0.167426	3.4101	6.90047	0.00861731	0.073151	0
6624	FSCN1	2796	4.77434	-1.38291	6.89576	0.00864005	0.0732921	0
11098	PRSS23	11431	9.75964	1.09813	6.89468	0.00864527	0.0732921	0
389856	USP27X	2699	0.600126	4.52311	6.89267	0.00865499	0.0733266	0
27040	LAT	1845	2.41986	7.59322	6.88385	0.00869779	0.07363	0
23428	SLC7A8	4889	2.33335	6.75368	6.88295	0.00870219	0.07363	0
220042	DDIAS	3563	3.32907	4.16226	6.87988	0.00871716	0.0737084	0
101927151	LOC101927151	2011	2.88616	4.3386	6.87534	0.00873932	0.0738437	0
114881	OSBPL7	3656	1.69362	6.73883	6.87426	0.00874458	0.0738437	0
91461	PKDCC	2501	4.35003	-3.67794	6.86674	0.00878146	0.0741068	0
9650	MTFR1	3060	4.7661	-2.20439	6.86448	0.0087926	0.0741524	0
22885	ABLIM3	4814	5.80468	-2.31731	6.86282	0.00880077	0.0741717	0
273	AMPH	3426	0.7722	5.4175	6.86093	0.00881005	0.0741717	0
4882	NPR2	3430	5.40366	-1.93598	6.86051	0.00881213	0.0741717	0
29121	CLEC2D	5441	2.918	-2.81337	6.85936	0.00881781	0.0741717	0
3033	HADH	2287	5.57212	1.85227	6.85623	0.00883329	0.0742528	0
55803	ADAP2	2767	0.839544	5.53307	6.85509	0.00883893	0.0742528	0
144608	C12orf60	1126	1.24303	5.4026	6.85011	0.0088636	0.0744117	0
25946	ZNF385A	2776	0.885497	-4.42588	6.84455	0.00889119	0.0745654	0
683	BST1	1480	5.21847	-2.88824	6.84327	0.0088976	0.0745654	0
56477	CCL28	4194	1.64361	6.63369	6.84295	0.0088992	0.0745654	0
102724434	LOC102724434	2026	0.662432	5.25104	6.84079	0.00890994	0.0746071	0
7204	TRIO	11100	5.70702	-1.67967	6.83861	0.00892081	0.0746497	0
643650	LINC00842	2877	3.19766	-3.72685	6.82723	0.00897786	0.0750786	0
5950	RBP4	1160	1.98354	6.33762	6.82431	0.00899255	0.0751529	0
257236	CCDC96	2153	2.36475	7.49961	6.81204	0.00905452	0.0756219	0
57088	PLSCR4	3658	4.57103	-3.16378	6.80365	0.00909719	0.0759292	0
9610	RIN1	2684	4.8648	2.44998	6.80151	0.00910807	0.0759562	0
7764	ZNF217	5635	3.90693	-2.7949	6.80071	0.00911216	0.0759562	0
3692	EIF6	1469	8.57017	1.05982	6.79784	0.00912683	0.0760295	0
84913	ATOH8	5863	3.9021	3.497	6.79181	0.00915769	0.0762375	0
100506325	SP2-AS1	2182	0.781312	5.44898	6.77781	0.00922978	0.0767882	0
64084	CLSTN2	4882	1.64067	6.61651	6.77003	0.0092701	0.0770741	0
10351	ABCA8	6004	2.49851	-3.78748	6.7656	0.00929316	0.0772162	0
3490	IGFBP7	1317	8.76842	-1.27583	6.76016	0.00932156	0.0774024	0
83894	TTC29	2434	1.53621	6.49498	6.75444	0.00935147	0.0775814	0
4259	MGST3	1518	8.51567	-1.13939	6.75283	0.0093599	0.0775814	0
105373383	LOC105373383	554	0.0108782	3.93429	6.7526	0.0093611	0.0775814	0
85477	SCIN	3297	2.28012	7.39443	6.7484	0.00938319	0.0777147	0
342035	GLDN	5135	1.77719	6.7922	6.74258	0.00941383	0.0779186	0
1063	CENPF	10296	7.21155	2.35409	6.7358	0.0094497	0.0781655	0
9942	XYLB	3683	5.77653	4.4664	6.73228	0.00946837	0.0782698	0
421	ARVCF	4036	0.655436	5.24214	6.72795	0.00949139	0.07841	0
60561	RINT1	2988	5.0306	2.62427	6.7257	0.00950334	0.0784586	0
11149	BVES	5787	4.4719	-3.007	6.72129	0.00952689	0.0786029	0
6202	RPS8	705	9.60111	1.25958	6.71854	0.00954157	0.0786739	0
5317	PKP1	5447	1.63065	6.60889	6.7111	0.00958148	0.0789526	0
3959	LGALS3BP	2260	9.65671	-1.25979	6.70913	0.00959203	0.0789893	0
345	APOC3	533	1.53895	6.52449	6.7064	0.00960674	0.0790417	0
9987	HNRNPDL	4245	9.29423	1.89321	6.70439	0.0096176	0.0790417	0
1663	DDX11	3927	2.49981	4.47063	6.70408	0.00961923	0.0790417	0
528	ATP6V1C1	5704	6.12407	-1.70649	6.70342	0.00962284	0.0790417	0
5918	RARRES1	1666	4.14083	-3.08329	6.69487	0.00966906	0.0793253	0
6497	SKI	5707	4.49178	3.14977	6.69477	0.00966962	0.0793253	0
10362	HMG20B	1584	6.32783	1.65685	6.6896	0.00969771	0.0795053	0
353091	RAET1G	1181	1.49159	6.43228	6.68578	0.00971849	0.0796251	0
5984	RFC4	1585	4.83517	2.68609	6.677	0.00976646	0.0799675	0
10131	TRAP1	2296	6.51532	1.49584	6.67036	0.00980297	0.0802157	0
5328	PLAU	2693	6.47232	-2.64757	6.66558	0.00982928	0.0803802	0
256691	MAMDC2	4422	1.6243	5.89704	6.66333	0.00984168	0.0804307	0
26147	PHF19	4774	5.52947	1.96131	6.65926	0.00986417	0.0805331	0
23588	KLHDC2	1806	5.20811	-1.83128	6.65881	0.00986666	0.0805331	0
94081	SFXN1	4299	7.56311	2.04274	6.65706	0.00987639	0.0805465	0
59286	UBL5	531	8.54334	1.33408	6.65627	0.00988076	0.0805465	0
6949	TCOF1	5994	5.50575	1.84772	6.65282	0.00989989	0.0806517	0
730202	LOC730202	679	2.269	7.41191	6.65048	0.00991291	0.08068	0
151887	CCDC80	4712	8.98855	-1.01485	6.64995	0.00991583	0.08068	0
161198	CLEC14A	2371	0.52104	5.01327	6.64407	0.00994866	0.0808962	0
54468	MIOS	3323	5.10977	2.53528	6.64048	0.00996869	0.0810081	0
284106	CISD3	2636	4.84458	1.88492	6.63423	0.0100037	0.0812305	0
2530	FUT8	5651	6.3644	-1.75485	6.63336	0.0100086	0.0812305	0
81848	SPRY4	5531	5.16733	-2.53831	6.62207	0.0100723	0.0816959	0
100507557	LOC100507557	4155	0.511561	4.98496	6.61907	0.0100893	0.0817823	0
56654	NPDC1	1528	5.58722	-2.05206	6.61745	0.0100984	0.0818056	0
7761	ZNF214	2668	1.50192	6.44267	6.61067	0.010137	0.0820663	0
9507	ADAMTS4	4349	2.89822	-3.02816	6.60927	0.0101449	0.082074	0
5218	CDK14	5485	5.59556	-2.00246	6.60827	0.0101506	0.082074	0
152503	SH3D19	5553	4.82513	-1.97796	6.60617	0.0101626	0.0821195	0
677822	SNORA40	127	-0.0402313	3.79424	6.60146	0.0101895	0.0822857	0
56987	BBX	9025	7.44221	-1.12972	6.59838	0.0102072	0.0823626	0
6431	SRSF6	4014	8.29608	-1.16297	6.59758	0.0102118	0.0823626	0
8061	FOSL1	1753	5.87297	1.99713	6.58829	0.0102652	0.0827419	0
9537	TP53I11	4806	6.73454	-1.5575	6.58326	0.0102942	0.0828791	0
4549	RNR1	954	12.4162	1.76288	6.58312	0.010295	0.0828791	0
51126	NAA20	1333	7.3392	1.16546	6.57976	0.0103145	0.0829841	0
4900	NRGN	1218	1.50997	3.01419	6.57374	0.0103494	0.0832134	0
1523	CUX1	15587	4.80364	-1.76578	6.56864	0.0103791	0.0833738	0
338321	NLRP9	3484	2.30679	7.59047	6.5681	0.0103823	0.0833738	0
1474	CST6	609	3.04425	4.69028	6.56025	0.0104282	0.0836905	0
1495	CTNNA1	5455	8.67988	-0.948304	6.55878	0.0104368	0.0836947	0
22911	WDR47	4374	3.93191	-3.02087	6.55747	0.0104445	0.0836947	0
23236	PLCB1	7207	4.21865	3.51899	6.55685	0.0104481	0.0836947	0
1434	CSE1L	3627	8.08095	1.47994	6.54971	0.0104901	0.0839773	0
339324	ZNF260	5582	4.77605	-2.79547	6.54865	0.0104963	0.0839773	0
5198	PFAS	5385	4.62838	2.17222	6.54567	0.010514	0.0840664	0
57000	GSN-AS1	4763	6.47229	6.0442	6.54392	0.0105243	0.0840972	0
23213	SULF1	6302	7.2046	2.24945	6.53583	0.0105723	0.0843977	0
146433	IL34	1917	1.26346	6.13499	6.53537	0.010575	0.0843977	0
5362	PLXNA2	11443	1.66054	5.87056	6.5335	0.0105862	0.0844264	0
9798	IST1	4249	6.17159	-1.48728	6.53258	0.0105916	0.0844264	0
9262	STK17B	5307	6.89002	-1.40786	6.52365	0.0106449	0.084799	0
10123	ARL4C	4012	7.05424	1.54152	6.52182	0.0106559	0.0848341	0
10516	FBLN5	2633	6.09588	-2.04612	6.51838	0.0106765	0.0849461	0
1175	AP2S1	1254	9.75916	1.34132	6.51393	0.0107033	0.0850353	0
57053	CHRNA10	2007	0.597645	5.12833	6.5139	0.0107035	0.0850353	0
91319	DERL3	3200	0.396711	4.77938	6.51323	0.0107075	0.0850353	0
91584	PLXNA4	15412	1.41519	6.34402	6.50587	0.0107519	0.0852892	0
121512	FGD4	8990	5.75354	2.08878	6.50575	0.0107526	0.0852892	0
5641	LGMN	2175	6.3503	2.24003	6.50186	0.0107762	0.0854108	0
2597	GAPDH	1892	12.6265	1.04522	6.50036	0.0107853	0.0854108	0
56946	EMSY	6910	4.54272	-2.34655	6.49995	0.0107878	0.0854108	0
80381	CD276	3570	8.36399	1.90033	6.49512	0.0108171	0.0855906	0
148534	TMEM56	6701	0.328906	5.95059	6.49015	0.0108474	0.0857778	0
22883	CLSTN1	5226	6.45788	-1.32256	6.4869	0.0108672	0.0858711	0
1296	COL8A2	4534	1.37787	6.28325	6.48605	0.0108725	0.0858711	0
100132356	LOC100132356	1785	1.87582	6.33295	6.48258	0.0108937	0.0859865	0
113230	MISP3	1365	0.344621	-4.26667	6.4739	0.010947	0.0863543	0
56915	EXOSC5	993	4.67699	2.53872	6.46961	0.0109734	0.0865103	0
10855	HPSE	4720	1.39738	6.30249	6.4651	0.0110013	0.0866773	0
10970	CKAP4	3036	9.06321	-1.04884	6.46203	0.0110204	0.0867745	0
57082	KNL1	7685	3.92482	3.93683	6.4516	0.0110852	0.0872322	0
51225	ABI3	2109	1.43949	6.36096	6.44868	0.0111035	0.0872731	0
990	CDC6	3053	4.44414	3.88395	6.44861	0.0111039	0.0872731	0
10389	SCML2	4198	1.25832	6.12412	6.44416	0.0111318	0.0874318	0
4601	MXI1	3835	3.07559	-3.01468	6.44281	0.0111402	0.0874318	0
26287	ANKRD2	1521	1.32928	6.22363	6.44215	0.0111444	0.0874318	0
23355	VPS8	5047	4.20189	-2.45442	6.43921	0.0111628	0.0875234	0
124923	SGK494	3779	3.08527	-5.17652	6.43706	0.0111763	0.087543	0
10049	DNAJB6	3190	6.38894	-1.07741	6.43666	0.0111789	0.087543	0
80036	TRPM3	6698	1.9968	8.473	6.42899	0.0112272	0.0878684	0
26019	UPF2	5457	5.83859	-1.68968	6.4264	0.0112436	0.0879437	0
724102	SNHG4	1024	0.40109	4.77332	6.42036	0.0112819	0.0881898	0
9068	ANGPTL1	3546	1.20756	6.0636	6.41492	0.0113165	0.0884071	0
25891	PAMR1	3697	8.21894	-1.27232	6.41136	0.0113393	0.0885192	0
146754	DNAH2	15960	3.50431	-6.91653	6.41053	0.0113446	0.0885192	0
5205	ATP8B1	5937	5.98631	1.90248	6.40644	0.0113707	0.0886697	0
51523	CXXC5	3666	5.3353	2.1459	6.40517	0.0113788	0.0886795	0
4861	NPAS1	2123	1.61021	6.58406	6.4031	0.0113921	0.0887296	0
100533105	C8orf44-SGK3	510	0.384475	4.86576	6.39909	0.0114179	0.0888768	0
7991	TUSC3	3884	8.69344	2.19358	6.39674	0.011433	0.0889409	0
171423	PDIA3P1	2099	2.98943	-1.47803	6.39067	0.0114722	0.089192	0
1992	SERPINB1	2794	5.14698	-1.86405	6.38924	0.0114814	0.0892102	0
23036	ZNF292	10100	6.00622	-1.69234	6.38084	0.0115359	0.0895796	0
116535	MRGPRF	2283	5.56033	1.8315	6.37803	0.0115541	0.0896676	0
23509	POFUT1	6135	5.59805	1.87282	6.37133	0.0115978	0.0899527	0
55608	ANKRD10	3095	6.00087	-1.68108	6.3661	0.0116321	0.0901278	0
80206	FHOD3	5699	2.65787	-3.94778	6.36576	0.0116343	0.0901278	0
25875	LETMD1	2173	5.50842	-2.21264	6.36142	0.0116628	0.0902393	0
1730	DIAPH2	5128	3.57084	3.26743	6.36135	0.0116633	0.0902393	0
3572	IL6ST	9101	7.68756	-1.11716	6.36038	0.0116697	0.0902393	0
10809	STARD10	1988	2.17455	4.89362	6.35707	0.0116914	0.0903535	0
115708	TRMT61A	3241	4.60324	3.02255	6.35519	0.0117038	0.0903766	0
151050	KANSL1L	4743	3.82539	-3.18545	6.3545	0.0117084	0.0903766	0
51079	NDUFA13	542	9.64096	1.43246	6.35151	0.0117282	0.0904755	0
100529144	CORO7-PAM16	443	4.51954	1.98806	6.34624	0.011763	0.0906501	0
6119	RPA3	1975	6.47363	1.37981	6.34597	0.0117648	0.0906501	0
5036	PA2G4	2626	7.2717	1.03866	6.34452	0.0117745	0.0906703	0
100130887	ATE1-AS1	951	1.20308	6.05691	6.34077	0.0117994	0.0908081	0
253738	EBF3	4412	1.53923	5.71468	6.33594	0.0118315	0.09099	0
10487	CAP1	2773	10.1612	1.37831	6.3346	0.0118405	0.09099	0
9045	RPL14	968	8.37808	1.40742	6.33406	0.0118441	0.09099	0
692088	SNORD50B	71	1.04422	4.1823	6.33078	0.011866	0.0911045	0
10998	SLC27A5	2365	4.02135	-3.39626	6.32504	0.0119045	0.0913453	0
8701	DNAH11	13896	1.27718	5.26187	6.30998	0.012006	0.0920698	0
8814	CDKL1	2801	3.70139	4.56875	6.30748	0.0120229	0.092145	0
3315	HSPB1	897	10.0014	1.21573	6.2976	0.0120901	0.0926052	0
664	BNIP3	1633	6.96335	-1.05605	6.291	0.0121352	0.0928889	0
80139	ZNF703	3349	5.2787	-1.9844	6.29008	0.0121415	0.0928889	0
2239	GPC4	3714	1.08772	5.90472	6.28799	0.0121559	0.0929439	0
51533	PHF7	2371	1.10572	5.9517	6.28419	0.012182	0.0930456	0
100507670	LOC100507670	622	1.23068	6.1048	6.28395	0.0121836	0.0930456	0
6447	SCG5	1301	5.87404	-2.18338	6.2811	0.0122032	0.0931406	0
6672	SP100	7650	7.58414	-1.03112	6.27471	0.0122473	0.0934159	0
1848	DUSP6	3395	5.88467	-2.53645	6.27377	0.0122538	0.0934159	0
9938	ARHGAP25	3411	4.4498	-3.24895	6.27273	0.012261	0.0934159	0
1534	CYB561	3412	5.3754	-2.07883	6.27098	0.0122731	0.0934535	0
160760	PPTC7	3748	1.3263	5.51192	6.26825	0.012292	0.0935423	0
54602	NDFIP2	4655	6.34678	-1.63643	6.26018	0.0123482	0.0939142	0
10484	SEC23A	4136	9.49555	1.64252	6.25777	0.0123649	0.0939866	0
64780	MICAL1	3949	6.07156	1.9779	6.25306	0.0123979	0.0941816	0
7565	ZNF17	2733	2.01239	6.37094	6.24963	0.0124219	0.0943087	0
388886	LRRC75B	1240	2.89439	-4.99514	6.24584	0.0124486	0.0944557	0
93973	ACTR8	3628	5.3536	-2.0683	6.23702	0.0125107	0.0948716	0
8672	EIF4G3	6863	5.82197	-1.26596	6.23587	0.0125188	0.0948777	0
9984	THOC1	2120	3.89824	2.33756	6.22788	0.0125754	0.0952506	0
124045	SPATA33	2820	2.79359	2.74889	6.22413	0.0126021	0.0953966	0
664701	ZNF826P	636	0.153134	4.27768	6.21754	0.0126491	0.0956754	0
55147	RBM23	2604	6.08353	-1.55064	6.2169	0.0126537	0.0956754	0
692203	SNORD88B	97	0.268802	4.5609	6.21557	0.0126632	0.0956913	0
10084	PQBP1	1295	5.4777	1.68628	6.21172	0.0126907	0.0958436	0
4071	TM4SF1	1691	8.19685	1.14201	6.20744	0.0127215	0.0960195	0
57559	STAMBPL1	2094	5.58486	2.22518	6.19539	0.0128084	0.0966193	0
100129387	GABPB1-AS1	4133	3.6108	-3.86809	6.19397	0.0128186	0.0966403	0
1731	SEPT1	1592	0.466482	3.39635	6.19064	0.0128428	0.096766	0
54874	FNBP1L	5517	3.34867	-3.32405	6.18219	0.0129042	0.0971722	0
54998	AURKAIP1	1147	7.46303	1.0447	6.17743	0.012939	0.0973069	0
4500	MT1L	426	5.74314	-1.33878	6.17736	0.0129395	0.0973069	0
56995	TULP4	11119	5.51112	-1.83959	6.17666	0.0129447	0.0973069	0
10262	SF3B4	1993	6.30077	1.49904	6.17004	0.0129931	0.0976146	0
6566	SLC16A1	4668	6.43459	-1.36975	6.16743	0.0130124	0.0977023	0
51635	DHRS7	2226	6.81831	-1.24027	6.16614	0.0130219	0.0977038	0
23765	IL17RA	8608	4.59949	-2.45549	6.16535	0.0130277	0.0977038	0
8669	EIF3J	2558	5.52671	1.74672	6.16314	0.013044	0.0977694	0
84056	KATNAL1	7669	5.12413	1.88661	6.16117	0.0130585	0.0978214	0
677814	SNORA31	130	-0.169899	3.39495	6.15846	0.0130785	0.0979149	0
55723	ASF1B	1731	5.08158	2.67868	6.15354	0.0131149	0.098123	0
8522	GAS7	8876	1.76253	-5.76109	6.15195	0.0131267	0.098123	0
2022	ENG	3426	8.27959	1.1447	6.15163	0.0131291	0.098123	0
6821	SUOX	2462	4.92385	-2.42297	6.14816	0.0131549	0.0982592	0
22856	CHSY1	4550	6.43917	-1.42883	6.14595	0.0131713	0.098325	0
2177	FANCD2	6149	5.71238	2.48581	6.14469	0.0131807	0.0983383	0
100289373	UBAC2-AS1	1821	0.830761	5.49714	6.14279	0.0131949	0.0983877	0
6608	SMO	3737	2.90075	-4.87319	6.13875	0.0132251	0.0985557	0
9061	PAPSS1	2542	7.00368	-1.38465	6.13716	0.013237	0.0985879	0
3070	HELLS	3346	4.78726	2.68157	6.13233	0.0132732	0.0988004	0
4738	NEDD8	625	9.49396	1.3057	6.13001	0.0132906	0.0988732	0
388507	ZNF788P	3902	2.95553	4.22752	6.12858	0.0133014	0.0988967	0
160	AP2A1	3499	4.48014	1.69435	6.12617	0.0133195	0.0989746	0
7516	XRCC2	3069	1.45776	4.8817	6.12322	0.0133418	0.0990829	0
83445	GSG1	2969	4.12849	-3.74234	6.12133	0.013356	0.0991318	0
285498	RNF212	3097	0.899573	5.61816	6.10634	0.0134698	0.0999187	0
23212	RRS1	1706	4.17059	2.26393	6.10319	0.0134938	0.10004	0
29103	DNAJC15	2776	3.69727	4.25981	6.09472	0.0135586	0.100463	0
54058	C21orf58	3802	4.12027	3.82447	6.08785	0.0136115	0.100796	0
219621	CABCOCO1	1252	0.831109	5.5075	6.08575	0.0136276	0.100858	0
7222	TRPC3	3619	0.957984	5.74759	6.07944	0.0136764	0.101162	0
84206	MEX3B	3530	3.56226	-3.52336	6.07512	0.0137099	0.101351	0
10618	TGOLN2	6424	7.89292	-0.943701	6.07031	0.0137472	0.101569	0
23029	RBM34	2458	7.50434	1.8866	6.06834	0.0137626	0.101582	0
55769	ZNF83	3556	4.48386	-2.04898	6.06807	0.0137647	0.101582	0
26084	ARHGEF26	5414	3.54074	-3.18932	6.06613	0.0137798	0.101601	0
4802	NFYC	3428	4.75871	2.32777	6.06574	0.0137829	0.101601	0
200916	RPL22L1	2029	5.77315	1.23881	6.06198	0.0138122	0.101759	0
4052	LTBP1	6348	7.51254	1.34436	6.06025	0.0138258	0.101801	0
100505573	INAFM2	2660	4.63805	2.6148	6.05794	0.0138439	0.101877	0
1719	DHFR	3917	2.49789	2.29278	6.05559	0.0138623	0.101954	0
9308	CD83	2521	1.68214	6.14547	6.04571	0.0139402	0.102468	0
55301	OLAH	1834	0.82577	6.4719	6.04345	0.013958	0.102541	0
9238	TBRG4	2276	6.03844	1.69663	6.03872	0.0139954	0.102649	0
10613	ERLIN1	3591	6.326	1.54762	6.03824	0.0139992	0.102649	0
65249	ZSWIM4	4339	2.27591	-3.37515	6.038	0.0140012	0.102649	0
1645	AKR1C1	1379	4.78641	-2.24516	6.03758	0.0140044	0.102649	0
7422	VEGFA	3778	5.53625	-1.71522	6.0339	0.0140337	0.102746	0
79000	AUNIP	2408	1.49792	5.62031	6.03365	0.0140357	0.102746	0
101927586	LINC01271	2250	0.717843	5.32323	6.0329	0.0140417	0.102746	0
79834	PEAK1	11817	6.29036	-1.58518	6.03192	0.0140495	0.102746	0
23333	DPY19L1	4865	4.64919	-1.97526	6.0307	0.0140591	0.102759	0
140545	RNF32	3813	0.794555	5.44193	6.02783	0.0140821	0.102868	0
23499	MACF1	17689	7.5926	-1.03232	6.01605	0.0141764	0.103456	0
340719	NANOS1	4017	2.3784	3.44523	6.01482	0.0141862	0.103456	0
55055	ZWILCH	3287	5.42128	2.19726	6.01478	0.0141865	0.103456	0
8915	BCL10	3104	5.24971	-1.63209	6.0137	0.0141953	0.103462	0
54469	ZFAND6	2146	6.72002	-1.10806	6.01017	0.0142236	0.10361	0
100529239	RPS10-NUDT3	1977	4.7192	-1.66219	6.00814	0.01424	0.103671	0
143458	LDLRAD3	4011	4.1542	-2.65164	6.00632	0.0142547	0.103683	0
8331	HIST1H2AJ	439	0.0783472	4.11202	6.00596	0.0142577	0.103683	0
27115	PDE7B	5387	4.35881	-2.72644	6.00257	0.014285	0.103823	0
51308	REEP2	2266	2.80402	-3.99002	5.99349	0.0143588	0.104198	0
1104	RCC1	3027	4.8131	1.84187	5.99337	0.0143598	0.104198	0
57211	ADGRG6	6961	3.04162	-4.40633	5.99324	0.0143608	0.104198	0
58	ACTA1	1492	2.96339	2.19892	5.99021	0.0143855	0.104264	0
7099	TLR4	5781	3.59438	-3.6773	5.98971	0.0143896	0.104264	0
291	SLC25A4	4420	6.38947	1.36833	5.98916	0.0143941	0.104264	0
130612	TMEM198	2578	0.866429	5.55077	5.97438	0.0145152	0.104995	0
60558	GUF1	4237	4.84497	2.13078	5.97425	0.0145163	0.104995	0
2115	ETV1	7638	5.14667	2.21326	5.97273	0.0145288	0.104995	0
5791	PTPRE	7589	2.85802	-4.27267	5.97226	0.0145326	0.104995	0
80758	PRR7	1563	2.64888	3.21941	5.97091	0.0145438	0.104995	0
26255	PTTG3P	702	0.667878	1.93285	5.97065	0.0145459	0.104995	0
338322	NLRP10	2020	0.811208	5.90778	5.96995	0.0145517	0.104995	0
55080	TAPBPL	1818	3.32583	-3.93657	5.96589	0.0145853	0.105178	0
4323	MMP14	3594	4.20026	-1.69494	5.96269	0.0146117	0.10531	0
10276	NET1	4336	4.77932	-1.77199	5.95027	0.0147151	0.105996	0
5606	MAP2K3	2499	7.15489	1.42756	5.93998	0.0148012	0.106557	0
11343	MGLL	4809	6.61985	1.64633	5.93676	0.0148283	0.106693	0
10458	BAIAP2	4897	5.29014	2.0789	5.93292	0.0148606	0.106866	0
9686	VGLL4	5108	3.67972	-2.44363	5.93181	0.01487	0.106874	0
81545	FBXO38	4199	5.07234	-2.07038	5.93018	0.0148837	0.106913	0
114897	C1QTNF1	3711	3.21059	-2.83258	5.92913	0.0148926	0.106917	0
7106	TSPAN4	1770	7.34795	1.09624	5.92746	0.0149067	0.10696	0
552	AVPR1A	7831	0.811051	5.48622	5.92598	0.0149193	0.10699	0
5613	PRKX	6084	3.68808	-3.08993	5.92286	0.0149457	0.107121	0
306	ANXA3	1618	3.75019	-4.00704	5.91748	0.0149914	0.107389	0
54757	FAM20A	4624	3.40319	-5.05475	5.91462	0.0150158	0.107457	0
84101	USP44	4978	2.40822	-5.04469	5.91441	0.0150176	0.107457	0
92979	MARCH9	2985	1.51226	-5.27569	5.91139	0.0150433	0.107582	0
100288911	LOC100288911	716	3.34137	3.96717	5.90536	0.0150948	0.107822	0
220323	OAF	1862	5.48283	-2.16564	5.90496	0.0150983	0.107822	0
25806	VAX2	1146	0.0989619	4.16786	5.90455	0.0151018	0.107822	0
3695	ITGB7	2867	0.852238	5.95616	5.89967	0.0151438	0.108061	0
4249	MGAT5	8145	4.56034	2.75618	5.89592	0.015176	0.108231	0
10535	RNASEH2A	1142	6.59192	1.75264	5.89118	0.0152169	0.108463	0
23064	SETX	11016	5.3939	-1.69823	5.88875	0.015238	0.10855	0
5998	RGS3	7307	7.23526	-1.49585	5.88783	0.0152459	0.10855	0
23189	KANK1	6696	7.45865	2.39663	5.88391	0.0152798	0.108732	0
5144	PDE4D	11192	2.80966	-3.99705	5.8809	0.015306	0.108859	0
162979	ZNF296	1744	0.683304	5.2716	5.87964	0.015317	0.108863	0
81035	COLEC12	3134	0.727259	5.35178	5.87801	0.0153312	0.108863	0
121665	SPPL3	4129	5.30866	-1.87552	5.87792	0.0153319	0.108863	0
5425	POLD2	2311	7.49631	1.02645	5.87652	0.0153441	0.10889	0
124565	SLC38A10	5145	6.34567	-1.69011	5.87548	0.0153532	0.108895	0
9848	MFAP3L	7284	0.693842	5.30315	5.86938	0.0154065	0.109117	0
56474	CTPS2	4925	3.77803	-3.04087	5.8684	0.0154151	0.109117	0
10579	TACC2	10737	3.38207	3.21789	5.86815	0.0154173	0.109117	0
404217	CTXN1	1263	0.23857	-2.73586	5.86803	0.0154183	0.109117	0
390928	ACP7	2961	0.704623	5.30716	5.86364	0.0154568	0.10933	0
642280	ZNF876P	2607	2.2214	4.62848	5.85118	0.0155666	0.110047	0
93587	TRMT10A	3870	1.87841	4.4632	5.84387	0.0156314	0.110444	0
152007	GLIPR2	2853	6.00557	-1.91729	5.83272	0.0157308	0.111086	0
3398	ID2	1364	6.15595	-1.70504	5.82966	0.0157582	0.111219	0
1945	EFNA4	1257	2.78289	-4.09138	5.8274	0.0157785	0.111301	0
64115	VSIR	4773	5.99546	1.95106	5.82635	0.0157878	0.111306	0
100874260	UBE2CP5	1252	2.48463	5.51149	5.82059	0.0158396	0.111578	0
10961	ERP29	1472	7.74144	-1.08944	5.81956	0.0158489	0.111578	0
84224	NBPF3	4476	3.12154	3.51308	5.81919	0.0158523	0.111578	0
4734	NEDD4	7745	5.64434	-1.7835	5.81371	0.0159017	0.111865	0
5563	PRKAA2	9352	4.33576	2.99364	5.81264	0.0159114	0.111873	0
79763	ISOC2	1169	5.91497	1.44056	5.81034	0.0159322	0.111958	0
57511	COG6	7005	6.68452	-1.58174	5.80509	0.0159799	0.112221	0
5554	PRH1	1527	-0.0763322	-3.75623	5.8043	0.015987	0.112221	0
5764	PTN	2267	6.65191	1.83755	5.80253	0.0160031	0.112274	0
262	AMD1	3618	6.01544	1.38093	5.80126	0.0160147	0.112294	0
5630	PRPH	1833	0.553986	5.06023	5.79873	0.0160377	0.112394	0
947	CD34	2811	0.694319	5.29191	5.79466	0.0160749	0.112587	0
102723493	LOC102723493	1830	-0.0240484	3.83635	5.79382	0.0160826	0.112587	0
653820	FAM72B	2374	-0.0120154	3.85792	5.79039	0.016114	0.112746	0
79840	NHEJ1	2103	3.85109	3.42928	5.78807	0.0161353	0.112834	0
100505718	LINC01592	2367	0.504401	4.96937	5.78669	0.0161479	0.112861	0
11340	EXOSC8	1411	6.34322	1.61122	5.78133	0.0161972	0.113065	0
3797	KIF3C	5431	4.57351	-2.41381	5.78063	0.0162038	0.113065	0
56899	ANKS1B	7752	0.933184	4.95951	5.78051	0.0162048	0.113065	0
102724515	LINC01291	494	-0.0136473	3.8574	5.77973	0.0162121	0.113065	0
23063	WAPL	6302	5.51609	1.607	5.7747	0.0162585	0.113328	0
80854	SETD7	8632	6.35656	-1.54827	5.7639	0.0163587	0.113961	0
6240	RRM1	3574	7.42577	1.35894	5.76301	0.016367	0.113961	0
4335	MNT	4842	2.95595	-2.70992	5.75826	0.0164113	0.114114	0
2175	FANCA	6185	4.28228	4.30986	5.75795	0.0164142	0.114114	0
11162	NUDT6	1373	2.36848	2.87145	5.75782	0.0164154	0.114114	0
22807	IKZF2	9657	0.557672	5.05511	5.75533	0.0164387	0.114183	0
339483	MTMR9LP	2324	4.51313	-3.33451	5.75413	0.0164499	0.114183	0
2047	EPHB1	4675	1.82186	5.43975	5.75338	0.0164569	0.114183	0
89796	NAV1	13265	7.48899	-1.26772	5.75298	0.0164607	0.114183	0
10983	CCNI	1998	7.72311	-0.934129	5.74669	0.0165197	0.114437	0
8816	DCAF5	8124	7.20672	2.32907	5.74568	0.0165293	0.114437	0
28951	TRIB2	4406	5.44799	-1.82723	5.7454	0.0165319	0.114437	0
57572	DOCK6	6400	4.34708	-3.07061	5.74532	0.0165327	0.114437	0
2596	GAP43	2104	3.75887	-3.23551	5.74336	0.0165511	0.114504	0
100506178	LOC100506178	2434	2.06961	-4.98009	5.7365	0.0166158	0.11489	0
8706	B3GALNT1	3641	4.28562	2.65462	5.72449	0.0167299	0.115617	0
773	CACNA1A	8738	1.6699	3.50741	5.70375	0.0169287	0.116928	0
8463	TEAD2	2328	4.69499	-2.24132	5.70101	0.0169551	0.117024	0
100506804	LOC100506804	1297	-0.0677991	3.72923	5.70044	0.0169607	0.117024	0
125058	TBC1D16	11303	4.25099	-2.3001	5.69806	0.0169837	0.117093	0
55346	TCP11L1	3009	5.498	-2.44595	5.69754	0.0169887	0.117093	0
949	SCARB1	2742	5.11666	-2.04861	5.69377	0.0170252	0.11726	0
23157	SEPT6	5714	2.87373	-3.57817	5.69253	0.0170373	0.11726	0
1069	CETN2	1080	6.94536	-1.43875	5.69223	0.0170402	0.11726	0
129831	RBM45	1815	4.80633	-2.37105	5.69023	0.0170596	0.117331	0
8644	AKR1C3	1980	5.05654	-2.50086	5.6878	0.0170832	0.117431	0
79893	GGNBP2	2845	6.62884	-1.41661	5.68014	0.017158	0.117883	0
80223	RAB11FIP1	7856	2.49806	4.48509	5.67694	0.0171893	0.117962	0
51181	DCXR	829	5.72614	1.35083	5.67616	0.017197	0.117962	0
3916	LAMP1	2540	6.04133	-1.28737	5.67614	0.0171971	0.117962	0
22908	SACM1L	3785	4.87997	2.00281	5.67445	0.0172138	0.117962	0
114787	GPRIN1	4208	0.472125	4.93452	5.6743	0.0172152	0.117962	0
55780	ERMARD	2222	4.16092	2.93559	5.67187	0.0172391	0.118064	0
83706	FERMT3	2552	6.60426	6.09421	5.65651	0.0173907	0.119039	0
101927974	LOC101927974	1214	1.81771	4.96738	5.65296	0.0174259	0.119108	0
1997	ELF1	3739	4.69591	-2.4075	5.65287	0.0174268	0.119108	0
6335	SCN9A	9760	4.16821	2.85761	5.65271	0.0174284	0.119108	0
65987	KCTD14	246	-0.26716	3.03749	5.64812	0.0174741	0.119357	0
27346	TMEM97	2568	4.9294	2.40906	5.6453	0.0175022	0.119486	0
9754	STARD8	5133	1.84945	6.09002	5.64393	0.0175159	0.119516	0
8869	ST3GAL5	2448	4.26231	-2.67804	5.63392	0.0176162	0.120138	0
1604	CD55	3465	5.64256	-2.45043	5.63272	0.0176282	0.120156	0
100190939	TPT1-AS1	1526	1.11324	-3.20448	5.63166	0.017639	0.120166	0
22850	ADNP2	5387	4.73947	2.7613	5.62926	0.0176631	0.120221	0
493900	TMEM9B-AS1	1053	0.382992	5.47638	5.62901	0.0176656	0.120221	0
10914	PAPOLA	8321	6.88635	1.31828	5.62456	0.0177105	0.120463	0
1642	DDB1	4356	8.13912	-0.861207	5.62351	0.0177211	0.120472	0
389906	LOC389906	1791	3.24253	-2.98073	5.62243	0.017732	0.12048	0
100093630	SNHG8	619	6.15713	1.11437	5.62156	0.0177409	0.12048	0
6926	TBX3	4783	5.62086	-1.89242	5.61782	0.0177788	0.120674	0
94239	H2AFV	4704	6.65104	1.24771	5.61557	0.0178016	0.120765	0
85458	DIXDC1	7798	4.33441	-2.19952	5.60939	0.0178645	0.120999	0
6233	RPS27A	1373	7.53323	1.11941	5.60909	0.0178676	0.120999	0
51119	SBDS	1605	6.61142	1.18798	5.6086	0.0178725	0.120999	0
4627	MYH9	7554	9.46379	-0.776937	5.60851	0.0178735	0.120999	0
10402	ST3GAL6	4318	3.51878	3.03391	5.60522	0.017907	0.121163	0
4000	LMNA	4104	10.5276	0.969181	5.60222	0.0179378	0.121242	0
64215	DNAJC1	2091	5.36866	-1.43348	5.6015	0.0179451	0.121242	0
685	BTC	2815	0.531683	5.0104	5.60088	0.0179515	0.121242	0
100874364	HOXC-AS2	504	-0.107821	3.5842	5.60032	0.0179572	0.121242	0
56986	DTWD1	2750	5.52359	-1.55089	5.59934	0.0179672	0.121242	0
64946	CENPH	1389	3.27528	2.84424	5.59859	0.017975	0.121242	0
137075	CLDN23	1952	0.944438	4.89224	5.59663	0.017995	0.121314	0
10627	MYL12A	1474	9.77277	-0.87774	5.595	0.0180118	0.121364	0
100128881	VPS9D1-AS1	1753	0.363782	4.70881	5.58863	0.0180775	0.121743	0
1305	COL13A1	3164	4.50326	-2.54785	5.58227	0.0181432	0.122122	0
9914	ATP2C2	3538	1.55988	6.53997	5.57738	0.0181939	0.1224	0
63915	BLOC1S5	253	0.0661559	3.41927	5.56892	0.018282	0.122929	0
3420	IDH3B	1852	7.67932	-1.37885	5.56391	0.0183345	0.123217	0
10867	TSPAN9	4351	4.73029	-2.35357	5.5501	0.0184796	0.124073	0
6709	SPTAN1	7907	7.92449	-0.926758	5.54997	0.018481	0.124073	0
84787	KMT5C	2309	-0.141031	-3.53521	5.54749	0.0185072	0.124184	0
85014	TMEM141	858	5.87076	1.36479	5.54547	0.0185286	0.12423	0
284612	SYPL2	3779	1.37621	6.28127	5.54503	0.0185333	0.12423	0
4926	NUMA1	7585	8.27414	1.95738	5.54291	0.0185557	0.124317	0
26022	TMEM98	1867	6.95194	-1.02282	5.53849	0.0186026	0.124566	0
1540	CYLD	8805	5.61478	-1.47239	5.53318	0.0186592	0.12488	0
55805	LRP2BP	5158	1.41142	6.34529	5.5304	0.0186888	0.125014	0
9117	SEC22C	6524	5.49819	1.52657	5.52856	0.0187085	0.125081	0
25888	ZNF473	4752	4.10371	5.78645	5.52585	0.0187375	0.12517	0
54946	SLC41A3	2887	5.31775	-2.34292	5.5255	0.0187412	0.12517	0
7155	TOP2B	5485	5.93038	-1.26591	5.52348	0.0187629	0.125251	0
2512	FTL	871	13.0919	1.16608	5.52027	0.0187974	0.125416	0
1965	EIF2S1	4165	7.55926	1.08113	5.51289	0.0188768	0.125861	0
54795	TRPM4	4114	2.99093	-2.90365	5.51228	0.0188835	0.125861	0
284338	PRR19	1530	1.91983	6.08868	5.50981	0.0189101	0.125915	0
51020	HDDC2	1615	6.33312	1.2297	5.50905	0.0189183	0.125915	0
3312	HSPA8	2460	10.015	0.872243	5.50882	0.0189208	0.125915	0
2081	ERN1	4005	0.359868	4.772	5.50715	0.0189389	0.125952	0
4780	NFE2L2	3584	6.84269	-1.22598	5.50651	0.0189458	0.125952	0
8612	PLPP2	1532	4.10351	-3.5524	5.50352	0.0189782	0.126099	0
3732	CD82	1691	6.26143	1.88364	5.50259	0.0189884	0.126099	0
2846	LPAR4	2832	-0.12282	3.53619	5.50177	0.0189972	0.126099	0
94120	SYTL3	3119	2.93237	-4.27915	5.50087	0.019007	0.126099	0
3214	HOXB4	2033	0.285261	4.55796	5.49941	0.0190229	0.12614	0
1373	CPS1	6166	4.92728	3.69036	5.4971	0.0190481	0.126242	0
8771	TNFRSF6B	1155	0.739911	-4.54496	5.49302	0.0190925	0.126472	0
374383	NCR3LG1	6382	0.36973	4.73133	5.48559	0.0191739	0.126845	0
222962	SLC29A4	2891	0.203032	-3.97729	5.48546	0.0191752	0.126845	0
9201	DCLK1	13943	4.29227	3.27821	5.48399	0.0191914	0.126845	0
6631	SNRPC	1217	7.62226	0.850442	5.48334	0.0191985	0.126845	0
23648	SSBP3	3254	4.71493	-1.66359	5.48269	0.0192056	0.126845	0
55766	H2AFJ	3667	6.22529	1.29584	5.48251	0.0192077	0.126845	0
7295	TXN	868	9.85385	1.00765	5.48073	0.0192273	0.126885	0
122773	KLHDC1	2691	2.44015	-6.6386	5.48018	0.0192333	0.126885	0
8815	BANF1	1152	6.77536	0.780855	5.47891	0.0192473	0.126912	0
100132891	MSC-AS1	4915	3.70518	-2.51844	5.47683	0.0192702	0.126999	0
25873	RPL36	604	9.50956	1.1664	5.47213	0.0193221	0.127276	0
6868	ADAM17	4381	6.308	-1.31362	5.46732	0.0193754	0.127562	0
79149	ZSCAN5A	3551	3.55911	-3.66348	5.45816	0.0194772	0.128167	0
3304	HSPA1B	12601	1.20636	4.23555	5.45575	0.019504	0.128278	0
140688	NOL4L	6984	3.37644	-2.64007	5.45044	0.0195634	0.128603	0
163255	ZNF540	3531	0.278097	4.53574	5.44745	0.0195969	0.128758	0
221908	PPP1R35	944	1.66616	2.3874	5.44476	0.0196272	0.128792	0
2055	CLN8	7169	4.47318	-2.34782	5.44372	0.0196389	0.128792	0
5754	PTK7	4446	5.88913	-1.69447	5.44345	0.0196418	0.128792	0
22846	VASH1	6030	2.55046	-3.72429	5.44345	0.0196419	0.128792	0
23452	ANGPTL2	3572	4.6397	-2.88167	5.42925	0.0198021	0.129777	0
55853	IDI2-AS1	1305	0.235088	4.45828	5.42435	0.0198579	0.130077	0
7275	TUB	6602	3.45225	4.05306	5.42176	0.0198873	0.130203	0
6175	RPLP0	1264	9.88363	1.10563	5.4171	0.0199405	0.130486	0
102800317	TPTEP2-CSNK1E	2727	5.25635	-1.4004	5.41327	0.0199842	0.130706	0
101928796	LOC101928796	1067	0.213505	4.41409	5.41115	0.0200085	0.130798	0
6228	RPS23	3314	9.14023	1.15878	5.40902	0.0200329	0.130892	0
25960	ADGRA2	6034	5.37745	-2.69023	5.39703	0.020171	0.131728	0
5900	RALGDS	4435	3.20299	-3.88931	5.38424	0.0203194	0.13263	0
387882	C12orf75	1366	7.67292	-0.994562	5.3737	0.0204426	0.133367	0
100233156	LOC100233156	1620	1.03807	-3.14693	5.36847	0.020504	0.1337	0
23362	PSD3	11828	6.35226	-1.50449	5.36559	0.0205379	0.133853	0
10761	PLAC1	1417	1.15897	5.99221	5.35965	0.0206079	0.13422	0
6001	RGS10	974	4.82548	-1.69636	5.35905	0.020615	0.13422	0
148418	SAMD13	1803	0.238452	4.44847	5.35242	0.0206935	0.134664	0
9173	IL1RL1	5001	1.22432	6.06554	5.34736	0.0207537	0.134988	0
136	ADORA2B	1885	3.66158	-3.5696	5.34016	0.0208396	0.135478	0
1796	DOK1	2676	6.62251	1.4846	5.33587	0.0208909	0.135744	0
7531	YWHAE	1860	9.48475	0.905021	5.33235	0.0209331	0.13595	0
6117	RPA1	4345	6.92324	1.30372	5.33136	0.0209451	0.135954	0
9361	LONP1	3398	5.91861	-1.15676	5.33055	0.0209547	0.135954	0
285676	ZNF454	6407	1.02437	5.10385	5.32799	0.0209856	0.136084	0
950	SCARB2	4767	7.63035	-1.13834	5.32713	0.0209959	0.136084	0
9554	SEC22B	1883	9.08862	1.10398	5.32552	0.0210153	0.136121	0
56947	MFF	2291	6.41127	-1.09891	5.32416	0.0210317	0.136121	0
284352	PPP1R37	2952	2.24098	-3.02841	5.32405	0.0210331	0.136121	0
55742	PARVA	8719	7.71472	-0.861699	5.31859	0.021099	0.136479	0
9218	VAPA	6994	9.72645	1.47291	5.31459	0.0211476	0.136725	0
100526761	CCDC169-SOHLH2	2090	0.195927	4.36406	5.31131	0.0211874	0.136914	0
5445	PON2	1654	7.64182	-0.975785	5.30672	0.0212434	0.137207	0
285643	KIF4B	4378	-0.123867	2.78818	5.30413	0.0212749	0.137342	0
22845	DOLK	2204	5.67168	1.80197	5.296	0.0213745	0.137916	0
135293	PM20D2	4712	2.88274	3.4022	5.29292	0.0214122	0.138091	0
3162	HMOX1	1590	5.64091	-2.77783	5.29132	0.021432	0.138149	0
357	SHROOM2	7663	2.7546	-3.59742	5.28711	0.0214838	0.138414	0
79987	SVEP1	12343	2.28016	4.34822	5.28405	0.0215216	0.138589	0
101927667	LINC01535	2070	1.18362	6.12547	5.28227	0.0215437	0.138662	0
101927221	UBR5-AS1	743	0.194842	4.3624	5.27546	0.021628	0.139136	0
5332	PLCB4	5658	2.60193	4.56673	5.2728	0.0216612	0.13928	0
389170	LEKR1	4067	1.07879	5.87024	5.27082	0.0216858	0.139368	0
103352539	LINC01410	2877	-0.228722	3.46787	5.2675	0.0217272	0.139565	0
55845	BRK1	1176	9.24507	1.30514	5.26616	0.0217439	0.139576	0
81930	KIF18A	3463	3.97133	3.67458	5.26565	0.0217503	0.139576	0
51742	ARID4B	6553	6.13167	-1.58227	5.26334	0.0217792	0.139692	0
129285	PPP1R21	3215	4.9065	-2.10756	5.26196	0.0217965	0.139733	0
6161	RPL32	1859	9.09731	1.33113	5.26035	0.0218167	0.139754	0
10765	KDM5B	9759	5.90618	-1.3924	5.25997	0.0218214	0.139754	0
10952	SEC61B	562	8.84877	1.26078	5.25291	0.0219101	0.140222	0
23704	KCNE4	3177	4.25154	2.68539	5.25244	0.0219161	0.140222	0
4884	NPTX1	5437	8.22361	2.00932	5.25052	0.0219402	0.140306	0
100506696	PCAT6	764	2.70054	-3.94517	5.24024	0.0220702	0.141068	0
476	ATP1A1	4300	8.16158	-0.961579	5.23737	0.0221066	0.141231	0
57205	ATP10D	6550	4.95231	-1.75354	5.23251	0.0221685	0.141557	0
7318	UBA7	3313	4.51435	-2.44748	5.22713	0.0222372	0.141911	0
347404	LANCL3	3332	0.968998	5.70632	5.22645	0.0222459	0.141911	0
106144532	ARF4-AS1	547	0.0959945	4.16814	5.22257	0.0222956	0.14213	0
51669	SARAF	2155	7.8198	-1.02565	5.22205	0.0223023	0.14213	0
55114	ARHGAP17	3509	5.09943	1.53131	5.22118	0.0223134	0.142131	0
169981	SPIN3	5580	3.45163	-3.69095	5.22009	0.0223273	0.14215	0
64123	ADGRL4	3619	6.56084	-1.43975	5.21509	0.0223917	0.14249	0
57489	ODF2L	6471	4.19478	-1.76061	5.21232	0.0224274	0.142647	0
9545	RAB3D	4273	2.17649	-4.07666	5.20451	0.0225284	0.143218	0
7716	VEZF1	4857	5.486	-1.54208	5.20115	0.0225719	0.143425	0
57575	PCDH10	9528	4.42631	2.88553	5.19919	0.0225975	0.143517	0
9326	ZNHIT3	2663	5.58409	1.59759	5.19024	0.0227141	0.144187	0
401505	TOMM5	905	7.64923	0.907997	5.18667	0.0227608	0.144412	0
56917	MEIS3	2211	2.62609	-3.1506	5.18388	0.0227974	0.144573	0
10154	PLXNC1	7589	2.35714	5.24909	5.18053	0.0228413	0.144716	0
79143	MBOAT7	3089	6.81798	-1.20366	5.17972	0.0228519	0.144716	0
27125	AFF4	9580	5.50216	-1.22305	5.17961	0.0228534	0.144716	0
79944	L2HGDH	6095	0.730668	3.94807	5.17648	0.0228946	0.144906	0
51435	SCARA3	3832	7.08012	1.43441	5.17487	0.0229158	0.144969	0
56965	PARP6	3188	6.09769	-2.21597	5.17047	0.022974	0.145237	0
201191	SAMD14	3300	1.69163	-3.93658	5.16998	0.0229805	0.145237	0
26151	NAT9	2159	5.66424	-1.69402	5.16816	0.0230045	0.145317	0
24145	PANX1	2768	3.90887	-2.16384	5.16665	0.0230245	0.145373	0
10521	DDX17	4796	7.85209	-0.976323	5.15574	0.0231696	0.146217	0
3759	KCNJ2	5386	3.53376	4.19338	5.15478	0.0231824	0.146227	0
92	ACVR2A	5443	4.52489	-2.81853	5.15222	0.0232166	0.146322	0
54107	POLE3	2473	6.57302	1.37582	5.15141	0.0232275	0.146322	0
617	BCS1L	1835	5.6599	1.6537	5.15072	0.0232368	0.146322	0
92579	G6PC3	1831	7.05785	-1.11842	5.14946	0.0232537	0.146322	0
81603	TRIM8	2769	5.3538	-1.64106	5.14942	0.0232541	0.146322	0
101927746	LOC101927746	1097	0.0387949	3.99971	5.14134	0.0233626	0.146862	0
10486	CAP2	3027	7.5692	1.70765	5.14134	0.0233626	0.146862	0
337867	UBAC2	3311	6.25669	-1.46691	5.1326	0.0234806	0.147344	0
6732	SRPK1	4390	6.71406	1.30769	5.13182	0.0234911	0.147344	0
2804	GOLGB1	11257	6.93202	-1.32945	5.13162	0.0234937	0.147344	0
100506540	SPTY2D1OS	1437	0.440772	3.548	5.13162	0.0234938	0.147344	0
6791	AURKAPS1	1537	2.28216	3.921	5.13113	0.0235004	0.147344	0
5912	RAP2B	8413	7.12772	-1.2179	5.1306	0.0235076	0.147344	0
6303	SAT1	1187	7.03547	-1.31519	5.12174	0.0236279	0.148026	0
996	CDC27	5871	6.6767	1.15527	5.11729	0.0236886	0.148294	0
5538	PPT1	2504	7.77271	-1.4651	5.11692	0.0236936	0.148294	0
11252	PACSIN2	3515	5.10544	-1.53724	5.10794	0.0238166	0.148992	0
5209	PFKFB3	5007	4.5627	-2.53057	5.10673	0.0238332	0.149024	0
3437	IFIT3	2839	5.45847	2.19035	5.1051	0.0238556	0.149087	0
2588	GALNS	2537	5.36535	-1.93894	5.10274	0.0238881	0.149087	0
84542	KIAA1841	5551	3.59758	-2.74804	5.10264	0.0238894	0.149087	0
100129940	LOC100129940	6146	7.29603	1.87347	5.10264	0.0238895	0.149087	0
7070	THY1	4033	9.95751	-1.01697	5.09673	0.023971	0.149524	0
80227	PAAF1	1718	4.90842	2.10942	5.09069	0.0240547	0.149974	0
7320	UBE2B	2634	7.34173	-1.0595	5.08631	0.0241154	0.15028	0
10748	KLRA1P	2208	0.915936	6.15461	5.0802	0.0242006	0.150738	0
10975	UQCR11	1335	9.41944	1.16167	5.07559	0.024265	0.151066	0
100506881	MKLN1-AS	2046	0.820993	5.49394	5.07299	0.0243015	0.151221	0
6550	SLC9A3	4010	2.35858	3.92668	5.06971	0.0243474	0.151434	0
7168	TPM1	3924	11.0123	1.07442	5.06623	0.0243964	0.151657	0
522	ATP5PF	1816	8.32268	0.953149	5.0655	0.0244067	0.151657	0
57168	ASPHD2	3313	3.00706	-3.60009	5.0636	0.0244334	0.15175	0
55679	LIMS2	3090	4.33053	3.34648	5.06255	0.0244482	0.151769	0
6229	RPS24	2962	8.95691	1.07619	5.06135	0.0244652	0.151802	0
9631	NUP155	4747	3.98511	3.30535	5.054	0.0245691	0.152342	0
55240	STEAP3	4584	5.66181	-2.28848	5.05294	0.0245841	0.152342	0
10112	KIF20A	3471	7.1959	1.99927	5.05269	0.0245877	0.152342	0
80005	DOCK5	10647	7.80555	-0.955368	5.05017	0.0246235	0.152491	0
900	CCNG1	2468	7.46284	-0.963043	5.04895	0.0246409	0.152526	0
93134	ZNF561	4563	4.64004	-1.95992	5.04474	0.0247008	0.152752	0
6929	TCF3	4678	5.7409	-1.45683	5.04461	0.0247027	0.152752	0
79719	AAGAB	3406	6.26682	2.06526	5.04312	0.024724	0.152752	0
3690	ITGB3	4894	4.0894	-2.51432	5.04299	0.0247257	0.152752	0
9092	SART1	3601	5.28291	1.66916	5.04224	0.0247365	0.152752	0
100506835	LINC00840	1974	0.878126	5.56507	5.02867	0.0249311	0.153881	0
54205	CYCS	5538	7.00583	1.13787	5.02652	0.0249619	0.153997	0
85012	TCEAL3	1125	5.52157	1.41987	5.02502	0.0249837	0.154058	0
6241	RRM2	3434	8.34039	1.87576	5.02362	0.0250038	0.154109	0
51316	PLAC8	2049	0.789698	5.50302	5.02114	0.0250397	0.154257	0
125488	TTC39C	6258	5.49289	-1.52081	5.02023	0.0250529	0.154264	0
4326	MMP17	2411	0.779255	-2.94759	5.01698	0.0250999	0.154419	0
50944	SHANK1	9213	1.26704	-5.15399	5.01684	0.025102	0.154419	0
22898	DENND3	5443	3.41949	3.959	5.01075	0.0251904	0.15489	0
79102	RNF26	2815	6.02298	1.86024	5.00351	0.025296	0.155454	0
339751	MAP3K20-AS1	2537	1.81499	-3.93883	5.00281	0.0253062	0.155454	0
23522	KAT6B	8499	4.80435	-1.58572	4.99812	0.0253748	0.155802	0
92002	CCNQ	1288	3.90722	-2.81527	4.99563	0.0254114	0.155952	0
285830	HLA-F-AS1	11430	-0.260685	3.06209	4.99421	0.0254323	0.156006	0
5379	PMS2P1	1518	3.31067	2.17628	4.99042	0.025488	0.156274	0
23075	SWAP70	4882	5.82971	-1.42746	4.98649	0.025546	0.156556	0
9712	USP6NL	6466	3.92366	-2.76163	4.98413	0.0255808	0.156683	0
55033	FKBP14	5173	6.34987	-1.48487	4.98344	0.0255911	0.156683	0
100506385	LINC01426	3136	1.51617	-4.36245	4.9806	0.0256331	0.156736	0
1832	DSP	9796	5.55507	1.66267	4.97989	0.0256436	0.156736	0
6416	MAP2K4	3873	4.37747	-1.91897	4.97902	0.0256566	0.156736	0
3678	ITGA5	4250	8.95911	-0.894936	4.97889	0.0256584	0.156736	0
66035	SLC2A11	3915	5.77455	2.85355	4.97837	0.0256662	0.156736	0
26035	GLCE	7198	4.74059	-1.95871	4.97751	0.0256789	0.156736	0
100507398	INTS6-AS1	787	0.688227	5.26998	4.97665	0.0256916	0.156736	0
5869	RAB5B	5428	5.65714	-1.13822	4.97632	0.0256966	0.156736	0
86	ACTL6A	1946	6.52372	1.30651	4.97529	0.025712	0.156756	0
138428	PTRH1	1119	3.82131	2.43767	4.97094	0.0257766	0.157076	0
56849	TCEAL7	1184	5.55286	-1.8263	4.9688	0.0258086	0.157197	0
100507246	SNHG16	2538	6.52357	-1.05263	4.96736	0.02583	0.157253	0
8985	PLOD3	2977	6.87844	-1.01665	4.96508	0.0258641	0.157386	0
10290	SPEG	11641	4.74852	1.82278	4.96382	0.0258829	0.157427	0
56977	STOX2	10496	0.684359	5.25878	4.95899	0.0259554	0.157794	0
105377348	LOC105377348	1175	0.701532	5.31717	4.94002	0.0262417	0.159459	0
160857	CCDC122	2008	2.73725	-2.57299	4.93835	0.026267	0.159538	0
55355	HJURP	3189	5.10859	3.90682	4.93678	0.026291	0.159603	0
7263	TST	1159	4.0053	-2.4137	4.93603	0.0263024	0.159603	0
27333	GOLIM4	4327	7.82699	-0.901656	4.93498	0.0263183	0.159625	0
7345	UCHL1	1124	10.0686	-0.796432	4.9339	0.0263349	0.159651	0
8722	CTSF	2014	4.56011	-2.73736	4.92926	0.0264056	0.159942	0
3029	HAGH	1610	5.63218	-1.79529	4.92913	0.0264077	0.159942	0
9031	BAZ1B	6115	5.92616	1.17747	4.92602	0.0264551	0.160154	0
64324	NSD1	13059	5.62674	-1.5517	4.91766	0.0265835	0.160782	0
84650	EBPL	1159	3.6576	2.11152	4.91765	0.0265836	0.160782	0
5271	SERPINB8	3786	5.21495	-2.18467	4.90514	0.0267768	0.161875	0
692198	SNORD78	54	-0.282202	2.97267	4.89847	0.0268804	0.162363	0
3832	KIF11	5078	4.98241	2.58734	4.89832	0.0268828	0.162363	0
10794	ZNF460	4007	1.34644	-4.78283	4.89711	0.0269017	0.162402	0
101927249	PDZRN3-AS1	2886	1.9568	5.78624	4.89584	0.0269215	0.162446	0
58499	ZNF462	10414	4.60783	-2.03384	4.89301	0.0269656	0.162632	0
6183	MRPS12	1323	6.23108	1.20332	4.89183	0.0269841	0.162632	0
6727	SRP14	1180	9.52548	-0.828447	4.89145	0.02699	0.162632	0
10549	PRDX4	921	8.47579	-0.946203	4.8896	0.0270189	0.162708	0
27330	RPS6KA6	8427	5.72182	2.79559	4.88902	0.0270279	0.162708	0
55270	NUDT15	4736	5.45674	1.58356	4.88549	0.0270834	0.162967	0
3730	ANOS1	6315	0.618375	5.16915	4.88459	0.0270974	0.162975	0
23774	BRD1	4762	4.35108	-2.11996	4.88344	0.0271156	0.163009	0
56951	C5orf15	2281	6.73899	-1.03789	4.88131	0.0271491	0.163134	0
10875	FGL2	4268	2.05887	-4.66968	4.8768	0.02722	0.163484	0
6274	S100A3	738	4.72226	1.97563	4.87597	0.0272331	0.163487	0
100507156	LOC100507156	4374	0.627504	5.18552	4.8743	0.0272594	0.163569	0
6839	SUV39H1	3054	3.78274	3.23007	4.87239	0.0272897	0.163596	0
9415	FADS2	3852	2.54908	-2.79925	4.87192	0.0272971	0.163596	0
150468	CKAP2L	4790	4.63908	2.64949	4.87123	0.027308	0.163596	0
5742	PTGS1	5697	8.28955	-1.04954	4.87082	0.0273145	0.163596	0
7283	TUBG1	1951	7.01723	1.13157	4.86547	0.0273994	0.163984	0
360132	FKBP9P1	3093	1.42375	-2.09716	4.86514	0.0274046	0.163984	0
10109	ARPC2	1571	11.1068	1.06007	4.8623	0.0274498	0.164148	0
55922	NKRF	3992	2.41026	3.47697	4.86182	0.0274574	0.164148	0
55193	PBRM1	7872	6.17168	-1.20328	4.85734	0.0275287	0.164499	0
90060	CCDC120	4532	3.89653	-5.86849	4.85617	0.0275473	0.164534	0
11201	POLI	6058	5.01832	-2.17953	4.85486	0.0275683	0.164583	0
152518	NFXL1	4151	3.10811	3.27013	4.84914	0.0276599	0.165053	0
4174	MCM5	2546	6.21449	1.65096	4.84408	0.0277412	0.165431	0
50810	HDGFL3	2434	5.06715	-1.69085	4.84286	0.0277609	0.165431	0
285671	RNF180	10860	0.590092	5.10478	4.84246	0.0277672	0.165431	0
55737	VPS35	4983	7.15293	0.964537	4.84202	0.0277743	0.165431	0
4792	NFKBIA	1567	6.04921	-1.47059	4.83898	0.0278233	0.165647	0
85459	CEP295	8044	5.74864	1.87895	4.83763	0.0278451	0.1657	0
6382	SDC1	3373	5.20375	-1.86186	4.83569	0.0278765	0.165811	0
51804	SIX4	6275	2.54771	3.42043	4.83425	0.0278998	0.165837	0
5546	PRCC	2123	5.13122	-1.50785	4.83383	0.0279065	0.165837	0
4773	NFATC2	7797	2.94803	-4.74231	4.83255	0.0279274	0.165862	0
100528031	FKBP1A-SDCBP2	1428	1.09693	5.11787	4.83199	0.0279364	0.165862	0
57337	SENP7	5173	3.15009	2.23156	4.82818	0.0279982	0.166153	0
9516	LITAF	2926	7.21709	1.20488	4.82632	0.0280283	0.166255	0
7818	DAP3	2217	7.11157	-1.07457	4.8239	0.0280677	0.166268	0
23085	ERC1	9623	5.81661	-1.58081	4.82366	0.0280718	0.166268	0
1903	S1PR3	4388	7.21796	1.5461	4.82324	0.0280786	0.166268	0
387119	CEP85L	8042	3.82641	-2.87505	4.82303	0.0280819	0.166268	0
1841	DTYMK	1360	7.39591	1.10122	4.82085	0.0281174	0.166353	0
801	CALM1	4256	10.4678	1.07593	4.82058	0.028122	0.166353	0
64900	LPIN3	4436	4.41466	2.23589	4.81952	0.0281393	0.166379	0
66000	TMEM108	4159	0.550647	5.0388	4.81796	0.0281646	0.166401	0
6205	RPS11	646	9.65926	1.08696	4.81772	0.0281686	0.166401	0
101929225	MCM8-AS1	1131	-0.0878412	3.66326	4.81594	0.0281977	0.166496	0
375189	PFN4	1536	0.557339	5.04925	4.81291	0.0282473	0.166713	0
90411	MCFD2	4696	8.7286	0.823509	4.811	0.0282786	0.166822	0
165918	RNF168	5344	5.92241	-1.63537	4.81018	0.0282921	0.166826	0
5608	MAP2K6	13865	2.13275	-4.16479	4.80908	0.0283102	0.166856	0
23595	ORC3	2572	5.11881	1.91406	4.80718	0.0283414	0.166964	0
7328	UBE2H	5161	6.46724	-1.10127	4.80494	0.0283782	0.167057	0
84314	TMEM107	1775	4.01214	2.34836	4.80465	0.0283831	0.167057	0
54707	GPN2	1510	4.55327	1.852	4.7943	0.0285541	0.167944	0
138649	ANKRD19P	2307	1.95771	2.3772	4.79386	0.0285613	0.167944	0
78994	PRR14	2303	5.03174	2.4921	4.79318	0.0285726	0.167944	0
10291	SF3A1	5143	5.56875	1.44757	4.79136	0.0286029	0.168003	0
10728	PTGES3	3399	8.29992	1.1553	4.79072	0.0286135	0.168003	0
468	ATF4	2027	7.19925	-0.988359	4.79022	0.0286217	0.168003	0
81	ACTN4	4118	8.43048	0.910941	4.78856	0.0286494	0.16809	0
26057	ANKRD17	10348	8.08373	1.71637	4.78666	0.0286809	0.168198	0
56062	KLHL4	5855	4.3099	-2.91404	4.78552	0.0287	0.168234	0
10766	TOB2	4565	5.74363	1.95368	4.78468	0.028714	0.16824	0
2237	FEN1	2294	6.10891	1.68075	4.77982	0.0287951	0.168639	0
221037	JMJD1C	9689	5.09407	-1.91535	4.77882	0.0288119	0.16866	0
27238	GPKOW	1746	6.44135	1.78581	4.77712	0.0288404	0.168738	0
2983	GUCY1B1	3794	1.92484	5.42695	4.77647	0.0288513	0.168738	0
100874241	STARD13-AS	645	0.489733	5.01447	4.77363	0.0288988	0.16894	0
22872	SEC31A	4663	8.4508	-0.730956	4.76988	0.0289619	0.169222	0
8994	LIMD1	6284	3.10619	2.60072	4.7692	0.0289733	0.169222	0
51105	PHF20L1	8329	5.89724	-1.42004	4.76789	0.0289954	0.169275	0
493	ATP2B4	8920	7.69384	1.10651	4.76194	0.0290958	0.169784	0
51604	PIGT	2277	7.57836	-1.00191	4.75904	0.0291448	0.169994	0
2690	GHR	6143	0.456433	4.88384	4.75745	0.0291717	0.170061	0
727758	ROCK1P1	2460	-0.261617	-3.13489	4.75641	0.0291893	0.170061	0
5891	MOK	3789	5.81254	-1.52485	4.75603	0.0291958	0.170061	0
114826	SMYD4	4334	1.45041	5.36027	4.75397	0.0292308	0.170189	0
2651	GCNT2	7303	1.37554	5.06387	4.74388	0.0294027	0.171113	0
378708	CENPS	776	3.39567	2.52965	4.74255	0.0294254	0.171167	0
2230	FDX1	3155	3.58884	-1.93414	4.73862	0.0294927	0.171298	0
127255	LRRIQ3	2862	0.429385	4.81961	4.73847	0.0294953	0.171298	0
51023	MRPS18C	1101	5.37371	1.37491	4.73819	0.0295001	0.171298	0
548645	DNAJC25	2114	3.31151	3.04384	4.73815	0.0295008	0.171298	0
9185	REPS2	7953	0.463913	4.88868	4.73636	0.0295316	0.1714	0
54538	ROBO4	3837	2.343	-5.09604	4.73441	0.0295651	0.171517	0
9550	ATP6V1G1	1611	9.22084	1.53227	4.72953	0.0296489	0.171926	0
339366	ADAMTSL5	2857	2.05571	-4.50351	4.72766	0.0296812	0.17202	0
223082	ZNRF2	3460	0.697385	4.4574	4.72666	0.0296985	0.17202	0
79974	CPED1	5607	4.80945	1.99142	4.72629	0.029705	0.17202	0
64759	TNS3	7618	6.66087	-1.42131	4.7248	0.0297306	0.172023	0
220002	CYB561A3	3372	7.9759	-1.06967	4.7241	0.0297428	0.172023	0
91304	TMEM259	2708	4.36371	1.95858	4.7233	0.0297566	0.172023	0
152519	NIPAL1	5302	0.462469	4.88401	4.72319	0.0297586	0.172023	0
9636	ISG15	666	6.89791	1.62086	4.71211	0.0299508	0.173057	0
272	AMPD3	5659	4.04882	-2.64258	4.70461	0.0300818	0.173736	0
25842	ASF1A	2508	6.15237	-1.37811	4.70082	0.0301483	0.174042	0
10253	SPRY2	3453	5.11284	-2.30654	4.69505	0.0302497	0.174484	0
8795	TNFRSF10B	4152	6.25168	-1.11576	4.69492	0.0302518	0.174484	0
283870	BRICD5	1031	0.438244	4.95458	4.68811	0.030372	0.175099	0
84444	DOT1L	7436	2.40245	2.12907	4.68735	0.0303855	0.175099	0
55159	RFWD3	4952	4.38888	2.49932	4.68657	0.0303993	0.1751	0
2674	GFRA1	10023	0.383729	4.75753	4.68395	0.0304456	0.17519	0
157769	FAM91A1	5844	5.42125	-1.42104	4.6836	0.0304519	0.17519	0
51296	SLC15A3	2116	1.38702	5.27737	4.68302	0.0304622	0.17519	0
92283	ZNF461	4087	3.02536	-3.58303	4.68263	0.030469	0.17519	0
147837	ZNF563	2773	1.8356	5.99488	4.67641	0.0305795	0.175747	0
6746	SSR2	1124	9.16089	-0.776258	4.67247	0.0306499	0.176074	0
9737	GPRASP1	6017	0.382972	4.74757	4.66776	0.030734	0.176478	0
4982	TNFRSF11B	2346	6.15181	2.80292	4.66506	0.0307823	0.176611	0
84153	RNASEH2C	2785	5.90306	1.04097	4.66397	0.0308019	0.176611	0
27239	GPR162	2516	1.93092	-5.21123	4.66379	0.0308051	0.176611	0
9276	COPB2	3202	8.65266	-0.732162	4.66342	0.0308117	0.176611	0
10410	IFITM3	668	9.8763	1.08824	4.65684	0.03093	0.177089	0
10926	DBF4	3907	3.65268	2.45402	4.65576	0.0309495	0.177089	0
53635	PTOV1	1917	5.62554	-1.16376	4.65575	0.0309496	0.177089	0
57707	TLDC1	5031	6.04988	-1.57344	4.65574	0.0309499	0.177089	0
3014	H2AFX	1593	4.61407	2.19741	4.65318	0.0309961	0.177227	0
3840	KPNA4	8981	6.40678	-1.0996	4.65252	0.0310081	0.177227	0
51125	GOLGA7	2088	6.40365	-1.19469	4.65213	0.0310151	0.177227	0
79866	BORA	3189	2.67681	3.73703	4.65064	0.0310419	0.177255	0
9653	HS2ST1	7265	5.16355	-1.58308	4.65035	0.0310473	0.177255	0
100506233	RAB30-AS1	673	3.99532	2.18791	4.64573	0.0311308	0.177597	0
84080	ENKD1	1571	2.84935	3.03913	4.64552	0.0311347	0.177597	0
80212	CCDC92	2526	6.30308	1.49918	4.64413	0.03116	0.177663	0
91748	ELMSAN1	8257	6.32582	-1.59407	4.63901	0.031253	0.178115	0
8914	TIMELESS	5187	5.32379	2.06992	4.63748	0.031281	0.178121	0
10988	METAP2	3504	7.3079	1.14113	4.63744	0.0312817	0.178121	0
25814	ATXN10	3330	7.51035	0.971772	4.6363	0.0313025	0.178122	0
5480	PPIC	1236	7.44452	-1.01828	4.63591	0.0313094	0.178122	0
51132	RLIM	10629	5.66238	-1.06782	4.63516	0.0313232	0.178123	0
50650	ARHGEF3	4785	1.79463	-4.56137	4.63024	0.0314131	0.178555	0
93	ACVR2B	11373	2.65111	4.78717	4.6262	0.0314872	0.178897	0
101927574	LINC01186	655	-0.176907	3.36397	4.61291	0.0317321	0.18021	0
23089	PEG10	6628	5.18431	2.09535	4.61127	0.0317626	0.180304	0
23710	GABARAPL1	1867	4.87111	-2.26799	4.61033	0.0317799	0.180323	0
60312	AFAP1	7770	6.69016	-1.08335	4.60794	0.0318243	0.180496	0
348995	NUP43	3873	4.31174	1.94872	4.59999	0.0319722	0.181255	0
51386	EIF3L	2091	8.17946	-0.982825	4.59681	0.0320314	0.181511	0
122769	LRR1	2073	5.05856	1.96675	4.59325	0.0320982	0.181763	0
23013	SPEN	12227	4.37355	-1.76852	4.59231	0.0321157	0.181763	0
84959	UBASH3B	6903	5.55192	1.66312	4.59219	0.0321179	0.181763	0
78987	CRELD1	2890	5.62322	-2.02776	4.59013	0.0321565	0.181902	0
3267	AGFG1	8738	5.37013	-1.43771	4.58712	0.032213	0.182142	0
100287497	LOC100287497	5281	1.01242	3.23444	4.58558	0.0322421	0.182226	0
6159	RPL29	695	7.51762	0.914305	4.58223	0.0323051	0.182452	0
100506660	DDX11-AS1	2031	0.277669	4.51795	4.58196	0.0323103	0.182452	0
64210	MMS19	3785	6.05532	-1.31073	4.57853	0.032375	0.182738	0
9655	SOCS5	4662	5.79826	1.48283	4.57465	0.0324485	0.183073	0
57491	AHRR	5660	5.09989	1.60779	4.57093	0.0325189	0.18339	0
84230	LRRC8C	7207	5.36194	-2.04905	4.56965	0.0325431	0.183447	0
23126	POGZ	6626	5.26111	-1.64625	4.5683	0.0325688	0.183511	0
3075	CFH	4375	5.23873	-1.63329	4.56549	0.0326223	0.183733	0
26000	TBC1D10B	3288	6.3098	2.19308	4.56364	0.0326575	0.1838	0
7064	THOP1	2601	5.16762	1.69528	4.56327	0.0326646	0.1838	0
4357	MPST	1633	5.09529	-1.40348	4.56263	0.0326769	0.1838	0
9926	LPGAT1	8571	4.93823	1.75637	4.55495	0.0328237	0.184546	0
9369	NRXN3	14398	4.5928	3.86719	4.55289	0.0328632	0.184688	0
26784	SNORA64	134	1.65816	-6.06642	4.543	0.0330536	0.185677	0
5586	PKN2	6199	4.26982	1.85144	4.54109	0.0330906	0.185804	0
79680	RTL10	6635	4.69397	-2.0482	4.53952	0.0331209	0.185814	0
100499227	USP2-AS1	1156	0.199082	4.35899	4.53951	0.0331211	0.185814	0
23293	SMG6	7938	4.49918	-2.01617	4.53787	0.0331529	0.185912	0
3212	HOXB2	1602	3.58483	-2.96155	4.53707	0.0331683	0.185918	0
130827	TMEM182	3908	0.896458	5.14195	4.53559	0.0331971	0.18593	0
3693	ITGB5	4380	7.61604	-1.02024	4.53547	0.0331993	0.18593	0
3399	ID3	1239	8.09604	-1.15854	4.53276	0.0332519	0.186144	0
6520	SLC3A2	2902	7.98746	-1.08526	4.53051	0.0332957	0.186211	0
23641	LDOC1	1469	6.24863	1.6854	4.53044	0.033297	0.186211	0
83648	FAM167A	4093	1.77269	-5.62184	4.52993	0.0333069	0.186211	0
8243	SMC1A	9930	6.79863	1.27274	4.52834	0.0333379	0.186278	0
3491	CYR61	2293	9.45436	-1.39795	4.52784	0.0333477	0.186278	0
149684	LOC149684	413	0.233635	4.47234	4.52699	0.0333643	0.18629	0
83439	TCF7L1	2918	3.15263	-2.81476	4.51729	0.033554	0.187125	0
26276	VPS33B	2785	4.31867	-1.91132	4.51618	0.0335758	0.187125	0
64393	ZMAT3	9116	6.56664	-1.44775	4.51603	0.0335786	0.187125	0
8976	WASL	4447	5.27665	-1.5956	4.51588	0.0335816	0.187125	0
54541	DDIT4	1749	6.24063	-2.22924	4.51499	0.033599	0.187125	0
23203	PMPCA	2171	7.16186	-0.931735	4.51492	0.0336006	0.187125	0
400617	KCNJ2-AS1	2442	0.198207	4.36565	4.51416	0.0336154	0.187127	0
80176	SPSB1	3117	4.00668	-2.60604	4.51107	0.0336761	0.187384	0
1827	RCAN1	4043	6.36582	-1.64799	4.50845	0.0337279	0.187563	0
7084	TK2	6137	6.10245	-1.15406	4.50748	0.0337469	0.187563	0
32	ACACB	9249	2.94409	-4.02545	4.50724	0.0337517	0.187563	0
79660	PPP1R3B	5859	2.78135	-3.4427	4.50344	0.0338267	0.187759	0
100996251	LOC100996251	2456	0.240888	4.60306	4.50287	0.0338379	0.187759	0
6990	DYNLT3	2216	6.93081	-1.15839	4.50253	0.0338447	0.187759	0
84836	ABHD14B	2437	5.4905	1.52427	4.50252	0.033845	0.187759	0
8192	CLPP	1151	6.15337	1.1026	4.49526	0.033989	0.188476	0
823	CAPN1	3397	7.25668	-0.782795	4.49291	0.0340358	0.188655	0
4638	MYLK	8107	7.21201	1.14365	4.48647	0.0341642	0.189238	0
131076	CCDC58	746	3.27297	1.57237	4.48617	0.0341702	0.189238	0
56650	CLDND1	2542	6.47568	-1.2004	4.48174	0.0342588	0.189647	0
23135	KDM6B	6704	2.95552	-2.29361	4.48087	0.0342762	0.189663	0
81628	TSC22D4	2383	3.44734	1.72563	4.47874	0.034319	0.189818	0
51569	UFM1	3539	6.98112	-0.884934	4.47623	0.0343694	0.190016	0
55857	KIZ	2198	3.40823	-2.73334	4.47193	0.034456	0.190342	0
4741	NEFM	3627	6.44134	2.28604	4.47184	0.0344578	0.190342	0
185	AGTR1	2571	2.26347	3.99404	4.46851	0.0345251	0.190632	0
57570	TRMT5	5296	4.12252	1.8538	4.46775	0.0345405	0.190636	0
7873	MANF	963	5.96765	-1.13285	4.46656	0.0345645	0.190687	0
79642	ARSJ	4678	7.39441	1.37523	4.46489	0.0345982	0.190792	0
11142	PKIG	1758	6.99807	1.15347	4.46014	0.0346947	0.191242	0
26149	ZNF658	4409	0.155779	4.27367	4.45817	0.0347348	0.191381	0
81619	TSPAN14	5579	6.00079	-1.37172	4.45415	0.0348166	0.191751	0
8661	EIF3A	5305	8.02598	-0.77635	4.4534	0.0348318	0.191753	0
10856	RUVBL2	2079	8.10858	0.93178	4.44987	0.0349038	0.191988	0
100463488	MTRNR2L10	1121	4.11791	1.67292	4.44985	0.0349043	0.191988	0
8648	NCOA1	6951	4.5551	-2.04494	4.44528	0.0349979	0.192422	0
6398	SECTM1	2282	1.05521	4.03062	4.44209	0.0350633	0.192699	0
3269	HRH1	4818	3.49331	-2.99175	4.44015	0.0351031	0.192836	0
51510	CHMP5	2070	6.87037	-0.830393	4.43801	0.0351471	0.192996	0
8492	PRSS12	4573	6.10244	-1.31599	4.43708	0.0351664	0.19302	0
81892	SLIRP	535	7.21489	0.776532	4.43091	0.0352938	0.193585	0
83935		1856	3.84341	-3.11489	4.43064	0.0352992	0.193585	0
202018	TAPT1	4588	2.74551	-2.87762	4.42985	0.0353157	0.193593	0
51320	MEX3C	4142	3.97142	-1.81532	4.42856	0.0353424	0.193657	0
8345	HIST1H2BH	425	0.107318	4.15165	4.42774	0.0353593	0.193662	0
8797	TNFRSF10A	1750	0.255281	4.49959	4.4264	0.035387	0.193662	0
54499	TMCO1	4670	7.6406	-0.890179	4.42634	0.0353883	0.193662	0
5603	MAPK13	6348	5.01528	-2.06388	4.42244	0.0354693	0.194024	0
317749	DHRS4L2	1951	2.79603	1.74557	4.42121	0.0354948	0.194081	0
51228	GLTP	2356	6.17673	-0.970558	4.41996	0.0355208	0.194141	0
5886	RAD23A	1821	7.26179	0.932102	4.41526	0.0356188	0.194464	0
5922	RASA2	5652	5.20051	-1.49382	4.41384	0.0356485	0.194464	0
283335	LOC283335	2863	0.765474	5.06342	4.41347	0.0356562	0.194464	0
253143	PRR14L	10828	5.81359	2.41085	4.41296	0.0356669	0.194464	0
100507431	LINC02551	1453	0.129786	4.19903	4.41257	0.0356751	0.194464	0
54805	CNNM2	4472	2.69776	-3.62377	4.41243	0.035678	0.194464	0
6310	ATXN1	10636	4.23871	-1.99264	4.41209	0.0356851	0.194464	0
8519	IFITM1	717	6.64541	-1.87501	4.40746	0.035782	0.194771	0
91523	PCED1B	2331	1.82684	-3.20216	4.40642	0.035804	0.194771	0
9600	PITPNM1	4226	6.41617	2.4336	4.4057	0.035819	0.194771	0
26993	AKAP8L	2350	2.1113	-5.23876	4.40566	0.0358198	0.194771	0
101926925	LINC01358	471	0.0963463	4.1313	4.40524	0.0358288	0.194771	0
100507424		877	0.1271	4.34944	4.4051	0.0358317	0.194771	0
5901	RAN	2546	9.30452	0.806061	4.40375	0.0358599	0.194842	0
55096	EBLN2	1662	1.61836	5.05703	4.40238	0.0358888	0.194858	0
3918	LAMC2	6503	4.12374	-3.46429	4.40219	0.0358928	0.194858	0
23373	CRTC1	6992	0.903148	3.52334	4.40147	0.0359079	0.194858	0
25994	HIGD1A	3055	7.47885	-0.961565	4.39956	0.0359482	0.194878	0
9953	HS3ST3B1	5400	0.867859	-4.59429	4.39928	0.0359542	0.194878	0
57706	DENND1A	5363	2.71561	-3.08788	4.3987	0.0359664	0.194878	0
400604	TOB1-AS1	1415	0.0659298	4.03902	4.3971	0.0360001	0.194878	0
84920	ALG10	3127	1.76144	4.51008	4.39672	0.0360082	0.194878	0
388685	LINC01138	2052	0.145209	2.37911	4.39613	0.0360206	0.194878	0
8894	EIF2S2	2680	6.44577	-0.856596	4.39612	0.0360208	0.194878	0
3476	IGBP1	1660	6.01222	-1.41875	4.39558	0.0360321	0.194878	0
5214	PFKP	3790	8.6355	-0.741281	4.39461	0.0360527	0.194907	0
375449	MAST4	11847	3.97012	-2.00614	4.39045	0.0361408	0.195249	0
11010	GLIPR1	3907	8.63859	0.766428	4.39021	0.036146	0.195249	0
3423	IDS	7939	6.46389	-1.21407	4.38818	0.036189	0.19537	0
6203	RPS9	958	8.60098	0.913837	4.38772	0.0361986	0.19537	0
6491	STIL	5228	3.89426	3.98023	4.38381	0.0362819	0.195738	0
2888	GRB14	3030	0.782424	4.63967	4.38076	0.0363468	0.196006	0
2043	EPHA4	6658	4.59815	-2.47975	4.37801	0.0364054	0.19624	0
955	ENTPD6	4844	6.1307	1.36985	4.3767	0.0364335	0.19631	0
5111	PCNA	1442	6.39889	1.27904	4.37375	0.0364966	0.196568	0
730755	KRTAP2-3	852	2.08616	4.84771	4.37229	0.0365278	0.196654	0
23352	UBR4	15882	6.64034	-1.10696	4.37119	0.0365515	0.1967	0
3597	IL13RA1	4006	5.89963	-1.27962	4.36899	0.0365988	0.196855	0
118429	ANTXR2	8233	6.38978	-1.19087	4.36842	0.0366108	0.196855	0
9891	NUAK1	6821	9.36557	3.03419	4.36568	0.0366699	0.197091	0
51162	EGFL7	2569	3.6469	-2.63139	4.36365	0.0367135	0.197172	0
966	CD59	8080	10.9924	-0.800946	4.36356	0.0367155	0.197172	0
2621	GAS6	2535	7.58244	1.58034	4.36103	0.0367702	0.197384	0
728609	SDHAP3	1152	1.29023	-3.45731	4.35504	0.0368995	0.197953	0
400916	CHCHD10	721	2.48382	2.15114	4.35471	0.0369068	0.197953	0
79758	DHRS12	2779	2.26423	-3.61567	4.35334	0.0369365	0.19803	0
92092	ZC3HAV1L	1753	2.54004	-4.10713	4.3507	0.0369938	0.198256	0
5663	PSEN1	6090	5.92299	-1.45182	4.34779	0.0370571	0.198513	0
9535	GMFG	659	0.0701609	4.07496	4.34703	0.0370734	0.198518	0
253260	RICTOR	9613	5.31546	-1.48149	4.34595	0.0370971	0.198562	0
80790	CMIP	4503	1.57818	-2.14859	4.34375	0.037145	0.198736	0
8996	NOL3	1896	3.36228	2.61801	4.34159	0.0371922	0.198907	0
8193	DPF1	2515	2.75883	4.02784	4.33799	0.037271	0.199246	0
6050	RNH1	2209	9.8431	1.20264	4.3346	0.0373452	0.199554	0
9886	RHOBTB1	4792	4.38103	-2.03127	4.33351	0.0373692	0.199554	0
23484	LEPROTL1	3147	5.42182	-1.26779	4.33325	0.0373749	0.199554	0
6647	SOD1	965	9.01815	0.942798	4.33213	0.0373995	0.19957	0
10493	VAT1	2758	7.84377	-0.888827	4.3317	0.0374088	0.19957	0
8926	SNURF	1597	7.92829	-1.02611	4.32755	0.0375001	0.199975	0
4485	MST1	2331	1.87043	-4.41058	4.32482	0.0375604	0.2002	0
8273	SLC10A3	2161	4.28405	1.95301	4.32423	0.0375734	0.2002	0
10052	GJC1	7818	4.01077	2.42192	4.31653	0.0377438	0.201	0
9144	SYNGR2	1739	5.02068	2.12017	4.31424	0.0377947	0.201	0
2720	GLB1	2874	7.38211	-1.00864	4.31406	0.0377988	0.201	0
91156	IGFN1	11810	2.63957	6.54705	4.31354	0.0378102	0.201	0
55180	LINS1	2512	4.28701	-2.56682	4.31353	0.0378104	0.201	0
126017	ZNF813	4188	3.44478	-4.07153	4.3128	0.0378266	0.201	0
28978	TMEM14A	1014	6.10798	-1.1081	4.31076	0.0378721	0.201	0
11078	TRIOBP	10872	6.89536	1.08546	4.31016	0.0378855	0.201	0
55032	SLC35A5	3259	5.15697	-1.87323	4.30937	0.037903	0.201	0
53615	MBD3	2499	6.34066	1.41378	4.30891	0.0379132	0.201	0
221294	NT5DC1	3129	4.89636	1.71859	4.30785	0.037937	0.201	0
51522	TMEM14C	1187	8.11249	1.16906	4.30688	0.0379586	0.201	0
100505636	MALINC1	3138	2.79495	5.78715	4.30664	0.037964	0.201	0
23204	ARL6IP1	2581	8.02279	1.24571	4.30646	0.037968	0.201	0
56666	PANX2	3103	-0.049306	-2.95405	4.30616	0.0379745	0.201	0
6495	SIX1	2687	1.75949	3.80945	4.30521	0.0379957	0.201	0
63876	PKNOX2	3730	2.70641	-3.51646	4.30492	0.0380023	0.201	0
91419	ATP23	1529	2.23968	3.19991	4.30455	0.0380106	0.201	0
23233	EXOC6B	5972	4.53575	-1.79092	4.30419	0.0380187	0.201	0
129303	TMEM150A	1554	4.70672	2.09196	4.29823	0.038152	0.201623	0
23348	DOCK9	8047	2.38924	3.62694	4.29668	0.0381869	0.201725	0
10370	CITED2	2117	3.94623	1.86882	4.29456	0.0382345	0.201894	0
7248	TSC1	8616	5.44843	-1.77935	4.29159	0.0383013	0.202164	0
25996	REXO2	1160	8.6161	-0.743914	4.28745	0.0383948	0.202562	0
7538	ZFP36	1752	5.57394	1.44385	4.28686	0.0384081	0.202562	0
3654	IRAK1	3571	6.58089	-1.08914	4.28602	0.038427	0.20258	0
10365	KLF2	2797	2.95557	-3.75576	4.28248	0.0385072	0.202919	0
399473	SPRED3	5190	0.450417	-3.19758	4.28089	0.0385432	0.202936	0
55660	PRPF40A	7528	7.84927	-0.810624	4.28083	0.0385444	0.202936	0
1272	CNTN1	7308	3.7189	-4.56279	4.28026	0.0385574	0.202936	0
494513	PJVK	1524	1.4261	-4.48021	4.27409	0.0386976	0.203591	0
84919	PPP1R15B	5276	5.09043	-1.53223	4.27333	0.0387149	0.203599	0
63929	XPNPEP3	9289	3.58822	2.34967	4.27018	0.0387868	0.203895	0
9469	CHST3	6973	4.69966	2.06486	4.26412	0.0389254	0.20454	0
10826	FAXDC2	3029	3.79842	-4.21124	4.26248	0.038963	0.204655	0
4124	MAN2A1	7114	5.1459	-1.29877	4.26143	0.0389872	0.204699	0
388569	ZNF324B	2995	-0.00828929	3.86313	4.25948	0.0390319	0.204738	0
5915	RARB	3974	4.19417	-2.49932	4.25944	0.0390328	0.204738	0
153657	TTC23L	2429	-0.265538	3.76559	4.25903	0.0390423	0.204738	0
339230	CCDC137	2108	4.26531	2.14022	4.25711	0.0390863	0.20481	0
329	BIRC2	4265	6.41991	1.14743	4.25666	0.0390967	0.20481	0
22875	ENPP4	4680	0.896202	-4.63376	4.25637	0.0391034	0.20481	0
130132	RFTN2	3113	3.59359	-3.70822	4.25157	0.0392141	0.205307	0
51148	CERCAM	2808	7.16096	-1.07644	4.24815	0.0392932	0.205637	0
23336	SYNM	7354	2.08187	3.93503	4.24559	0.0393524	0.20586	0
348235	SKA2	3255	6.8398	0.939217	4.24494	0.0393675	0.20586	0
7443	VRK1	1703	5.40161	1.78884	4.24359	0.0393988	0.205932	0
101060200	ZNF891	2303	1.35765	4.43628	4.24297	0.0394131	0.205932	0
51304	ZDHHC3	12791	5.38388	1.24458	4.24187	0.0394387	0.205982	0
1786	DNMT1	5467	7.3904	1.00975	4.24002	0.0394817	0.206124	0
439921	MXRA7	6322	6.09991	-1.0175	4.2392	0.0395007	0.20614	0
1012	CDH13	4331	7.11515	-1.07732	4.23791	0.0395308	0.206214	0
644538	SMIM10	1536	4.54869	1.90568	4.23547	0.0395877	0.206427	0
114034	TOE1	2392	4.51183	1.99729	4.22953	0.0397265	0.206944	0
5165	PDK3	13136	3.43179	-2.38151	4.22941	0.0397293	0.206944	0
286262	TPRN	2631	3.03246	3.08357	4.22917	0.0397349	0.206944	0
55300	PI4K2B	3616	5.48774	2.2455	4.22744	0.0397755	0.207073	0
781	CACNA2D1	7864	6.05107	-1.78819	4.21348	0.0401039	0.208698	0
4691	NCL	2717	8.8319	0.719265	4.21229	0.0401322	0.208729	0
23479	ISCU	3401	7.27007	0.97414	4.21127	0.0401562	0.208729	0
5293	PIK3CD	5411	3.35192	-3.02164	4.21119	0.0401581	0.208729	0
221	ALDH3B1	2982	4.91946	1.96255	4.20934	0.040202	0.208873	0
84897	TBRG1	5162	5.75826	-1.19003	4.20732	0.0402498	0.209037	0
23420	NOMO1	4247	4.39818	-1.19373	4.20386	0.0403322	0.20928	0
23589	CARHSP1	3721	5.64866	-1.12015	4.20219	0.0403717	0.20928	0
100526833	SEPT5-GP1BB	3750	1.28488	3.84885	4.20188	0.0403791	0.20928	0
1777	DNASE2	2008	6.33892	-1.27633	4.20165	0.0403846	0.20928	0
55284	UBE2W	9088	5.11244	-1.49062	4.20113	0.040397	0.20928	0
51807	TUBA8	2124	0.211073	2.40795	4.2009	0.0404026	0.20928	0
10135	NAMPT	4581	5.09911	-1.53955	4.20059	0.0404098	0.20928	0
6480	ST6GAL1	4732	1.59538	-4.31671	4.19861	0.0404572	0.20935	0
81873	ARPC5L	2519	5.54728	1.18791	4.19859	0.0404577	0.20935	0
10531	PITRM1	4299	6.89405	0.908306	4.198	0.0404718	0.20935	0
374920	ZSWIM9	3588	0.264525	2.90372	4.1965	0.0405076	0.209451	0
84976	DISP1	4924	1.76144	3.84675	4.19129	0.0406322	0.210011	0
837	CASP4	1418	6.88243	-1.28154	4.18964	0.0406718	0.21011	0
4189	DNAJB9	2538	4.16243	-2.23896	4.18914	0.0406838	0.21011	0
388677	NOTCH2NL	5318	4.04652	1.55344	4.18689	0.0407377	0.210305	0
1374	CPT1A	5485	4.80914	1.45837	4.18454	0.0407944	0.210513	0
54877	ZCCHC2	7841	2.60696	4.42128	4.18355	0.0408181	0.210552	0
1891	ECH1	1263	6.3059	-1.1992	4.17959	0.0409137	0.210961	0
9411	ARHGAP29	9313	6.50077	1.55556	4.17829	0.0409449	0.211038	0
79007	DBNDD1	2843	3.22227	-4.0695	4.1773	0.040969	0.211078	0
9879	DDX46	5851	6.31996	1.05567	4.17583	0.0410044	0.211141	0
7691	ZNF132	3031	2.44198	4.71367	4.17544	0.0410139	0.211141	0
7386	UQCRFS1	1224	6.18396	0.81352	4.17196	0.0410982	0.211434	0
5783	PTPN13	8577	5.18425	-1.71412	4.17158	0.0411075	0.211434	0
54497	HEATR5B	6804	4.15542	-2.0678	4.17036	0.041137	0.211434	0
5021	OXTR	4360	5.80075	-2.10018	4.16977	0.0411513	0.211434	0
2030	SLC29A1	2985	4.7822	2.21146	4.16972	0.0411525	0.211434	0
675	BRCA2	11386	3.53801	2.89483	4.16824	0.0411886	0.211535	0
92249	LINC01278	2886	4.56722	-2.05894	4.15985	0.041393	0.21245	0
196047	EMX2OS	7775	1.11085	5.22313	4.15958	0.0413996	0.21245	0
100534595	HNRNPUL2-BSCL2	2389	6.60461	1.15583	4.15743	0.0414522	0.212636	0
2013	EMP2	5215	6.26098	1.48115	4.14767	0.0416919	0.21378	0
101927391	LOC101927391	2411	1.15	4.53007	4.1454	0.0417479	0.213983	0
28999	KLF15	2525	1.58656	1.77086	4.14394	0.0417838	0.214015	0
254042	METAP1D	3240	3.30272	3.29521	4.1438	0.0417873	0.214015	0
2339	FNTA	1695	5.1885	1.58382	4.14027	0.0418745	0.214377	0
6128	RPL6	1769	7.10331	0.986372	4.13691	0.0419576	0.214717	0
571	BACH1	6870	5.16849	-1.53943	4.13423	0.0420242	0.214973	0
79582	SPAG16	2991	4.66039	1.75643	4.13321	0.0420494	0.215014	0
283820	NOMO2	4253	1.24583	-1.64018	4.13218	0.042075	0.215014	0
64582	GPR135	1820	-0.07672	3.75367	4.13136	0.0420956	0.215014	0
55294	FBXW7	5030	5.3123	-1.82071	4.13082	0.0421089	0.215014	0
170689	ADAMTS15	5677	4.10365	2.52312	4.13057	0.0421152	0.215014	0
64375	IKZF4	5451	2.6069	2.78716	4.12837	0.04217	0.215208	0
283871	PGP	3136	3.86832	1.97895	4.12279	0.0423091	0.215592	0
23149	FCHO1	3326	1.66591	-4.63477	4.12239	0.0423192	0.215592	0
9969	MED13	10465	5.21657	-1.37517	4.12106	0.0423525	0.215592	0
11199	ANXA10	1447	5.85682	-2.10114	4.12083	0.0423584	0.215592	0
9950	GOLGA5	2967	5.70734	-1.27879	4.12035	0.0423704	0.215592	0
79621	RNASEH2B	2158	4.19682	1.86473	4.1196	0.042389	0.215592	0
527	ATP6V0C	1231	5.67035	1.15548	4.11905	0.0424029	0.215592	0
79906	MORN1	6378	0.632993	3.7718	4.11851	0.0424163	0.215592	0
56913	C1GALT1	6237	5.61487	1.58164	4.11837	0.04242	0.215592	0
9314	KLF4	2989	3.50286	-2.74215	4.11783	0.0424334	0.215592	0
56922	MCCC1	3398	6.42987	1.36968	4.11765	0.0424381	0.215592	0
11325	DDX42	4011	6.06561	-1.26154	4.11736	0.0424451	0.215592	0
29959	NRBP1	2915	7.99348	-0.930787	4.11514	0.042501	0.215791	0
79875	THSD4	9425	5.62418	-1.43725	4.11284	0.0425588	0.216	0
22873	DZIP1	7491	4.2655	-1.59674	4.11049	0.042618	0.216215	0
54960	GEMIN8	3259	5.08637	1.81723	4.10661	0.042716	0.216628	0
5725	PTBP1	3281	6.56327	1.10268	4.10271	0.0428144	0.217042	0
3030	HADHA	3037	7.9062	-0.799284	4.10095	0.042859	0.217183	0
56005	MYDGF	1051	9.90846	-0.72472	4.098	0.0429339	0.217477	0
11213	IRAK3	8336	3.50023	-3.94585	4.09047	0.0431258	0.218253	0
10818	FRS2	7201	4.2264	-1.82211	4.09006	0.0431362	0.218253	0
58494	JAM2	4670	0.895631	-5.12947	4.09	0.0431377	0.218253	0
10699	CORIN	5320	3.46935	2.59346	4.08776	0.0431949	0.218457	0
148252	DIRAS1	3398	-0.102168	3.5885	4.07953	0.0434057	0.219437	0
57688	ZSWIM6	5503	6.54375	2.25736	4.07316	0.0435697	0.220167	0
6059	ABCE1	4194	6.17974	1.20482	4.0726	0.0435841	0.220167	0
100874048	DGUOK-AS1	571	-0.115315	3.55535	4.06976	0.0436575	0.220277	0
653784	MZT2A	693	3.98974	-1.31324	4.06943	0.0436661	0.220277	0
10922	FASTK	1871	6.36424	1.10731	4.06935	0.0436682	0.220277	0
10051	SMC4	5733	7.83432	1.3869	4.06878	0.0436827	0.220277	0
10247	RIDA	1011	5.58322	1.48784	4.06846	0.0436911	0.220277	0
7264	TSTA3	1404	6.40817	1.02258	4.0665	0.0437419	0.220448	0
3357	HTR2B	2235	2.21122	-5.88515	4.06451	0.0437934	0.220621	0
57003	CCDC47	3419	6.10185	1.12977	4.05549	0.0440278	0.221716	0
23049	SMG1	16065	5.52242	-1.43629	4.0545	0.0440537	0.22176	0
8714	ABCC3	5271	6.16058	-1.57772	4.05214	0.0441154	0.221984	0
9444	QKI	16362	6.00716	-1.17876	4.04894	0.044199	0.222257	0
11180	WDR6	4670	6.97151	-1.05238	4.04863	0.0442073	0.222257	0
26058	GIGYF2	9139	7.24503	1.75353	4.04803	0.0442229	0.222257	0
9583	ENTPD4	5897	5.92124	-1.37319	4.04744	0.0442384	0.222257	0
29954	POMT2	4874	3.25297	-2.62643	4.04409	0.0443264	0.222613	0
5395	PMS2	5548	4.44606	-3.00433	4.04325	0.0443482	0.222636	0
2764	GMFB	4125	6.6788	-0.912082	4.0387	0.044468	0.223075	0
55117	SLC6A15	7841	1.01773	5.09565	4.03862	0.0444702	0.223075	0
80254	CEP63	6743	5.18399	1.57319	4.03682	0.0445176	0.223227	0
957	ENTPD5	8536	4.57959	-2.02775	4.03576	0.0445455	0.22328	0
283596	SNHG10	1961	4.1619	2.12515	4.03493	0.0445676	0.223304	0
4595	MUTYH	2280	3.4963	3.35136	4.0332	0.0446133	0.223447	0
23394	ADNP	6740	7.15218	-1.03437	4.03064	0.0446809	0.223699	0
10950	BTG3	1594	5.22079	1.57501	4.02971	0.0447056	0.223735	0
1537	CYC1	1234	7.51824	0.937389	4.02864	0.0447339	0.223791	0
7643	ZNF90	3753	-0.106587	3.60297	4.02701	0.0447774	0.223921	0
1155	TBCB	1577	7.11892	1.00754	4.01633	0.0450617	0.225256	0
7766	ZNF223	2419	1.30789	-4.02786	4.01556	0.0450822	0.225272	0
284129	SLC26A11	3053	3.49853	3.08514	4.01048	0.0452184	0.225865	0
8292	COLQ	3366	1.01079	-4.93949	4.00965	0.0452407	0.225889	0
29072	SETD2	8433	5.8958	-1.35849	4.00777	0.045291	0.22598	0
23636	NUP62	3619	5.92648	1.24023	4.00719	0.0453067	0.22598	0
3727	JUND	1963	3.25268	-1.38636	4.00702	0.0453112	0.22598	0
9475	ROCK2	8428	5.18191	1.63669	4.00487	0.0453689	0.22618	0
6813	STXBP2	1984	4.6852	-2.43254	4.00397	0.0453932	0.226214	0
9581	PREPL	7373	6.39211	-1.25987	4.00194	0.0454479	0.2264	0
54915	YTHDF1	3252	4.59105	-1.44134	3.99866	0.0455365	0.226753	0
158	ADSL	1771	7.08603	1.03077	3.9975	0.0455678	0.226813	0
57104	PNPLA2	2427	5.46604	1.24984	3.99692	0.0455836	0.226813	0
80256	FAM214B	3344	4.73563	-2.14018	3.99375	0.0456693	0.227152	0
64754	SMYD3	1752	5.29673	-1.65395	3.99273	0.045697	0.227203	0
221060	C10orf111	1714	-0.364326	2.58203	3.98818	0.0458206	0.227652	0
84930	MASTL	4675	4.13628	2.32097	3.98781	0.0458306	0.227652	0
472	ATM	13147	5.85034	-1.41453	3.98746	0.0458402	0.227652	0
580	BARD1	5506	5.26034	2.39913	3.98658	0.0458642	0.227684	0
7428	VHL	4560	3.71877	-1.78721	3.9848	0.0459127	0.227837	0
59	ACTA2	1858	8.564	1.15107	3.98384	0.0459387	0.227879	0
57821	CCDC181	2402	0.682523	-4.27135	3.98264	0.0459715	0.227954	0
56259	CTNNBL1	2077	5.78325	1.19949	3.98123	0.0460099	0.228058	0
55388	MCM10	4550	3.7884	3.49451	3.97446	0.0461952	0.228824	0
203414	LINC01560	2512	2.50589	-4.41144	3.97429	0.0461998	0.228824	0
100506844	LOC100506844	699	4.3567	1.69464	3.97204	0.0462618	0.229019	0
728	C5AR1	2341	0.0925996	-3.68071	3.97157	0.0462747	0.229019	0
51776	MAP3K20	9858	7.36712	0.899971	3.96917	0.0463406	0.229258	0
27090	ST6GALNAC4	1691	4.78703	-1.73765	3.96633	0.0464188	0.229438	0
10048	RANBP9	3113	4.81245	-1.7181	3.96622	0.0464219	0.229438	0
387893	KMT5A	3061	2.94224	1.47724	3.96549	0.0464419	0.229438	0
9698	PUM1	5385	6.74424	-1.25577	3.96527	0.0464481	0.229438	0
9586	CREB5	8944	2.86182	-3.62652	3.96148	0.0465529	0.229868	0
22877	MLXIP	8421	6.20127	-1.0963	3.95963	0.046604	0.230033	0
84740	AFAP1-AS1	6794	2.35393	-4.31455	3.95779	0.0466551	0.230182	0
230	ALDOC	1651	4.32286	-2.6127	3.95726	0.0466697	0.230182	0
5049	PAFAH1B2	6412	8.45509	-0.989832	3.95377	0.0467666	0.23048	0
7253	TSHR	4802	-0.155263	3.44222	3.95282	0.0467928	0.23048	0
231	AKR1B1	2104	8.31045	-0.896192	3.95263	0.0467983	0.23048	0
84154	RPF2	3692	5.72144	1.14395	3.95251	0.0468015	0.23048	0
23517	MTREX	4204	5.11644	1.30621	3.94969	0.0468801	0.230779	0
84545	MRPL43	2929	6.80637	0.993983	3.94748	0.0469417	0.230967	0
55084	SOBP	6232	2.07449	4.97748	3.94704	0.0469539	0.230967	0
1657	DMXL1	12852	3.95919	2.11316	3.94246	0.0470818	0.231508	0
56886	UGGT1	10960	5.97137	-1.11621	3.93746	0.0472219	0.232069	0
8624	PSMG1	1328	6.09817	1.2191	3.93711	0.0472318	0.232069	0
8329	HIST1H2AI	469	-0.177497	3.3498	3.93646	0.0472501	0.232071	0
2796	GNRH1	2150	2.49094	-5.27815	3.9307	0.0474122	0.232779	0
84446	BRSK1	3081	0.640456	3.65929	3.92633	0.0475356	0.233296	0
55157	DARS2	3348	4.12221	1.98371	3.92261	0.0476408	0.233686	0
23051	ZHX3	9991	5.03888	-1.70299	3.92224	0.0476512	0.233686	0
79644	SRD5A3	4081	4.9559	2.09686	3.92012	0.0477114	0.233892	0
101241892	NPTN-IT1	2606	2.0728	5.38384	3.91713	0.0477964	0.23422	0
51367	POP5	801	6.15302	1.27315	3.91395	0.0478869	0.234575	0
115294	PCMTD1	4394	5.19787	-1.47663	3.90986	0.0480035	0.235057	0
91120	ZNF682	3290	2.92212	4.15611	3.90489	0.0481458	0.235588	0
8774	NAPG	3715	5.28441	1.49817	3.9048	0.0481484	0.235588	0
151246	SGO2	4676	6.30976	2.01683	3.90092	0.0482597	0.236003	0
11046	SLC35D2	3089	3.44434	-2.66161	3.90058	0.0482695	0.236003	0
9	NAT1	3113	2.4494	3.50394	3.89948	0.048301	0.236067	0
1959	EGR2	3162	1.00585	-4.91686	3.89537	0.0484193	0.236476	0
55297	CCDC91	2548	4.69918	-1.52039	3.89531	0.0484212	0.236476	0
2799	GNS	5128	6.82844	-0.94933	3.89385	0.0484631	0.236592	0
374875	HSD11B1L	2122	0.913098	-3.12362	3.8925	0.0485021	0.236652	0
57531	HACE1	4943	3.89181	-2.74725	3.89216	0.0485121	0.236652	0
51264	MRPL27	703	7.09183	0.940043	3.88959	0.0485862	0.236899	0
83982	IFI27L2	467	7.3677	1.0219	3.88914	0.0485993	0.236899	0
10426	TUBGCP3	5185	3.69511	2.57236	3.88661	0.0486727	0.237102	0
9236	CCPG1	6386	4.35502	-1.31199	3.88643	0.0486777	0.237102	0
727936	GXYLT2	1544	2.54915	-3.24509	3.88565	0.0487003	0.237123	0
65108	MARCKSL1	1562	7.21588	-1.79782	3.88396	0.0487496	0.237205	0
123606	NIPA1	6589	2.58393	-3.24038	3.88381	0.0487538	0.237205	0
100506311	HOTAIRM1	1044	1.34	-4.71986	3.87971	0.048873	0.237696	0
100507316	MINCR	756	3.34991	3.03108	3.87722	0.0489457	0.237959	0
114794	ELFN2	8790	0.808134	-4.06749	3.87613	0.0489772	0.238023	0
25804	LSM4	1825	8.45795	0.956108	3.87433	0.04903	0.23819	0
11016	ATF7	7351	4.79879	-1.51786	3.87208	0.0490955	0.238298	0
9749	PHACTR2	9776	6.97823	-1.0493	3.87195	0.0490993	0.238298	0
10478	SLC25A17	2644	5.02775	1.79499	3.8708	0.0491332	0.238298	0
168667	BMPER	5031	3.89074	-3.228	3.87062	0.0491384	0.238298	0
387263	C6orf120	4246	4.80636	1.54935	3.87042	0.0491442	0.238298	0
10534	SSSCA1	880	5.93651	1.10213	3.86921	0.0491796	0.23838	0
1070	CETN3	1430	4.95997	1.50361	3.86618	0.0492684	0.238721	0
51097	SCCPDH	2475	5.69398	1.29014	3.85841	0.0494972	0.23974	0
256987	SERINC5	7345	5.62501	-1.20749	3.85656	0.0495517	0.239914	0
284649	SMG7-AS1	2454	-0.205144	3.26452	3.85504	0.0495968	0.240043	0
132864	CPEB2	6887	4.47899	2.11981	3.85262	0.0496684	0.240239	0
83443	SF3B5	737	7.21531	0.794432	3.85241	0.0496746	0.240239	0
5756	TWF1	3456	5.06154	-1.273	3.84962	0.0497573	0.24055	0
150223	YDJC	1338	4.91727	1.79919	3.84784	0.0498102	0.240666	0
84302	TMEM246	4543	5.02993	-1.93522	3.84755	0.0498186	0.240666	0
7109	TRAPPC10	6969	4.43827	-1.79182	3.84603	0.0498638	0.240794	0
64983	MRPL32	892	6.25412	1.10769	3.8449	0.0498975	0.240867	0
4924	NUCB1	2579	6.70198	-1.06121	3.84347	0.0499399	0.240928	0
5870	RAB6A	3560	6.12046	-1.02268	3.84323	0.0499473	0.240928	0
253635	GPATCH11	3906	2.97641	2.08793	3.84236	0.0499732	0.240963	0
60681	FKBP10	2883	7.97433	-0.814419	3.84173	0.0499919	0.240963	0
125206	SLC5A10	2434	1.72191	-2.04795	3.84111	0.0500105	0.240963	0
55075	UACA	7262	8.44594	0.874324	3.84006	0.0500418	0.241024	0
6137	RPL13	4726	9.21683	0.940158	3.83622	0.0501564	0.241486	0
84818	IL17RC	2857	3.95771	3.84566	3.83557	0.0501759	0.24149	0
10140	TOB1	2518	6.45142	-1.21485	3.83158	0.0502955	0.241976	0
51111	KMT5B	7394	4.64463	-1.69504	3.82721	0.0504267	0.242517	0
83641	FAM107B	5192	3.70617	2.82248	3.82584	0.050468	0.242625	0
6189	RPS3A	2031	3.42618	1.22354	3.82438	0.0505122	0.242747	0
54986	ULK4	5140	1.44638	4.21845	3.82158	0.0505964	0.243062	0
55299	BRIX1	1273	5.09533	1.70644	3.82028	0.0506358	0.243156	0
152137	CCDC50	8949	6.44057	0.867942	3.81969	0.0506536	0.243156	0
57522	SRGAP1	8547	7.01165	-1.15192	3.81862	0.0506859	0.243221	0
85395	FAM207A	1113	1.96948	2.69035	3.81784	0.0507095	0.243244	0
56683	CFAP298	1427	6.44329	1.15328	3.81698	0.0507357	0.243279	0
5195	PEX14	1926	4.48244	2.65119	3.81051	0.0509319	0.24408	0
149420	PDIK1L	4600	2.94905	4.57226	3.81023	0.0509404	0.24408	0
7528	YY1	3159	6.28111	-0.992219	3.80954	0.0509614	0.24409	0
1956	EGFR	7917	5.6425	-1.42162	3.80872	0.0509865	0.24412	0
5599	MAPK8	6186	4.08144	-1.68596	3.80766	0.0510188	0.244184	0
4883	NPR3	7597	5.57375	1.63129	3.80439	0.0511183	0.24457	0
6182	MRPL12	1015	6.07302	1.01348	3.80187	0.0511953	0.244848	0
103910	MYL12B	1178	9.65337	-0.657672	3.80052	0.0512365	0.244955	0
146857	SLFN13	8469	1.20608	-1.89726	3.7968	0.0513506	0.245409	0
401093	MBNL1-AS1	6656	3.35886	2.06727	3.79526	0.051398	0.245481	0
7737	RNF113A	1297	5.04417	-1.48514	3.7948	0.0514119	0.245481	0
6002	RGS12	7024	3.27392	-2.42745	3.79411	0.0514332	0.245481	0
164832	LONRF2	13912	2.01547	-3.64168	3.79384	0.0514416	0.245481	0
23560	GTPBP4	2517	7.50376	1.20397	3.79175	0.0515059	0.245698	0
152485	ZNF827	7797	5.5963	-1.44681	3.79093	0.0515311	0.245727	0
6210	RPS15A	543	6.6364	0.771318	3.78869	0.0516001	0.24591	0
150275	CCDC117	4078	4.14029	-1.91033	3.78808	0.0516189	0.24591	0
6940	ZNF354A	2555	2.7984	2.72966	3.78783	0.0516266	0.24591	0
1756	DMD	15708	4.09276	-2.23792	3.78704	0.0516509	0.245936	0
8602	NOP14	3655	4.94176	-1.95294	3.78454	0.0517283	0.246128	0
100505648	RAD51-AS1	1135	-0.390114	2.44271	3.7845	0.0517294	0.246128	0
79798	ARMC5	5044	4.11568	-2.58131	3.78323	0.0517685	0.246224	0
9464	HAND2	2368	3.33192	2.59131	3.77893	0.0519019	0.246768	0
126075	CCDC159	1063	3.67932	-2.81479	3.77742	0.0519488	0.2469	0
5601	MAPK9	5897	4.63307	-1.79944	3.77672	0.0519703	0.246912	0
57514	ARHGAP31	8079	3.87941	-2.19119	3.77482	0.0520296	0.247102	0
97	ACYP1	976	5.00099	2.04351	3.76971	0.0521886	0.247766	0
83475	DOHH	2060	1.68669	3.92322	3.76709	0.0522703	0.247947	0
7342	UBP1	4174	5.52252	-1.35081	3.76707	0.0522711	0.247947	0
26503	SLC17A5	3314	5.114	1.34234	3.76665	0.0522841	0.247947	0
55711	FAR2	4085	3.82274	2.96097	3.76019	0.0524865	0.248816	0
79646	PANK3	3387	4.05118	2.69522	3.75935	0.052513	0.24885	0
8340	HIST1H2BL	453	-0.258166	3.05847	3.75515	0.0526452	0.249344	0
8720	MBTPS1	4380	7.78135	1.19702	3.75427	0.0526727	0.249344	0
64924	SLC30A5	4753	5.6516	-1.34336	3.7542	0.0526751	0.249344	0
401027	C2orf66	2256	1.35931	-4.61816	3.75149	0.0527603	0.249656	0
4913	NTHL1	1070	4.34361	1.65066	3.75033	0.0527971	0.249739	0
65003	MRPL11	1699	6.74159	-1.10111	3.74944	0.0528252	0.249781	0
7866	IFRD2	2109	6.41135	1.35339	3.74738	0.0528905	0.249981	0
85480	TSLP	4264	4.25737	1.96568	3.74664	0.0529138	0.249981	0
4247	MGAT2	2711	5.80614	-1.13944	3.7458	0.0529403	0.249981	0
10085	EDIL3	4760	7.07852	-1.01118	3.74566	0.0529449	0.249981	0
10000	AKT3	7341	5.43592	-1.39203	3.74361	0.0530097	0.25006	0
55658	RNF126	1650	3.38606	1.84246	3.74286	0.0530336	0.25006	0
11147	HHLA3	951	3.03731	3.07378	3.74277	0.0530364	0.25006	0
81029	WNT5B	2311	5.15422	2.45287	3.74269	0.0530388	0.25006	0
26499	PLEK2	1553	3.20466	-3.58137	3.73872	0.0531653	0.250513	0
64359	NXN	3121	3.28031	-2.87998	3.73845	0.0531738	0.250513	0
4697	NDUFA4	2058	8.71944	-0.730684	3.73364	0.0533269	0.251143	0
5101	PCDH9	7125	0.791946	5.19245	3.72997	0.0534443	0.251382	0
[truncated: 10,940 more rows]

## Sheet: description
Supplementary Data 3. Upregulated genes in cultured human ovarian DDX4 Ab+ and DDX4 Ab- cells.
entrez	gene ID
symbol	gene ID
Length	Length of the gene (exons)
aveLogCPM	the log 2 of the counts per million of the gene over all samples, basically the abundance of the gene
logFC	log2 of the fold change
LR	likelihood ratio test statistic
PValue	pvalue of the test
FDR	false discovery rate corrected/adjusted pvalue
DE	shows if the gene is significant at FDR<0.05, -1 dowregulated, 1 upregulated, 0 not significant
